# Supplementary material for: Crystal structure, Hirshfeld surface analysis and inter­action energy calculation of 4-(furan-2-yl)-2-(6-methyl-2,4-dioxo­pyran-3-yl­idene)-2,3,4,5-tetra­hydro-1H-1,5-benzodiazepine
Source: Acta Crystallogr E Crystallogr Commun. 2021 Jul 27;77(Pt 8):834–8. doi: 10.1107/S2056989021007441 (PMC8340973; doi:10.1107/S2056989021007441)
Supplement: Supplementary file 1 [file e-77-00834-sup1.cif]

##############################################################################
#                                                                            #
# This CIF contains the data in a paper accepted for publication in          #
# Acta Crystallographica Section E. It conforms to the requirements of       #
# Notes for Authors for Acta Crystallographica Section E, and has been       #
# peer reviewed under the auspices of the IUCr Commission on Journals.       #
#                                                                            #
# Full details of the Crystallographic Information File format               #
# are given in the paper "The Crystallographic Information File (CIF):       #
# a New Standard Archive File for Crystallography" by S. R. Hall, F. H.      #
# Allen and I. D. Brown [Acta Cryst. (1991), A47, 655-685].                  #
#                                                                            #
# The current version of the core CIF dictionary is obtainable from          #
# ftp://ftp.iucr.org/pub/cif_core.dic.                                       #
#                                                                            #
# Software is freely available for graphical display of the structure(s)     #
# in this CIF. For information consult the CIF software page                 #
# http://www.iucr.org/resources/cif/software.                                #
#                                                                            #
# This file may be used for bona fide research purposes within the           #
# scientific community so long as proper attribution is given to the journal # 
# article from which it was obtained.                                        #
#                                                                            #
##############################################################################
data_I
_audit_creation_method     'SHELXL-2018/3'
_chemical_name_systematic
;\
(<i>S</i>,<i>E</i>)-3-[4-(Furan-2-yl)-2,3,4,5-tetrahydro-1<i>H</i>-\
benzo[<i>b</i>][1,4]diazepin-2-ylidene]-6-methyl-2<i>H</i>-\
pyran-2,4(3<i>H</i>)-dione
;
_chemical_name_common     ?
_chemical_formula_moiety     'C19 H16 N2 O4'
_chemical_formula_sum     'C19 H16 N2 O4'
_chemical_formula_iupac     'C19 H16 N2 O4'
_chemical_formula_weight     336.34
_chemical_melting_point     ?
_space_group_crystal_system     monoclinic
_space_group_name_H-M_alt     'P 21/c'
_space_group_name_Hall     '-P 2ybc'
loop_
    _space_group_symop_operation_xyz
    'x, y, z'
    '-x, y+1/2, -z+1/2'
    '-x, -y, -z'
    'x, -y-1/2, z-1/2'
_cell_length_a     7.0111(8)
_cell_length_b     11.0123(13)
_cell_length_c     20.493(2)
_cell_angle_alpha     90
_cell_angle_beta     96.202(5)
_cell_angle_gamma     90
_cell_volume     1573.0(3)
_cell_formula_units_Z     4
_cell_measurement_reflns_used     9980
_cell_measurement_theta_min     2.7240
_cell_measurement_theta_max     28.4053
_cell_measurement_temperature     150.(2)
_exptl_crystal_description     block
_exptl_crystal_colour     colourless
_exptl_crystal_size_max     0.336
_exptl_crystal_size_mid     0.223
_exptl_crystal_size_min     0.114
_exptl_crystal_density_diffrn     1.420
_exptl_crystal_density_meas     ?
_exptl_crystal_density_method     'not measured'
_exptl_crystal_F_000     704
_exptl_absorpt_coefficient_mu     0.101
_exptl_absorpt_correction_type     multi-scan
_exptl_absorpt_process_details
;
(<i>TWINABS</i>; Sheldrick, 2009)
;
_exptl_absorpt_correction_T_min     0.97
_exptl_absorpt_correction_T_max     0.99
_exptl_special_details
;
The diffraction data were obtained from 9 sets of frames,
each of width 0.5\% in \w or \f, collected with scan parameters
determined by the "strategy" routine in <i>APEX3</i>. The scan
time was 20 sec/frame. Analysis of 2110 reflections having I/\s(I)
> 15 and chosen from the full data set with <i>CELL_NOW</i>
(Sheldrick, 2008) showed the crystal to belong to the monoclinic
system and to be twinned by a 180\% rotation about the <i>a</i>
axis. The raw data were processed using the multi-component version
of <i>SAINT</i> under control of the two-component orientation file
generated by <i>CELL_NOW</i>.
;
_diffrn_ambient_temperature     150(2)
_diffrn_source     'fine-focus sealed tube'
_diffrn_source_power     1.50
_diffrn_source_voltage     50
_diffrn_source_current     30.0
_diffrn_radiation_type     MoK\a
_diffrn_radiation_wavelength     0.71073
_diffrn_radiation_monochromator     graphite
_diffrn_measurement_device_type     'Bruker D8 QUEST PHOTON 3 diffractometer'
_diffrn_measurement_device     'Bruker D8 QUEST PHOTON 3 diffractometer'
_diffrn_measurement_method     '\f and \w scans'
_diffrn_detector_area_resol_mean     7.3910
_diffrn_reflns_number     5201
_diffrn_reflns_av_R_equivalents     0.0813
_diffrn_reflns_av_unetI/netI     0.0590
_diffrn_reflns_theta_min     2.724
_diffrn_reflns_theta_max     28.512
_diffrn_reflns_theta_full     25.000
_diffrn_measured_fraction_theta_max     0.950
_diffrn_measured_fraction_theta_full     0.973
_diffrn_reflns_limit_h_min     -9
_diffrn_reflns_limit_h_max     9
_diffrn_reflns_limit_k_min     0
_diffrn_reflns_limit_k_max     14
_diffrn_reflns_limit_l_min     0
_diffrn_reflns_limit_l_max     27
_refine_special_details
;
Refinement of F^2^ against ALL reflections.  The weighted R-factor wR and
goodness of fit S are based on F^2^, conventional R-factors R are based
on F, with F set to zero for negative F^2^. The threshold expression of
F^2^ > 2sigma(F^2^) is used only for calculating R-factors(gt) etc. and is
not relevant to the choice of reflections for refinement.  R-factors based
on F^2^ are statistically about twice as large as those based on F, and R-
factors based on ALL data will be even larger. H-atoms attached to carbon
were placed in calculated positions (C---H = 0.95 - 0.99 \%A) and were
included as riding contributions with isotropic displacement parameters
1.2 - 1.5 times those of the attached atoms. Those attached to nitrogen
were placed in locations derived from a difference map and refined with
a DFIX 0.91 0.01 instruction. Refined as a 2-component twin.
;
_reflns_number_total     5201
_reflns_number_gt     4007
_reflns_threshold_expression     'I > 2\s(I)'
_refine_ls_structure_factor_coef     Fsqd
_refine_ls_matrix_type     full
_refine_ls_R_factor_all     0.1039
_refine_ls_R_factor_gt     0.0786
_refine_ls_wR_factor_gt     0.1999
_refine_ls_wR_factor_ref     0.2138
_refine_ls_goodness_of_fit_ref     1.136
_refine_ls_restrained_S_all     1.136
_refine_ls_number_reflns     5201
_refine_ls_number_parameters     236
_refine_ls_number_restraints     2
_refine_ls_hydrogen_treatment     mixed
_refine_ls_weighting_scheme     calc
_refine_ls_weighting_details
              'w=1/[\s^2^(Fo^2^)+(0.0648P)^2^+2.9838P] where P=(Fo^2^+2Fc^2^)/3'
_atom_sites_solution_hydrogens     mixed
_atom_sites_solution_primary     dual
_atom_sites_solution_secondary     difmap
_refine_ls_shift/su_max     0.000
_refine_ls_shift/su_mean     0.000
_refine_diff_density_max     0.540
_refine_diff_density_min     -0.298
_refine_ls_extinction_method     none
_refine_ls_extinction_coef     .
loop_
    _atom_type_symbol
    _atom_type_description
    _atom_type_scat_dispersion_real
    _atom_type_scat_dispersion_imag
    _atom_type_scat_source
    'C' 'C' 0.0033 0.0016
                         'International Tables Vol C Tables 4.2.6.8 and 6.1.1.4'
    'H' 'H' 0.0000 0.0000
                         'International Tables Vol C Tables 4.2.6.8 and 6.1.1.4'
    'N' 'N' 0.0061 0.0033
                         'International Tables Vol C Tables 4.2.6.8 and 6.1.1.4'
    'O' 'O' 0.0106 0.0060
                         'International Tables Vol C Tables 4.2.6.8 and 6.1.1.4'
_computing_data_collection
;
<i>APEX3</i> (Bruker, 2020)
;
_computing_cell_refinement
;
<i>SAINT</i> (Bruker, 2020)
;
_computing_data_reduction
;
<i>SAINT</i> (Bruker, 2020)
;
_computing_structure_solution
;
<i>SHELXT</i> (Sheldrick, 2015<i>a</i>)
;
_computing_structure_refinement
;
<i>SHELXL2018/1</i> (Sheldrick, 2015<i>b</i>)
;
_computing_molecular_graphics
;
<i>DIAMOND</i> (Brandenburg & Putz, 2012)
;
_computing_publication_material
;
<i>publCIF</i> (Westrip, 2010)
;
loop_
    _atom_site_type_symbol
    _atom_site_label
    _atom_site_fract_x
    _atom_site_fract_y
    _atom_site_fract_z
    _atom_site_U_iso_or_equiv
    _atom_site_adp_type
    _atom_site_calc_flag
    _atom_site_occupancy
    _atom_site_disorder_assembly
    _atom_site_disorder_group
    O O1 0.8749(4) 0.5209(2) 0.31078(12) 0.0307(6) Uani d 1 . .
    O O2 0.7779(4) 0.3547(3) 0.48140(13) 0.0386(7) Uani d 1 . .
    O O3 0.8042(4) 0.3592(3) 0.25076(12) 0.0348(7) Uani d 1 . .
    O O4 0.6845(5) -0.1158(3) 0.23160(17) 0.0516(9) Uani d 1 . .
    N N1 0.7413(5) 0.1528(3) 0.42168(15) 0.0309(7) Uani d 1 . .
    H H1 0.750(7) 0.206(3) 0.4557(16) 0.052(14) Uiso d 1 . .
    N N2 0.4861(5) 0.0341(3) 0.32311(16) 0.0325(8) Uani d 1 . .
    H H2A 0.381(5) -0.006(4) 0.305(2) 0.066(17) Uiso d 1 . .
    C C1 0.5648(5) -0.0283(3) 0.37991(18) 0.0293(8) Uani d 1 . .
    C C2 0.5022(6) -0.1448(4) 0.3935(2) 0.0346(9) Uani d 1 . .
    H H2 0.417357 -0.185984 0.361639 0.042 Uiso calc 1 . .
    C C3 0.5608(7) -0.2015(4) 0.4524(2) 0.0410(11) Uani d 1 . .
    H H3 0.515597 -0.280802 0.460548 0.049 Uiso calc 1 . .
    C C4 0.6847(7) -0.1440(4) 0.4995(2) 0.0422(11) Uani d 1 . .
    H H4 0.726016 -0.183596 0.539729 0.051 Uiso calc 1 . .
    C C5 0.7479(6) -0.0280(4) 0.48747(19) 0.0350(9) Uani d 1 . .
    H H5 0.831745 0.012667 0.519869 0.042 Uiso calc 1 . .
    C C6 0.6895(6) 0.0296(3) 0.42827(18) 0.0278(8) Uani d 1 . .
    C C7 0.7802(5) 0.2070(3) 0.36688(18) 0.0270(8) Uani d 1 . .
    C C8 0.8001(6) 0.1246(4) 0.30983(19) 0.0342(9) Uani d 1 . .
    H H8A 0.873700 0.051597 0.325464 0.041 Uiso calc 1 . .
    H H8B 0.873351 0.167001 0.277963 0.041 Uiso calc 1 . .
    C C9 0.6076(6) 0.0860(4) 0.27573(19) 0.0322(9) Uani d 1 . .
    H H9 0.541795 0.160745 0.256997 0.039 Uiso calc 1 . .
    C C10 0.8108(5) 0.3343(3) 0.36710(17) 0.0261(8) Uani d 1 . .
    C C11 0.8122(5) 0.4025(3) 0.42765(18) 0.0288(8) Uani d 1 . .
    C C12 0.8580(5) 0.5294(3) 0.42500(18) 0.0292(8) Uani d 1 . .
    H H12 0.864632 0.576254 0.464103 0.035 Uiso calc 1 . .
    C C13 0.8913(6) 0.5830(3) 0.36913(19) 0.0290(8) Uani d 1 . .
    C C14 0.8277(5) 0.3984(3) 0.30673(18) 0.0264(8) Uani d 1 . .
    C C15 0.9490(7) 0.7108(4) 0.3614(2) 0.0390(10) Uani d 1 . .
    H H15A 0.967050 0.750057 0.404507 0.058 Uiso calc 1 . .
    H H15B 0.848667 0.753521 0.333246 0.058 Uiso calc 1 . .
    H H15C 1.069420 0.713570 0.341196 0.058 Uiso calc 1 . .
    C C16 0.6325(6) 0.0022(3) 0.21928(19) 0.0305(8) Uani d 1 . .
    C C17 0.6236(6) 0.0268(4) 0.15511(18) 0.0382(10) Uani d 1 . .
    H H17 0.594168 0.102485 0.134101 0.046 Uiso calc 1 . .
    C C18 0.6687(7) -0.0869(5) 0.1245(2) 0.0530(14) Uani d 1 . .
    H H18 0.671856 -0.100553 0.078868 0.064 Uiso calc 1 . .
    C C19 0.7044(7) -0.1673(5) 0.1713(3) 0.0563(14) Uani d 1 . .
    H H19 0.739039 -0.249397 0.164714 0.068 Uiso calc 1 . .
loop_
    _atom_site_aniso_label
    _atom_site_aniso_U_11
    _atom_site_aniso_U_22
    _atom_site_aniso_U_33
    _atom_site_aniso_U_12
    _atom_site_aniso_U_13
    _atom_site_aniso_U_23
    O1 0.0372(16) 0.0320(14) 0.0233(13) -0.0023(12) 0.0052(11) 0.0010(11)
    O2 0.0556(18) 0.0400(16) 0.0201(13) -0.0164(14) 0.0036(12) -0.0005(12)
    O3 0.0434(17) 0.0393(16) 0.0213(13) 0.0028(13) 0.0017(12) -0.0026(11)
    O4 0.063(2) 0.0425(18) 0.052(2) 0.0052(16) 0.0182(17) 0.0024(16)
    N1 0.0393(19) 0.0303(17) 0.0230(16) -0.0078(15) 0.0023(14) -0.0018(13)
    N2 0.0335(19) 0.0390(19) 0.0253(16) -0.0079(15) 0.0038(14) 0.0006(14)
    C1 0.032(2) 0.032(2) 0.0263(19) -0.0001(17) 0.0106(16) -0.0033(16)
    C2 0.040(2) 0.031(2) 0.034(2) -0.0042(18) 0.0112(18) -0.0050(17)
    C3 0.057(3) 0.028(2) 0.042(2) -0.005(2) 0.022(2) 0.0029(18)
    C4 0.055(3) 0.043(2) 0.031(2) 0.007(2) 0.013(2) 0.0119(19)
    C5 0.039(2) 0.042(2) 0.0250(19) 0.0008(19) 0.0062(17) 0.0020(17)
    C6 0.034(2) 0.0257(18) 0.0252(18) -0.0027(16) 0.0093(15) -0.0001(15)
    C7 0.0247(19) 0.0323(19) 0.0238(18) -0.0049(16) 0.0020(15) -0.0009(15)
    C8 0.041(2) 0.034(2) 0.030(2) -0.0044(18) 0.0093(17) -0.0025(17)
    C9 0.038(2) 0.034(2) 0.0251(19) -0.0018(18) 0.0073(16) -0.0003(16)
    C10 0.029(2) 0.0281(18) 0.0213(17) -0.0044(15) 0.0037(15) 0.0008(14)
    C11 0.030(2) 0.034(2) 0.0218(18) -0.0079(16) 0.0009(15) -0.0001(15)
    C12 0.036(2) 0.0288(19) 0.0227(18) -0.0055(16) 0.0021(15) -0.0031(15)
    C13 0.030(2) 0.0299(19) 0.0277(19) -0.0011(16) 0.0040(16) -0.0011(15)
    C14 0.0254(19) 0.0285(19) 0.0253(18) -0.0006(15) 0.0027(15) 0.0005(15)
    C15 0.049(3) 0.034(2) 0.035(2) -0.004(2) 0.014(2) 0.0023(18)
    C16 0.034(2) 0.0289(19) 0.0282(19) -0.0054(17) 0.0044(16) -0.0004(16)
    C17 0.036(2) 0.056(3) 0.0219(19) 0.008(2) 0.0042(17) 0.0102(18)
    C18 0.033(3) 0.090(4) 0.035(2) -0.003(3) 0.003(2) -0.026(3)
    C19 0.048(3) 0.047(3) 0.078(4) -0.003(2) 0.025(3) -0.023(3)
_geom_special_details
;
 All esds (except the esd in the dihedral angle between two l.s. planes)
 are estimated using the full covariance matrix.  The cell esds are taken
 into account individually in the estimation of esds in distances, angles
 and torsion angles; correlations between esds in cell parameters are only
 used when they are defined by crystal symmetry.  An approximate (isotropic)
 treatment of cell esds is used for estimating esds involving l.s. planes.
;
loop_
    _geom_bond_atom_site_label_1
    _geom_bond_atom_site_label_2
    _geom_bond_site_symmetry_2
    _geom_bond_distance
    _geom_bond_publ_flag
    O1 C13 . 1.372(4) ?
    O1 C14 . 1.389(4) ?
    O2 C11 . 1.267(4) ?
    O3 C14 . 1.220(4) ?
    O4 C16 . 1.366(5) ?
    O4 C19 . 1.380(6) ?
    N1 C7 . 1.326(5) ?
    N1 C6 . 1.415(5) ?
    N1 H1 . 0.912(12) ?
    N2 C1 . 1.412(5) ?
    N2 C9 . 1.474(5) ?
    N2 H2A . 0.906(12) ?
    C1 C2 . 1.393(5) ?
    C1 C6 . 1.402(5) ?
    C2 C3 . 1.382(6) ?
    C2 H2 . 0.9500 ?
    C3 C4 . 1.381(6) ?
    C3 H3 . 0.9500 ?
    C4 C5 . 1.383(6) ?
    C4 H4 . 0.9500 ?
    C5 C6 . 1.391(5) ?
    C5 H5 . 0.9500 ?
    C7 C10 . 1.419(5) ?
    C7 C8 . 1.498(5) ?
    C8 C9 . 1.513(6) ?
    C8 H8A . 0.9900 ?
    C8 H8B . 0.9900 ?
    C9 C16 . 1.504(5) ?
    C9 H9 . 1.0000 ?
    C10 C14 . 1.440(5) ?
    C10 C11 . 1.449(5) ?
    C11 C12 . 1.436(5) ?
    C12 C13 . 1.331(5) ?
    C12 H12 . 0.9500 ?
    C13 C15 . 1.477(5) ?
    C15 H15A . 0.9800 ?
    C15 H15B . 0.9800 ?
    C15 H15C . 0.9800 ?
    C16 C17 . 1.338(5) ?
    C17 C18 . 1.451(7) ?
    C17 H17 . 0.9500 ?
    C18 C19 . 1.309(7) ?
    C18 H18 . 0.9500 ?
    C19 H19 . 0.9500 ?
loop_
    _geom_contact_atom_site_label_1
    _geom_contact_atom_site_label_2
    _geom_contact_distance
    _geom_contact_site_symmetry_1
    _geom_contact_site_symmetry_2
    _geom_contact_publ_flag
    O2 C3 3.322(5) . 3_656 no
    O2 N1 2.537(4) . . yes
    O2 C12 3.282(4) . 3_766 no
    O3 C9 3.372(4) . . no
    O3 C8 2.856(4) . . yes
    O3 N2 3.079(4) . 2_655 yes
    O4 N2 2.955(5) . . yes
    O4 C1 3.376(5) . . no
    O1 H2A 2.84(4) . 2_655 no
    O2 H12 2.74 . 3_766 yes
    O2 H3 2.62 . 3_656 yes
    O2 H1 1.72(3) . . yes
    O3 H9 2.87 . . no
    O3 H2A 2.20(4) . 2_655 yes
    H15C O3 2.70 . 2_755 yes
    O3 H2 2.68 . 2_655 yes
    O3 H8B 2.23 . . yes
    O4 H8A 2.88 . . no
    O4 H15B 2.70 . 1_545 yes
    N1 N2 2.865(4) . . yes
    N2 H19 2.89 . 2_655 no
    C3 C15 3.591(6) . 1_545 no
    C4 C6 3.387(5) . 3_656 yes
    C10 C18 3.497(6) . 2_655 no
    C11 C17 3.600(5) . 2_655 no
    C11 C18 3.428(5) . 2_655 no
    C12 C12 3.541(5) . 3_766 no
    C12 C17 3.589(5) . 2_655 no
    C14 C16 3.407(5) . 2_655 yes
    C1 H8A 2.68 . . yes
    C2 H17 2.91 . 2_645 no
    C3 H17 2.93 . 2_645 no
    C6 H8A 2.59 . . yes
    C11 H1 2.28(3) . . yes
    C14 H2A 2.79(4) . 2_655 yes
    C14 H8B 2.64 . . yes
    H2 H2A 2.29 . . yes
    H2 H17 2.33 . 2_645 yes
    H3 H17 2.38 . 2_645 yes
    H5 H1 2.55 . . no
    H12 H15A 2.42 . . yes
loop_
    _geom_angle_atom_site_label_1
    _geom_angle_atom_site_label_2
    _geom_angle_atom_site_label_3
    _geom_angle_site_symmetry_1
    _geom_angle_site_symmetry_3
    _geom_angle
    _geom_angle_publ_flag
    C13 O1 C14 . . 122.3(3) ?
    C16 O4 C19 . . 106.0(4) ?
    C7 N1 C6 . . 126.2(3) ?
    C7 N1 H1 . . 111(3) ?
    C6 N1 H1 . . 123(3) ?
    C1 N2 C9 . . 122.0(3) ?
    C1 N2 H2A . . 109(3) ?
    C9 N2 H2A . . 115(3) ?
    C2 C1 C6 . . 117.6(4) ?
    C2 C1 N2 . . 120.6(4) ?
    C6 C1 N2 . . 121.3(3) ?
    C3 C2 C1 . . 121.4(4) ?
    C3 C2 H2 . . 119.3 ?
    C1 C2 H2 . . 119.3 ?
    C4 C3 C2 . . 120.6(4) ?
    C4 C3 H3 . . 119.7 ?
    C2 C3 H3 . . 119.7 ?
    C3 C4 C5 . . 119.3(4) ?
    C3 C4 H4 . . 120.4 ?
    C5 C4 H4 . . 120.4 ?
    C4 C5 C6 . . 120.5(4) ?
    C4 C5 H5 . . 119.8 ?
    C6 C5 H5 . . 119.8 ?
    C5 C6 C1 . . 120.8(4) ?
    C5 C6 N1 . . 117.8(3) ?
    C1 C6 N1 . . 121.1(3) ?
    N1 C7 C10 . . 119.1(3) ?
    N1 C7 C8 . . 115.7(3) ?
    C10 C7 C8 . . 125.0(3) ?
    C7 C8 C9 . . 112.2(3) ?
    C7 C8 H8A . . 109.2 ?
    C9 C8 H8A . . 109.2 ?
    C7 C8 H8B . . 109.2 ?
    C9 C8 H8B . . 109.2 ?
    H8A C8 H8B . . 107.9 ?
    N2 C9 C16 . . 113.1(3) ?
    N2 C9 C8 . . 110.8(3) ?
    C16 C9 C8 . . 110.8(3) ?
    N2 C9 H9 . . 107.3 ?
    C16 C9 H9 . . 107.3 ?
    C8 C9 H9 . . 107.3 ?
    C7 C10 C14 . . 120.5(3) ?
    C7 C10 C11 . . 120.1(3) ?
    C14 C10 C11 . . 119.2(3) ?
    O2 C11 C12 . . 120.1(3) ?
    O2 C11 C10 . . 123.0(3) ?
    C12 C11 C10 . . 116.9(3) ?
    C13 C12 C11 . . 121.7(3) ?
    C13 C12 H12 . . 119.2 ?
    C11 C12 H12 . . 119.2 ?
    C12 C13 O1 . . 121.5(3) ?
    C12 C13 C15 . . 126.2(4) ?
    O1 C13 C15 . . 112.3(3) ?
    O3 C14 O1 . . 114.0(3) ?
    O3 C14 C10 . . 128.3(3) ?
    O1 C14 C10 . . 117.7(3) ?
    C13 C15 H15A . . 109.5 ?
    C13 C15 H15B . . 109.5 ?
    H15A C15 H15B . . 109.5 ?
    C13 C15 H15C . . 109.5 ?
    H15A C15 H15C . . 109.5 ?
    H15B C15 H15C . . 109.5 ?
    C17 C16 O4 . . 111.0(4) ?
    C17 C16 C9 . . 129.4(4) ?
    O4 C16 C9 . . 119.5(3) ?
    C16 C17 C18 . . 105.1(4) ?
    C16 C17 H17 . . 127.4 ?
    C18 C17 H17 . . 127.4 ?
    C19 C18 C17 . . 107.5(4) ?
    C19 C18 H18 . . 126.3 ?
    C17 C18 H18 . . 126.3 ?
    C18 C19 O4 . . 110.4(4) ?
    C18 C19 H19 . . 124.8 ?
    O4 C19 H19 . . 124.8 ?
loop_
    _geom_torsion_atom_site_label_1
    _geom_torsion_atom_site_label_2
    _geom_torsion_atom_site_label_3
    _geom_torsion_atom_site_label_4
    _geom_torsion_site_symmetry_1
    _geom_torsion_site_symmetry_2
    _geom_torsion_site_symmetry_3
    _geom_torsion_site_symmetry_4
    _geom_torsion
    _geom_torsion_publ_flag
    C9 N2 C1 C2 . . . . -126.6(4) ?
    C9 N2 C1 C6 . . . . 61.5(5) ?
    C6 C1 C2 C3 . . . . -0.2(6) ?
    N2 C1 C2 C3 . . . . -172.4(4) ?
    C1 C2 C3 C4 . . . . -0.3(6) ?
    C2 C3 C4 C5 . . . . 0.8(7) ?
    C3 C4 C5 C6 . . . . -0.8(6) ?
    C4 C5 C6 C1 . . . . 0.4(6) ?
    C4 C5 C6 N1 . . . . 173.1(4) ?
    C2 C1 C6 C5 . . . . 0.1(5) ?
    N2 C1 C6 C5 . . . . 172.2(4) ?
    C2 C1 C6 N1 . . . . -172.3(3) ?
    N2 C1 C6 N1 . . . . -0.2(5) ?
    C7 N1 C6 C5 . . . . 147.3(4) ?
    C7 N1 C6 C1 . . . . -40.0(6) ?
    C6 N1 C7 C10 . . . . 173.6(4) ?
    C6 N1 C7 C8 . . . . -10.1(6) ?
    N1 C7 C8 C9 . . . . 79.4(4) ?
    C10 C7 C8 C9 . . . . -104.5(4) ?
    C1 N2 C9 C16 . . . . 94.4(4) ?
    C1 N2 C9 C8 . . . . -30.7(5) ?
    C7 C8 C9 N2 . . . . -52.9(4) ?
    C7 C8 C9 C16 . . . . -179.3(3) ?
    N1 C7 C10 C14 . . . . -171.6(4) ?
    C8 C7 C10 C14 . . . . 12.4(6) ?
    N1 C7 C10 C11 . . . . 4.1(6) ?
    C8 C7 C10 C11 . . . . -171.9(4) ?
    C7 C10 C11 O2 . . . . -3.5(6) ?
    C14 C10 C11 O2 . . . . 172.3(4) ?
    C7 C10 C11 C12 . . . . 175.6(3) ?
    C14 C10 C11 C12 . . . . -8.6(5) ?
    O2 C11 C12 C13 . . . . -178.7(4) ?
    C10 C11 C12 C13 . . . . 2.2(6) ?
    C11 C12 C13 O1 . . . . 3.1(6) ?
    C11 C12 C13 C15 . . . . -176.7(4) ?
    C14 O1 C13 C12 . . . . -1.7(6) ?
    C14 O1 C13 C15 . . . . 178.1(3) ?
    C13 O1 C14 O3 . . . . 174.5(3) ?
    C13 O1 C14 C10 . . . . -4.9(5) ?
    C7 C10 C14 O3 . . . . 6.4(6) ?
    C11 C10 C14 O3 . . . . -169.4(4) ?
    C7 C10 C14 O1 . . . . -174.3(3) ?
    C11 C10 C14 O1 . . . . 9.9(5) ?
    C19 O4 C16 C17 . . . . -1.4(5) ?
    C19 O4 C16 C9 . . . . -177.3(4) ?
    N2 C9 C16 C17 . . . . 135.7(4) ?
    C8 C9 C16 C17 . . . . -99.2(5) ?
    N2 C9 C16 O4 . . . . -49.3(5) ?
    C8 C9 C16 O4 . . . . 75.8(5) ?
    O4 C16 C17 C18 . . . . 1.8(5) ?
    C9 C16 C17 C18 . . . . 177.1(4) ?
    C16 C17 C18 C19 . . . . -1.4(5) ?
    C17 C18 C19 O4 . . . . 0.6(6) ?
    C16 O4 C19 C18 . . . . 0.5(5) ?
loop_
    _geom_hbond_atom_site_label_D
    _geom_hbond_atom_site_label_H
    _geom_hbond_atom_site_label_A
    _geom_hbond_site_symmetry_A
    _geom_hbond_distance_DH
    _geom_hbond_distance_HA
    _geom_hbond_distance_DA
    _geom_hbond_angle_DHA
    _geom_hbond_publ_flag
    N1 H1 O2 . 0.912(12) 1.72(3) 2.538(4) 148(4) yes
    N2 H2A O3 2_645 0.906(12) 2.20(2) 3.079(4) 162(5) yes
_shelx_space_group_comment
;
The symmetry employed for this shelxl refinement is uniquely defined
by the following loop, which should always be used as a source of
symmetry information in preference to the above space-group names.
They are only intended as comments.
;
_shelx_estimated_absorpt_T_min     0.967
_shelx_estimated_absorpt_T_max     0.989
_shelx_hkl_file
;
   1   0   0 424.826 11.6202   2
   1   0   0 1604.63 48.5088   1
   2   0   0 2336.30 107.783   2
  -3   0   2 1467.74 35.8374  -2
   3   0   0 1467.74 35.8374   1
   4   0   0 0.10077 0.92712   2
  -4   0   3 -4.9147 3.94596  -2
   4   0   0 -4.9147 3.94596   1
   4   0   0 0.20632 1.05861   1
  -5   0   3 3.31553 1.38210  -2
   5   0   0 3.31553 1.38210   1
   5   0   0 5.90392 2.92042   2
  -6   0   4 150.825 6.19144  -2
   6   0   0 150.825 6.19144   1
  -7   0   4 67.3857 11.3909  -2
   7   0   0 67.3857 11.3909   1
  -8   0   5 6.58082 3.30531  -2
   8   0   0 6.58082 3.30531   1
  -9   0   6 -7.7736 7.67868  -2
   9   0   0 -7.7736 7.67868   1
   0   1   0 0.19241 0.13558  -2
   0   1   0 0.19241 0.13558   1
   1   1   0 470.554 8.57569   2
   1   1   0 1897.70 37.6179   1
  -1   1   1 2010.41 135.951  -2
   1   1   0 2010.41 135.951   1
   2   1   0 2215.00 52.1950   1
  -2   1   1 4495.67 144.240  -2
   2   1   0 4495.67 144.240   1
   2   1   0 1845.10 85.6077   2
  -3   1   2 1787.97 31.3339  -2
   3   1   0 1787.97 31.3339   1
   4   1   0 686.322 19.3171   2
  -4   1   2 2289.93 129.314  -2
   4   1   0 2289.93 129.314   1
  -4   1   3 2431.43 61.6223  -2
   4   1   0 2431.43 61.6223   1
   4   1   0 2179.79 75.7379   1
  -5   1   3 0.26018 0.87354  -2
   5   1   0 0.26018 0.87354   1
  -6   1   4 585.153 14.1298  -2
   6   1   0 585.153 14.1298   1
  -7   1   4 4.66205 8.52954  -2
   7   1   0 4.66205 8.52954   1
  -8   1   5 9.19259 2.34010  -2
   8   1   0 9.19259 2.34010   1
  -9   1   6 20.8038 9.61754  -2
   9   1   0 20.8038 9.61754   1
   0   2   0 5819.07 530.755  -2
   0   2   0 5819.07 530.755   1
   1   2   0 234.222 4.64000   2
   1   2   0 969.947 20.1097   1
  -1   2   1 907.634 45.9160  -2
   1   2   0 907.634 45.9160   1
   2   2   0 155.558 8.66203   2
  -2   2   1 267.988 6.13484  -2
   2   2   0 267.988 6.13484   1
   2   2   0 16.3043 0.72608   1
  -3   2   2 31.9452 0.87119  -2
   3   2   0 31.9452 0.87119   1
   4   2   0 373.156 10.1394   2
  -4   2   3 1287.79 36.0167  -2
   4   2   0 1287.79 36.0167   1
   4   2   0 1125.69 32.9847   1
  -4   2   2 1115.15 109.672  -2
   4   2   0 1115.15 109.672   1
  -5   2   3 98.0419 2.03863  -2
   5   2   0 98.0419 2.03863   1
  -6   2   4 50.9075 2.19026  -2
   6   2   0 50.9075 2.19026   1
  -7   2   4 29.4580 6.10666  -2
   7   2   0 29.4580 6.10666   1
  -8   2   5 66.3161 4.37447  -2
   8   2   0 66.3161 4.37447   1
  -9   2   6 2.55361 5.54793  -2
   9   2   0 2.55361 5.54793   1
   0   3   0 4.84665 0.44396  -2
   0   3   0 4.84665 0.44396   1
   1   3   0 126.185 2.96055   1
   1   3   0 29.7891 0.94901   2
  -1   3   1 114.115 7.60171  -2
   1   3   0 114.115 7.60171   1
   2   3   0 59.1924 1.63618   1
   2   3   0 44.3850 1.85466   2
  -2   3   1 194.816 5.05896  -2
   2   3   0 194.816 5.05896   1
  -3   3   2 58.9964 1.20676  -2
   3   3   0 58.9964 1.20676   1
  -4   3   3 568.128 19.6816  -2
   4   3   0 568.128 19.6816   1
   4   3   0 156.399 5.94687   2
  -4   3   2 557.909 32.3630  -2
   4   3   0 557.909 32.3630   1
   4   3   0 573.494 17.7299   1
  -5   3   3 41.4935 1.34526  -2
   5   3   0 41.4935 1.34526   1
  -6   3   4 385.632 10.2541  -2
   6   3   0 385.632 10.2541   1
  -7   3   4 21.5175 5.77843  -2
   7   3   0 21.5175 5.77843   1
  -8   3   5 37.7935 4.43609  -2
   8   3   0 37.7935 4.43609   1
  -9   3   6 27.0647 7.06804  -2
   9   3   0 27.0647 7.06804   1
   0   4   0 1269.25 32.2989  -2
   0   4   0 1269.25 32.2989   1
   1   4   0 39.0240 1.27355   1
  -1   4   1 139.945 5.32621  -2
   1   4   0 139.945 5.32621   1
   1   4   0 13.6849 0.76637   2
  -2   4   1 2982.80 65.4788  -2
   2   4   0 2982.80 65.4788   1
   2   4   0 751.572 31.2892   2
   2   4   0 2565.64 173.756   1
  -3   4   2 128.872 2.61202  -2
   3   4   0 128.872 2.61202   1
   4   4   0 258.387 7.95941   1
  -4   4   3 285.750 11.3838  -2
   4   4   0 285.750 11.3838   1
  -4   4   2 334.610 19.6065  -2
   4   4   0 334.610 19.6065   1
   4   4   0 86.7278 3.16717   2
  -5   4   3 146.840 3.35254  -2
   5   4   0 146.840 3.35254   1
  -6   4   4 99.7931 3.67091  -2
   6   4   0 99.7931 3.67091   1
  -8   4   5 104.945 6.13897  -2
   8   4   0 104.945 6.13897   1
   0   5   0 0.18129 0.50701  -2
   0   5   0 0.18129 0.50701   1
   1   5   0 1686.59 49.6024   1
  -1   5   1 1626.36 41.0069  -2
   1   5   0 1626.36 41.0069   1
   1   5   0 447.487 12.7552   2
  -2   5   1 2585.96 59.0709  -2
   2   5   0 2585.96 59.0709   1
   2   5   0 2062.73 198.025   1
  -3   5   2 38.4926 1.06692  -2
   3   5   0 38.4926 1.06692   1
  -4   5   3 993.472 40.6050  -2
   4   5   0 993.472 40.6050   1
   4   5   0 274.968 11.0880   2
   4   5   0 816.115 25.3529   1
  -4   5   2 896.333 33.5371  -2
   4   5   0 896.333 33.5371   1
  -5   5   3 149.240 3.89711  -2
   5   5   0 149.240 3.89711   1
  -6   5   4 55.6673 3.83554  -2
   6   5   0 55.6673 3.83554   1
  -7   5   4 -17.098 9.52917  -2
   7   5   0 -17.098 9.52917   1
  -8   5   5 9.76247 4.19605  -2
   8   5   0 9.76247 4.19605   1
   0   6   0 2785.49 71.6906  -2
   0   6   0 2785.49 71.6906   1
  -1   6   1 218.746 5.26477  -2
   1   6   0 218.746 5.26477   1
   1   6   0 57.3717 2.35826   2
   1   6   0 196.066 8.72340   1
   2   6   0 0.01646 0.62418   1
  -2   6   1 422.621 9.22091  -2
   2   6   0 422.621 9.22091   1
  -3   6   2 39.4835 1.31522  -2
   3   6   0 39.4835 1.31522   1
  -4   6   3 136.665 6.18424  -2
   4   6   0 136.665 6.18424   1
   4   6   0 129.620 7.13865   1
   4   6   0 36.1505 3.42967   2
  -4   6   2 121.896 8.00549  -2
   4   6   0 121.896 8.00549   1
  -5   6   3 3.15622 1.50915  -2
   5   6   0 3.15622 1.50915   1
  -6   6   4 4.48916 2.84548  -2
   6   6   0 4.48916 2.84548   1
  -7   6   4 1.98728 8.71296  -2
   7   6   0 1.98728 8.71296   1
  -8   6   5 15.7383 5.08412  -2
   8   6   0 15.7383 5.08412   1
   0   7   0 -0.2161 0.69446  -2
   0   7   0 -0.2161 0.69446   1
   1   7   0 32.6634 2.27761   1
  -1   7   1 34.1802 1.50956  -2
   1   7   0 34.1802 1.50956   1
   1   7   0 10.8076 1.59772   2
  -2   7   1 234.262 5.57160  -2
   2   7   0 234.262 5.57160   1
  -3   7   2 67.6287 1.90903  -2
   3   7   0 67.6287 1.90903   1
  -4   7   3 427.183 16.7481  -2
   4   7   0 427.183 16.7481   1
  -4   7   2 410.595 23.9444  -2
   4   7   0 410.595 23.9444   1
   4   7   0 110.781 8.92252   2
   4   7   0 394.950 39.7608   1
  -5   7   3 16.9827 2.12431  -2
   5   7   0 16.9827 2.12431   1
  -6   7   4 23.4390 3.27954  -2
   6   7   0 23.4390 3.27954   1
  -7   7   4 -10.810 9.21637  -2
   7   7   0 -10.810 9.21637   1
  -8   7   5 21.1134 5.02854  -2
   8   7   0 21.1134 5.02854   1
   0   8   0 552.346 14.3058  -2
   0   8   0 552.346 14.3058   1
   1   8   0 -0.6867 1.25233   2
  -1   8   1 1.47512 1.15730  -2
   1   8   0 1.47512 1.15730   1
   1   8   0 1.39307 0.99465   1
  -2   8   1 211.254 5.40326  -2
   2   8   0 211.254 5.40326   1
  -3   8   2 -0.3205 1.23997  -2
   3   8   0 -0.3205 1.23997   1
  -4   8   2 7.95401 3.85056  -2
   4   8   0 7.95401 3.85056   1
  -4   8   3 -2.2316 4.79872  -2
   4   8   0 -2.2316 4.79872   1
  -5   8   3 1.50457 2.49781  -2
   5   8   0 1.50457 2.49781   1
  -6   8   4 37.2873 3.47643  -2
   6   8   0 37.2873 3.47643   1
  -7   8   4 -0.5677 10.3639  -2
   7   8   0 -0.5677 10.3639   1
  -7   8   5 14.6765 10.6596  -2
   7   8   0 14.6765 10.6596   1
   0   9   0 -0.3518 0.78030  -2
   0   9   0 -0.3518 0.78030   1
  -1   9   1 9.59070 1.52476  -2
   1   9   0 9.59070 1.52476   1
  -1   9   1 31.8361 9.12192  -2
   1   9   0 31.8361 9.12192  -1
   1   9   1 31.8361 9.12192   1
   1   9   0 -1.2742 2.59689   2
  -2   9   1 35.9584 1.85168  -2
   2   9   0 35.9584 1.85168   1
  -3   9   2 37.4444 1.94208  -2
   3   9   0 37.4444 1.94208   1
  -4   9   3 53.5999 7.26015  -2
   4   9   0 53.5999 7.26015   1
  -5   9   3 11.6305 3.50107  -2
   5   9   0 11.6305 3.50107   1
  -6   9   4 41.3176 4.48486  -2
   6   9   0 41.3176 4.48486   1
   0  10   0 2.87433 1.23828  -2
   0  10   0 2.87433 1.23828   1
  -1  10   1 5.81199 2.27917  -2
   1  10   0 5.81199 2.27917   1
   1  10   0 -0.8434 3.28939   1
  -2  10   1 52.6786 3.62294  -2
   2  10   0 52.6786 3.62294   1
  -3  10   2 21.9409 2.20318  -2
   3  10   0 21.9409 2.20318   1
  -4  10   3 193.763 15.6138  -2
   4  10   0 193.763 15.6138   1
  -4  10   2 175.995 21.6386  -2
   4  10   0 175.995 21.6386   1
  -5  10   3 35.8569 3.54222  -2
   5  10   0 35.8569 3.54222   1
  -6  10   4 1.28581 4.04749  -2
   6  10   0 1.28581 4.04749   1
   0  11   0 -1.4733 2.35114  -2
   0  11   0 -1.4733 2.35114   1
  -1  11   1 38.5753 3.62404  -2
   1  11   0 38.5753 3.62404   1
   1  11   0 37.6291 8.05929   1
   1  11   0 9.83479 4.45520   2
  -2  11   1 6.96184 2.39787  -2
   2  11   0 6.96184 2.39787   1
  -3  11   2 22.4346 2.46248  -2
   3  11   0 22.4346 2.46248   1
  -4  11   2 13.1310 11.0546  -2
   4  11   0 13.1310 11.0546   1
  -5  11   3 26.5076 3.44141  -2
   5  11   0 26.5076 3.44141   1
  -6  11   4 22.5579 6.31053  -2
   6  11   0 22.5579 6.31053   1
   0  12   0 14.5483 3.00664  -2
   0  12   0 14.5483 3.00664   1
  -1  12   1 1.39280 4.23038  -2
   1  12   0 1.39280 4.23038   1
   1  12   0 4.01770 3.94860   1
  -2  12   1 0.89901 3.08445  -2
   2  12   0 0.89901 3.08445   1
  -3  12   2 11.2757 2.73198  -2
   3  12   0 11.2757 2.73198   1
  -4  12   2 64.1488 14.6272  -2
   4  12   0 64.1488 14.6272   1
  -4  12   3 45.0985 13.4839  -2
   4  12   0 45.0985 13.4839   1
  -5  12   3 9.25142 4.56192  -2
   5  12   0 9.25142 4.56192   1
   0  13   0 -3.2713 3.60084  -2
   0  13   0 -3.2713 3.60084   1
  -1  13   1 13.5609 7.44490  -2
   1  13   0 13.5609 7.44490   1
  -2  13   1 24.6207 4.44511  -2
   2  13   0 24.6207 4.44511   1
  -3  13   2 13.9933 5.58263  -2
   3  13   0 13.9933 5.58263   1
  -4  13   3 -14.610 12.4007  -2
   4  13   0 -14.610 12.4007   1
   0  14   0 -2.5025 4.13240  -2
   0  14   0 -2.5025 4.13240   1
   1  14   0 0.48408 5.41686   2
  -1  14   1 2.96924 9.63869  -2
   1  14   0 2.96924 9.63869   1
  -2  14   1 4.32506 4.61668  -2
   2  14   0 4.32506 4.61668   1
  -9   0   5 -7.6420 7.68431  -2
  -9   0   1 -7.6420 7.68431   1
  -8   0   4 1.43512 2.96861  -2
  -8   0   1 1.43512 2.96861   1
  -7   0   3 5.81133 5.44252  -2
  -7   0   1 5.81133 5.44252   1
  -6   0   3 1.94026 1.84513  -2
  -6   0   1 1.94026 1.84513   1
  -5   0   2 1.67502 1.33481  -2
  -5   0   1 1.67502 1.33481   1
  -4   0   1 0.09412 1.07375   1
  -4   0   2 5.71878 3.34349  -2
  -4   0   1 5.71878 3.34349   1
  -4   0   1 0.45360 0.91151   2
  -3   0   1 -1.6918 0.76799  -2
  -3   0   1 -1.6918 0.76799   1
  -2   0   1 56.2443 2.56343   1
  -2   0   1 2856.28 257.411   2
  -1   0   1 7.58659 0.39253   1
  -1   0   1 3.87681 0.30363   2
   0   0   1 -0.0363 0.03302  -2
   0   0   1 -0.0363 0.03302   1
   1   0   1 2.88654 0.36932   2
   1   0   1 6.33262 0.36543   1
  -2   0   2 1727.34 69.6199  -2
   2   0   1 1727.34 69.6199   1
   2   0   1 66.0495 3.12427   1
  -3   0   3 -1.7144 0.80304  -2
   3   0   1 -1.7144 0.80304   1
  -4   0   4 172.424 10.0629  -2
   4   0   1 172.424 10.0629   1
   4   0   1 5.24501 1.10712   2
   4   0   1 6.88778 1.57216   1
  -5   0   4 113.877 3.55373  -2
   5   0   1 113.877 3.55373   1
  -6   0   5 -1.1996 3.98834  -2
   6   0   1 -1.1996 3.98834   1
  -7   0   5 16.9825 8.68265  -2
   7   0   1 16.9825 8.68265   1
  -8   0   6 18.7693 3.70350  -2
   8   0   1 18.7693 3.70350   1
  -9   0   7 7.69761 8.40838  -2
   9   0   1 7.69761 8.40838   1
  -9   1   5 0.42068 9.41687  -2
  -9   1   1 0.42068 9.41687   1
  -8   1   4 1.19729 2.10773  -2
  -8   1   1 1.19729 2.10773   1
  -7   1   3 21.8963 5.99900  -2
  -7   1   1 21.8963 5.99900   1
  -6   1   3 13.1196 1.63632  -2
  -6   1   1 13.1196 1.63632   1
  -5   1   2 48.1133 1.49736  -2
  -5   1   1 48.1133 1.49736   1
  -4   1   1 2454.55 68.1881   1
  -4   1   1 826.969 25.3904   2
  -4   1   2 2690.53 70.0270  -2
  -4   1   1 2690.53 70.0270   1
  -4   1   1 3187.12 220.033  -2
  -4   1   1 3187.12 220.033   1
  -3   1   1 99.4588 1.99563  -2
  -3   1   1 99.4588 1.99563   1
  -2   1   1 2536.72 60.1838   2
  -2   1   1 6664.80 414.075   1
  -1   1   1 907.493 18.7620   1
  -1   1   1 231.433 4.30222   2
   1   1   0 1277.65 125.398  -2
  -1   1   1 1277.65 125.398   1
   0   1   1 6.89533 0.49424  -2
   0   1   1 6.89533 0.49424   1
   1   1   1 1631.10 39.0017   2
   2   1   1 4755.67 302.739   2
   2   1   1 9999.99 858.479   1
  -3   1   3 270.111 4.75729  -2
   3   1   1 270.111 4.75729   1
   4   1   1 72.6428 3.47094   1
  -4   1   4 149.553 7.59229  -2
   4   1   1 149.553 7.59229   1
  -4   1   3 282.240 16.8054  -2
   4   1   1 282.240 16.8054   1
   4   1   1 49.4206 2.32966   2
  -5   1   4 115.432 2.43337  -2
   5   1   1 115.432 2.43337   1
  -6   1   5 175.999 4.68746  -2
   6   1   1 175.999 4.68746   1
  -7   1   5 42.2331 6.94797  -2
   7   1   1 42.2331 6.94797   1
  -8   1   6 5.33291 2.40518  -2
   8   1   1 5.33291 2.40518   1
  -9   1   7 11.5188 6.78602  -2
   9   1   1 11.5188 6.78602   1
  -9   2   5 21.1479 6.85664  -2
  -9   2   1 21.1479 6.85664   1
  -8   2   4 88.0984 4.63611  -2
  -8   2   1 88.0984 4.63611   1
  -7   2   3 22.1044 6.01794  -2
  -7   2   1 22.1044 6.01794   1
  -6   2   3 80.3968 2.48438  -2
  -6   2   1 80.3968 2.48438   1
  -5   2   2 24.6259 1.00212  -2
  -5   2   1 24.6259 1.00212   1
  -4   2   1 822.044 25.4218   1
  -4   2   2 967.909 26.7725  -2
  -4   2   1 967.909 26.7725   1
  -4   2   1 1058.55 42.7797  -2
  -4   2   1 1058.55 42.7797   1
  -4   2   1 268.032 11.2391   2
  -3   2   1 23.8012 0.76240  -2
  -3   2   1 23.8012 0.76240   1
  -2   2   1 250.933 5.68857   2
  -2   2   1 915.114 19.3637   1
   2   2   0 1001.46 31.4439  -2
  -2   2   1 1001.46 31.4439   1
  -1   2   1 110.554 2.37906   2
  -1   2   1 429.905 8.39515   1
   1   2   0 670.593 28.5723  -2
  -1   2   1 670.593 28.5723   1
   0   2   1 822.554 14.8293  -2
   0   2   1 822.554 14.8293   1
   1   2   1 10.0212 0.47728   2
   1   2   1 25.5061 0.76715   1
  -1   2   2 316.842 12.7025  -2
   1   2   1 316.842 12.7025   1
   2   2   1 981.287 23.2145   1
   2   2   1 259.222 5.75192   2
  -2   2   2 1075.44 32.2412  -2
   2   2   1 1075.44 32.2412   1
  -3   2   3 70.7965 1.42524  -2
   3   2   1 70.7965 1.42524   1
  -4   2   4 287.097 8.04490  -2
   4   2   1 287.097 8.04490   1
   4   2   1 217.736 7.37907   1
   4   2   1 86.7524 3.68038   2
  -4   2   3 286.062 17.1386  -2
   4   2   1 286.062 17.1386   1
  -5   2   4 13.1844 0.94651  -2
   5   2   1 13.1844 0.94651   1
  -6   2   5 445.032 10.8076  -2
   6   2   1 445.032 10.8076   1
  -7   2   6 38.6672 10.0720  -2
   7   2   1 38.6672 10.0720   1
  -7   2   5 55.0208 7.75851  -2
   7   2   1 55.0208 7.75851   1
  -8   2   6 155.922 6.91077  -2
   8   2   1 155.922 6.91077   1
  -9   2   7 25.7160 5.94393  -2
   9   2   1 25.7160 5.94393   1
  -9   3   5 27.4895 7.30715  -2
  -9   3   1 27.4895 7.30715   1
  -8   3   4 35.2334 3.75356  -2
  -8   3   1 35.2334 3.75356   1
  -7   3   3 1.28736 4.59357  -2
  -7   3   1 1.28736 4.59357   1
  -6   3   3 315.417 7.98361  -2
  -6   3   1 315.417 7.98361   1
  -5   3   2 2.66446 0.84753  -2
  -5   3   1 2.66446 0.84753   1
  -4   3   1 0.03473 0.70256   1
  -4   3   1 -3.0391 2.43454  -2
  -4   3   1 -3.0391 2.43454   1
  -4   3   1 -0.8450 0.69524   2
  -4   3   2 61.4317 5.64001  -2
  -4   3   1 61.4317 5.64001   1
  -3   3   1 47.3470 1.06478  -2
  -3   3   1 47.3470 1.06478   1
  -2   3   1 147.810 3.69668   2
   2   3   0 562.220 14.9805  -2
  -2   3   1 562.220 14.9805   1
  -2   3   1 509.738 13.6721   1
  -1   3   1 18.1055 0.70550   2
  -1   3   1 62.6882 1.59575   1
   1   3   0 90.6241 3.80863  -2
  -1   3   1 90.6241 3.80863   1
   0   3   1 3.27413 0.30673  -2
   0   3   1 3.27413 0.30673   1
   1   3   1 54.3952 1.52488   2
   1   3   1 224.619 5.26391   1
  -1   3   2 220.988 11.4491  -2
   1   3   1 220.988 11.4491   1
  -2   3   2 0.28013 0.71370  -2
   2   3   1 0.28013 0.71370   1
   2   3   1 0.86735 0.43868   1
   2   3   1 -0.3453 0.42557   2
  -3   3   3 53.0819 1.14731  -2
   3   3   1 53.0819 1.14731   1
  -4   3   3 460.901 20.7401  -2
   4   3   1 460.901 20.7401   1
  -4   3   4 542.271 15.6721  -2
   4   3   1 542.271 15.6721   1
   4   3   1 435.679 16.7420   1
   4   3   1 155.461 7.80202   2
  -5   3   4 72.4383 1.71176  -2
   5   3   1 72.4383 1.71176   1
  -6   3   5 251.102 6.92545  -2
   6   3   1 251.102 6.92545   1
  -7   3   5 33.3691 7.87550  -2
   7   3   1 33.3691 7.87550   1
  -8   3   6 62.5868 4.93269  -2
   8   3   1 62.5868 4.93269   1
  -9   3   7 14.5212 10.4780  -2
   9   3   1 14.5212 10.4780   1
  -8   4   4 57.6438 5.30425  -2
  -8   4   1 57.6438 5.30425   1
  -7   4   3 2.31923 6.97310  -2
  -7   4   1 2.31923 6.97310   1
  -6   4   3 83.5048 3.18079  -2
  -6   4   1 83.5048 3.18079   1
  -5   4   2 59.9142 1.72166  -2
  -5   4   1 59.9142 1.72166   1
  -4   4   1 57.2356 2.47115   2
  -4   4   2 237.132 8.31594  -2
  -4   4   1 237.132 8.31594   1
  -4   4   1 196.473 10.4118  -2
  -4   4   1 196.473 10.4118   1
  -4   4   1 140.497 4.78951   1
  -3   4   1 662.872 12.5660  -2
  -3   4   1 662.872 12.5660   1
   2   4   0 794.830 15.9539  -2
  -2   4   1 794.830 15.9539   1
  -2   4   1 29.7535 3.26493   1
  -1   4   1 104.825 2.76042   2
  -1   4   1 439.307 11.1992   1
   1   4   0 396.217 14.9149  -2
  -1   4   1 396.217 14.9149   1
   0   4   1 1243.91 22.7978  -2
   0   4   1 1243.91 22.7978   1
   1   4   1 9.14806 0.58331   2
   1   4   1 31.7273 1.02616   1
  -1   4   2 30.0383 1.89549  -2
   1   4   1 30.0383 1.89549   1
   2   4   1 160.048 8.05572   1
  -2   4   2 276.066 6.16112  -2
   2   4   1 276.066 6.16112   1
   2   4   1 86.6111 8.64002   2
  -3   4   3 15.6554 0.73256  -2
   3   4   1 15.6554 0.73256   1
  -4   4   4 87.4107 4.65029  -2
   4   4   1 87.4107 4.65029   1
  -4   4   3 79.1397 5.91575  -2
   4   4   1 79.1397 5.91575   1
   4   4   1 61.6881 2.31332   1
   4   4   1 20.3961 1.42144   2
  -5   4   4 347.981 7.86218  -2
   5   4   1 347.981 7.86218   1
  -6   4   5 30.0568 2.12646  -2
   6   4   1 30.0568 2.12646   1
  -8   4   6 36.8910 4.85714  -2
   8   4   1 36.8910 4.85714   1
  -8   5   4 27.4886 4.12142  -2
  -8   5   1 27.4886 4.12142   1
  -7   5   3 -9.4753 8.12254  -2
  -7   5   1 -9.4753 8.12254   1
  -6   5   3 32.5229 2.77611  -2
  -6   5   1 32.5229 2.77611   1
  -5   5   2 5.43859 1.18990  -2
  -5   5   1 5.43859 1.18990   1
  -4   5   1 4.28759 0.87273   1
  -4   5   1 51.4460 5.79549  -2
  -4   5   1 51.4460 5.79549   1
  -4   5   2 85.7811 3.94024  -2
  -4   5   1 85.7811 3.94024   1
  -4   5   1 5.93860 0.97066   2
  -3   5   1 134.475 2.92847  -2
  -3   5   1 134.475 2.92847   1
   2   5   0 894.436 17.9728  -2
  -2   5   1 894.436 17.9728   1
  -2   5   1 386.013 38.0331   2
  -1   5   1 39.8881 1.82785   2
   1   5   0 562.325 15.6229  -2
  -1   5   1 562.325 15.6229   1
  -1   5   1 108.372 3.49944   1
   0   5   1 1173.79 21.7280  -2
   0   5   1 1173.79 21.7280   1
   1   5   1 352.048 9.32721   1
   1   5   1 107.343 3.45741   2
  -1   5   2 485.475 15.3765  -2
   1   5   1 485.475 15.3765   1
  -2   5   2 218.594 4.92099  -2
   2   5   1 218.594 4.92099   1
   2   5   1 68.6870 8.23090   2
  -3   5   3 8.42755 0.78711  -2
   3   5   1 8.42755 0.78711   1
  -4   5   4 431.925 13.5630  -2
   4   5   1 431.925 13.5630   1
  -4   5   3 400.402 20.4595  -2
   4   5   1 400.402 20.4595   1
   4   5   1 272.903 9.91480   1
   4   5   1 110.068 5.31186   2
  -5   5   4 1.49282 1.03506  -2
   5   5   1 1.49282 1.03506   1
  -6   5   5 37.8952 3.28705  -2
   6   5   1 37.8952 3.28705   1
  -7   5   5 6.92479 10.3992  -2
   7   5   1 6.92479 10.3992   1
  -8   5   6 29.9197 4.77807  -2
   8   5   1 29.9197 4.77807   1
  -8   6   4 2.68493 4.70866  -2
  -8   6   1 2.68493 4.70866   1
  -7   6   3 72.4730 12.7259  -2
  -7   6   1 72.4730 12.7259   1
  -6   6   3 64.0922 4.44347  -2
  -6   6   1 64.0922 4.44347   1
  -5   6   2 4.85109 1.37691  -2
  -5   6   1 4.85109 1.37691   1
  -4   6   1 21.7536 2.06325   2
  -4   6   1 60.5012 3.99639  -2
  -4   6   1 60.5012 3.99639   1
  -4   6   2 65.9544 3.68165  -2
  -4   6   1 65.9544 3.68165   1
  -4   6   1 53.0239 3.18940   1
  -3   6   1 2.31435 0.77661  -2
  -3   6   1 2.31435 0.77661   1
   2   6   0 698.074 14.5311  -2
  -2   6   1 698.074 14.5311   1
  -2   6   1 0.97086 0.73090   2
   1   6   0 136.850 3.70995  -2
  -1   6   1 136.850 3.70995   1
  -1   6   1 19.8722 1.15897   2
  -1   6   1 83.8072 3.42173   1
   0   6   1 3176.28 61.9762  -2
   0   6   1 3176.28 61.9762   1
   1   6   1 103.695 4.13427   2
  -1   6   2 372.156 9.79209  -2
   1   6   1 372.156 9.79209   1
   1   6   1 379.147 12.8377   1
  -2   6   2 154.915 3.56756  -2
   2   6   1 154.915 3.56756   1
   2   6   1 2.29776 1.02069   1
  -3   6   3 160.463 3.90409  -2
   3   6   1 160.463 3.90409   1
  -4   6   4 8.60560 2.60467  -2
   4   6   1 8.60560 2.60467   1
   4   6   1 11.9185 1.39251   1
   4   6   1 0.22224 1.07442   2
  -4   6   3 3.56961 6.75397  -2
   4   6   1 3.56961 6.75397   1
  -5   6   4 197.280 6.04833  -2
   5   6   1 197.280 6.04833   1
  -6   6   5 175.364 6.68145  -2
   6   6   1 175.364 6.68145   1
  -7   6   5 -7.8798 8.79312  -2
   7   6   1 -7.8798 8.79312   1
  -8   6   6 8.96448 4.87227  -2
   8   6   1 8.96448 4.87227   1
  -8   7   4 -3.6958 4.87967  -2
  -8   7   1 -3.6958 4.87967   1
  -7   7   3 -12.566 8.57287  -2
  -7   7   1 -12.566 8.57287   1
  -6   7   3 -1.8202 2.62060  -2
  -6   7   1 -1.8202 2.62060   1
  -5   7   2 91.4713 3.67535  -2
  -5   7   1 91.4713 3.67535   1
  -4   7   2 303.094 15.3177  -2
  -4   7   1 303.094 15.3177   1
  -4   7   1 240.400 17.5903  -2
  -4   7   1 240.400 17.5903   1
  -4   7   1 80.5109 5.74283   2
  -4   7   1 193.317 14.4593   1
  -3   7   1 102.686 2.76761  -2
  -3   7   1 102.686 2.76761   1
   2   7   0 81.3227 2.15909  -2
  -2   7   1 81.3227 2.15909   1
  -1   7   1 0.26708 0.97304   1
   1   7   0 9.78490 0.96477  -2
  -1   7   1 9.78490 0.96477   1
  -1   7   1 0.86751 0.75313   2
   0   7   1 80.7188 1.72171  -2
   0   7   1 80.7188 1.72171   1
  -1   7   2 1.10308 1.27532  -2
   1   7   1 1.10308 1.27532   1
   1   7   1 1.55023 0.83081   1
   1   7   1 1.04424 0.85618   2
  -2   7   2 188.390 4.61157  -2
   2   7   1 188.390 4.61157   1
  -3   7   3 22.6903 1.13996  -2
   3   7   1 22.6903 1.13996   1
  -4   7   4 83.0591 4.97341  -2
   4   7   1 83.0591 4.97341   1
  -4   7   3 44.5969 7.26309  -2
   4   7   1 44.5969 7.26309   1
   4   7   1 71.9087 10.2631   1
   4   7   1 19.2087 3.35314   2
  -5   7   4 134.890 5.28427  -2
   5   7   1 134.890 5.28427   1
  -6   7   5 26.1792 3.42591  -2
   6   7   1 26.1792 3.42591   1
  -8   7   6 3.15454 4.27016  -2
   8   7   1 3.15454 4.27016   1
  -7   8   3 -7.5380 9.63147  -2
  -7   8   1 -7.5380 9.63147   1
  -6   8   3 183.273 8.10612  -2
  -6   8   1 183.273 8.10612   1
  -5   8   2 2.94367 2.35638  -2
  -5   8   1 2.94367 2.35638   1
  -4   8   2 44.2968 5.50838  -2
  -4   8   1 44.2968 5.50838   1
  -4   8   1 36.8004 7.54564   1
  -4   8   1 7.12086 3.92687   2
  -4   8   1 36.9346 7.28977  -2
  -4   8   1 36.9346 7.28977   1
  -3   8   1 -3.8092 1.20967  -2
  -3   8   1 -3.8092 1.20967   1
   2   8   0 98.3668 3.27900  -2
  -2   8   1 98.3668 3.27900   1
  -1   8   1 -0.6369 0.92831   2
   1   8   0 0.87294 1.07964  -2
  -1   8   1 0.87294 1.07964   1
  -1   8   1 2.16872 1.25357   1
   0   8   1 3.25404 0.58035  -2
   0   8   1 3.25404 0.58035   1
   1   8   1 6.78366 1.10025   2
  -1   8   2 27.7666 1.94451  -2
   1   8   1 27.7666 1.94451   1
   1   8   1 22.6786 2.16022   1
  -2   8   2 12.0850 1.28311  -2
   2   8   1 12.0850 1.28311   1
  -3   8   3 9.77831 1.37273  -2
   3   8   1 9.77831 1.37273   1
   4   8   1 14.5341 5.06312   1
  -4   8   4 25.1265 5.44110  -2
   4   8   1 25.1265 5.44110   1
   4   8   1 3.13859 3.19705   2
  -4   8   3 26.0614 8.07846  -2
   4   8   1 26.0614 8.07846   1
  -5   8   4 179.493 7.00956  -2
   5   8   1 179.493 7.00956   1
  -6   8   5 1.24782 2.85596  -2
   6   8   1 1.24782 2.85596   1
  -7   8   5 -7.6052 10.6601  -2
   7   8   1 -7.6052 10.6601   1
  -6   9   3 7.25767 3.81846  -2
  -6   9   1 7.25767 3.81846   1
  -5   9   2 24.9021 3.74226  -2
  -5   9   1 24.9021 3.74226   1
  -4   9   2 28.8003 6.31045  -2
  -4   9   1 28.8003 6.31045   1
  -3   9   1 22.2571 1.79113  -2
  -3   9   1 22.2571 1.79113   1
   2   9   0 115.331 3.30678  -2
  -2   9   1 115.331 3.30678   1
   1   9   0 35.3414 1.85967  -2
  -1   9   1 35.3414 1.85967   1
  -1   9   1 3.69311 4.30504   2
  -1   9   1 34.2319 6.54638   1
   0   9   1 27.2406 0.97273  -2
   0   9   1 27.2406 0.97273   1
   1   9   1 10.0091 2.02340   1
  -1   9   2 18.6220 1.70097  -2
   1   9   1 18.6220 1.70097   1
  -1   9   1 31.8361 9.12192  -2
   1   9   0 31.8361 9.12192  -1
   1   9   1 31.8361 9.12192   1
   1   9   1 2.87368 2.28891   2
  -2   9   2 37.5249 1.97852  -2
   2   9   1 37.5249 1.97852   1
  -3   9   3 5.31709 1.45757  -2
   3   9   1 5.31709 1.45757   1
  -4   9   4 39.9527 6.62061  -2
   4   9   1 39.9527 6.62061   1
  -5   9   4 42.7561 3.86226  -2
   5   9   1 42.7561 3.86226   1
  -6   9   5 43.6812 4.49776  -2
   6   9   1 43.6812 4.49776   1
  -6  10   3 18.9942 4.29006  -2
  -6  10   1 18.9942 4.29006   1
  -5  10   2 19.9965 3.18763  -2
  -5  10   1 19.9965 3.18763   1
  -4  10   2 -13.575 6.11196  -2
  -4  10   1 -13.575 6.11196   1
  -3  10   1 12.6324 2.01846  -2
  -3  10   1 12.6324 2.01846   1
   2  10   0 113.573 4.92413  -2
  -2  10   1 113.573 4.92413   1
   1  10   0 19.5497 2.52228  -2
  -1  10   1 19.5497 2.52228   1
  -1  10   1 1.58169 3.68621   2
   0  10   1 57.8689 2.04444  -2
   0  10   1 57.8689 2.04444   1
  -1  10   2 17.9223 2.63840  -2
   1  10   1 17.9223 2.63840   1
   1  10   1 17.9708 5.04251   1
  -2  10   2 76.1855 4.24630  -2
   2  10   1 76.1855 4.24630   1
  -3  10   3 22.9068 2.30079  -2
   3  10   1 22.9068 2.30079   1
  -4  10   4 17.7237 10.3352  -2
   4  10   1 17.7237 10.3352   1
  -4  10   3 11.4226 10.5429  -2
   4  10   1 11.4226 10.5429   1
  -5  10   4 41.6931 3.51982  -2
   5  10   1 41.6931 3.51982   1
  -6  10   5 21.0966 4.89403  -2
   6  10   1 21.0966 4.89403   1
  -6  11   3 2.90015 5.36445  -2
  -6  11   1 2.90015 5.36445   1
  -5  11   2 2.71953 3.09758  -2
  -5  11   1 2.71953 3.09758   1
  -4  11   1 1.25856 10.1596  -2
  -4  11   1 1.25856 10.1596   1
  -3  11   1 19.4035 2.17822  -2
  -3  11   1 19.4035 2.17822   1
   2  11   0 22.7141 2.60826  -2
  -2  11   1 22.7141 2.60826   1
  -1  11   1 6.17408 4.29402   2
   1  11   0 21.9879 4.14297  -2
  -1  11   1 21.9879 4.14297   1
  -1  11   1 14.9206 5.17528   1
   0  11   1 120.332 6.64220  -2
   0  11   1 120.332 6.64220   1
   1  11   1 6.13141 4.25658   1
  -1  11   2 1.32466 3.20160  -2
   1  11   1 1.32466 3.20160   1
   1  11   1 1.33032 3.46817   2
  -2  11   2 116.682 4.96009  -2
   2  11   1 116.682 4.96009   1
  -3  11   3 22.9768 2.53122  -2
   3  11   1 22.9768 2.53122   1
  -4  11   3 3.67859 10.6627  -2
   4  11   1 3.67859 10.6627   1
  -5  11   4 9.27415 3.57359  -2
   5  11   1 9.27415 3.57359   1
  -6  11   5 20.6741 6.96336  -2
   6  11   1 20.6741 6.96336   1
  -5  12   2 14.2676 4.52395  -2
  -5  12   1 14.2676 4.52395   1
  -4  12   1 47.8610 13.8263  -2
  -4  12   1 47.8610 13.8263   1
  -4  12   2 46.7391 13.8347  -2
  -4  12   1 46.7391 13.8347   1
  -3  12   1 10.2475 2.70914  -2
  -3  12   1 10.2475 2.70914   1
   2  12   0 -0.3970 2.99581  -2
  -2  12   1 -0.3970 2.99581   1
   1  12   0 4.99113 3.77891  -2
  -1  12   1 4.99113 3.77891   1
  -1  12   1 -3.1636 3.24455   2
   0  12   1 11.8117 2.15302  -2
   0  12   1 11.8117 2.15302   1
  -1  12   2 -1.5098 5.51086  -2
   1  12   1 -1.5098 5.51086   1
   1  12   1 5.46342 4.10881   1
  -2  12   2 9.94611 3.16231  -2
   2  12   1 9.94611 3.16231   1
  -3  12   3 22.4171 3.13180  -2
   3  12   1 22.4171 3.13180   1
  -4  12   4 19.8133 11.9442  -2
   4  12   1 19.8133 11.9442   1
  -4  12   3 19.1728 12.6882  -2
   4  12   1 19.1728 12.6882   1
  -5  12   4 29.0808 5.07662  -2
   5  12   1 29.0808 5.07662   1
  -4  13   2 -5.0877 12.5574  -2
  -4  13   1 -5.0877 12.5574   1
  -3  13   1 11.2310 4.38498  -2
  -3  13   1 11.2310 4.38498   1
   2  13   0 7.36944 3.77348  -2
  -2  13   1 7.36944 3.77348   1
   1  13   0 10.9861 5.57657  -2
  -1  13   1 10.9861 5.57657   1
   0  13   1 19.1908 2.94296  -2
   0  13   1 19.1908 2.94296   1
  -1  13   2 17.9319 6.43562  -2
   1  13   1 17.9319 6.43562   1
  -2  13   2 12.4472 4.27328  -2
   2  13   1 12.4472 4.27328   1
  -3  13   3 20.5356 3.94993  -2
   3  13   1 20.5356 3.94993   1
  -4  13   4 -21.535 12.4265  -2
   4  13   1 -21.535 12.4265   1
   2  14   0 12.8892 6.50067  -2
  -2  14   1 12.8892 6.50067   1
   1  14   0 8.52242 7.31265  -2
  -1  14   1 8.52242 7.31265   1
  -1  14   1 1.20920 4.80179   1
   0  14   1 4.08600 3.59868  -2
   0  14   1 4.08600 3.59868   1
  -1  14   2 6.04804 9.54344  -2
   1  14   1 6.04804 9.54344   1
  -2  14   2 2.79261 5.09005  -2
   2  14   1 2.79261 5.09005   1
  -9   0   4 -12.997 12.0810  -2
  -9   0   2 -12.997 12.0810   1
  -8   0   3 3.56522 4.00584  -2
  -8   0   2 3.56522 4.00584   1
  -7   0   2 36.6765 9.28675  -2
  -7   0   2 36.6765 9.28675   1
  -6   0   2 149.819 5.50135  -2
  -6   0   2 149.819 5.50135   1
  -5   0   1 8.43021 1.42160  -2
  -5   0   2 8.43021 1.42160   1
  -4   0   1 14.5729 2.53947  -2
  -4   0   2 14.5729 2.53947   1
  -4   0   2 21.5700 1.91281   1
  -4   0   2 11.3468 1.65273   2
   4   0   0 14.4764 3.87259  -2
  -4   0   2 14.4764 3.87259   1
   3   0   0 437.168 10.8668  -2
  -3   0   2 437.168 10.8668   1
  -2   0   2 5402.83 224.153   1
  -2   0   2 1623.09 47.2936   2
   2   0   1 5666.38 297.438  -2
  -2   0   2 5666.38 297.438   1
   0   0   2 417.877 40.3537  -2
   0   0   2 417.877 40.3537   1
   1   0   2 1920.82 165.203   2
   2   0   2 3070.41 276.731   2
  -3   0   4 23.1246 1.03910  -2
   3   0   2 23.1246 1.03910   1
   4   0   2 991.099 41.6975   2
  -4   0   5 3666.03 134.352  -2
   4   0   2 3666.03 134.352   1
  -4   0   4 3796.69 262.066  -2
   4   0   2 3796.69 262.066   1
   4   0   2 3584.97 225.268   1
  -5   0   5 253.729 6.92947  -2
   5   0   2 253.729 6.92947   1
  -6   0   6 93.3879 5.07675  -2
   6   0   2 93.3879 5.07675   1
  -7   0   6 12.8623 9.09107  -2
   7   0   2 12.8623 9.09107   1
  -8   0   7 -0.9592 3.71188  -2
   8   0   2 -0.9592 3.71188   1
  -9   0   8 95.0159 11.3030  -2
   9   0   2 95.0159 11.3030   1
  -9   1   4 8.08555 9.12689  -2
  -9   1   2 8.08555 9.12689   1
  -8   1   3 15.6336 2.93390  -2
  -8   1   2 15.6336 2.93390   1
  -7   1   2 1.30124 5.34399  -2
  -7   1   2 1.30124 5.34399   1
  -6   1   2 80.6332 2.36377  -2
  -6   1   2 80.6332 2.36377   1
  -5   1   1 53.8916 1.52019  -2
  -5   1   2 53.8916 1.52019   1
  -4   1   2 65.0251 2.44956   1
  -4   1   1 951.075 27.6030  -2
  -4   1   2 951.075 27.6030   1
   4   1   0 655.587 46.4271  -2
  -4   1   2 655.587 46.4271   1
  -4   1   2 277.085 18.7263   2
   3   1   0 677.203 11.4104  -2
  -3   1   2 677.203 11.4104   1
  -2   1   2 2579.38 74.7906   2
  -2   1   2 6001.51 273.972   1
   2   1   1 9969.24 665.575  -2
  -2   1   2 9969.24 665.575   1
  -1   1   2 51.0879 1.05006   1
  -1   1   2 14.3065 0.56479   2
   0   1   2 2232.32 57.0445  -2
   0   1   2 2232.32 57.0445   1
   1   1   2 31.0179 0.83012   1
   1   1   2 9.57359 0.37798   2
  -1   1   3 174.241 6.33692  -2
   1   1   2 174.241 6.33692   1
   2   1   2 6508.15 208.048   1
  -2   1   3 7916.16 251.318  -2
   2   1   2 7916.16 251.318   1
   2   1   2 2215.73 67.5013   2
  -3   1   4 376.803 6.68036  -2
   3   1   2 376.803 6.68036   1
  -4   1   5 971.191 31.2518  -2
   4   1   2 971.191 31.2518   1
  -4   1   4 825.599 41.1107  -2
   4   1   2 825.599 41.1107   1
   4   1   2 749.348 24.4675   1
   4   1   2 215.800 8.60701   2
  -5   1   5 216.570 4.01558  -2
   5   1   2 216.570 4.01558   1
  -6   1   6 -1.2632 1.84184  -2
   6   1   2 -1.2632 1.84184   1
  -7   1   6 33.3794 6.93966  -2
   7   1   2 33.3794 6.93966   1
  -8   1   7 16.8257 3.62947  -2
   8   1   2 16.8257 3.62947   1
  -9   1   8 15.9337 5.80546  -2
   9   1   2 15.9337 5.80546   1
  -9   2   4 3.59862 6.77610  -2
  -9   2   2 3.59862 6.77610   1
  -8   2   3 6.34476 2.70651  -2
  -8   2   2 6.34476 2.70651   1
  -7   2   2 3.62399 5.34421  -2
  -7   2   2 3.62399 5.34421   1
  -6   2   2 469.632 11.4424  -2
  -6   2   2 469.632 11.4424   1
  -5   2   1 75.6091 1.69158  -2
  -5   2   2 75.6091 1.69158   1
  -4   2   2 173.034 6.41225   1
   4   2   0 471.107 27.4164  -2
  -4   2   2 471.107 27.4164   1
  -4   2   1 479.890 14.2490  -2
  -4   2   2 479.890 14.2490   1
  -4   2   2 98.2738 4.34715   2
   3   2   0 81.6450 1.61042  -2
  -3   2   2 81.6450 1.61042   1
  -2   2   2 12.2967 0.63279   1
  -2   2   2 68.2145 3.73300   2
   2   2   1 281.415 7.82964  -2
  -2   2   2 281.415 7.82964   1
  -1   2   2 1154.52 23.1884   1
  -1   2   2 276.749 6.00539   2
   1   2   1 1061.52 38.4971  -2
  -1   2   2 1061.52 38.4971   1
   0   2   2 1197.34 20.7636  -2
   0   2   2 1197.34 20.7636   1
  -1   2   3 3485.11 145.170  -2
   1   2   2 3485.11 145.170   1
   1   2   2 268.565 6.06862   2
   1   2   2 1060.65 22.6576   1
   2   2   2 2121.76 55.2714   1
   2   2   2 777.647 31.6848   2
  -2   2   3 2769.64 73.7923  -2
   2   2   2 2769.64 73.7923   1
  -3   2   4 29.3478 0.87740  -2
   3   2   2 29.3478 0.87740   1
  -4   2   4 183.526 11.4365  -2
   4   2   2 183.526 11.4365   1
   4   2   2 109.857 3.58623   1
  -4   2   5 137.149 4.27198  -2
   4   2   2 137.149 4.27198   1
   4   2   2 46.9755 2.81116   2
  -5   2   5 40.4907 1.36783  -2
   5   2   2 40.4907 1.36783   1
  -6   2   6 225.716 6.04782  -2
   6   2   2 225.716 6.04782   1
  -7   2   6 17.4632 6.35810  -2
   7   2   2 17.4632 6.35810   1
  -7   2   7 47.9847 10.6711  -2
   7   2   2 47.9847 10.6711   1
  -8   2   7 77.7382 5.50050  -2
   8   2   2 77.7382 5.50050   1
  -9   2   8 18.1978 5.77678  -2
   9   2   2 18.1978 5.77678   1
  -9   3   4 30.7724 7.35268  -2
  -9   3   2 30.7724 7.35268   1
  -8   3   3 58.1481 4.85798  -2
  -8   3   2 58.1481 4.85798   1
  -7   3   2 30.9638 5.21650  -2
  -7   3   2 30.9638 5.21650   1
  -6   3   2 395.773 10.4489  -2
  -6   3   2 395.773 10.4489   1
  -5   3   1 1.32160 0.77766  -2
  -5   3   2 1.32160 0.77766   1
  -4   3   1 4.88649 2.04484  -2
  -4   3   2 4.88649 2.04484   1
  -4   3   2 34.1242 3.10306   2
  -4   3   2 1.37537 0.66658   1
   4   3   0 145.660 15.9843  -2
  -4   3   2 145.660 15.9843   1
   3   3   0 156.312 2.72532  -2
  -3   3   2 156.312 2.72532   1
   2   3   1 4.61660 0.73746  -2
  -2   3   2 4.61660 0.73746   1
  -2   3   2 0.96109 0.48020   2
  -2   3   2 3.57269 0.55898   1
   1   3   1 85.3471 3.12233  -2
  -1   3   2 85.3471 3.12233   1
  -1   3   2 26.4313 0.90657   1
  -1   3   2 10.0199 0.48268   2
   0   3   2 893.395 15.3069  -2
   0   3   2 893.395 15.3069   1
   1   3   2 167.396 3.88004   1
   1   3   2 43.6558 1.41642   2
  -1   3   3 220.844 9.17513  -2
   1   3   2 220.844 9.17513   1
  -2   3   3 524.409 10.8767  -2
   2   3   2 524.409 10.8767   1
   2   3   2 254.255 9.34566   1
   2   3   2 195.299 10.8035   2
  -3   3   4 29.1862 0.85437  -2
   3   3   2 29.1862 0.85437   1
   4   3   2 187.146 13.4392   2
   4   3   2 236.253 9.21969   1
  -4   3   5 518.491 18.4210  -2
   4   3   2 518.491 18.4210   1
  -4   3   4 369.873 21.6994  -2
   4   3   2 369.873 21.6994   1
  -5   3   5 89.4636 2.12926  -2
   5   3   2 89.4636 2.12926   1
  -6   3   6 7.14024 1.68700  -2
   6   3   2 7.14024 1.68700   1
  -7   3   6 35.7827 13.3488  -2
   7   3   2 35.7827 13.3488   1
  -8   3   7 154.937 7.79960  -2
   8   3   2 154.937 7.79960   1
   9   3   2 10.9067 5.58808   2
   9   3   2 10.0247 8.14103   1
  -8   4   3 41.3331 4.48632  -2
  -8   4   2 41.3331 4.48632   1
  -7   4   2 42.3503 11.0453  -2
  -7   4   2 42.3503 11.0453   1
  -6   4   2 110.077 4.04235  -2
  -6   4   2 110.077 4.04235   1
  -5   4   1 61.0520 1.79666  -2
  -5   4   2 61.0520 1.79666   1
   4   4   0 280.698 14.1682  -2
  -4   4   2 280.698 14.1682   1
  -4   4   1 291.895 9.45481  -2
  -4   4   2 291.895 9.45481   1
  -4   4   2 98.4505 3.89194   2
  -4   4   2 215.980 7.42648   1
   3   4   0 96.1996 2.05449  -2
  -3   4   2 96.1996 2.05449   1
  -2   4   2 142.723 7.14249   2
   2   4   1 483.591 9.63768  -2
  -2   4   2 483.591 9.63768   1
  -2   4   2 449.890 27.9070   1
  -1   4   2 0.75236 0.30098   2
  -1   4   2 1.48163 0.38625   1
   1   4   1 10.7470 1.12158  -2
  -1   4   2 10.7470 1.12158   1
   0   4   2 88.6059 1.57465  -2
   0   4   2 88.6059 1.57465   1
   1   4   2 117.619 3.24638   1
  -1   4   3 140.392 4.67050  -2
   1   4   2 140.392 4.67050   1
   1   4   2 32.6102 1.42784   2
  -2   4   3 287.330 5.74968  -2
   2   4   2 287.330 5.74968   1
   2   4   2 129.816 7.63273   1
  -3   4   4 202.114 3.54606  -2
   3   4   2 202.114 3.54606   1
  -4   4   5 189.030 6.41165  -2
   4   4   2 189.030 6.41165   1
   4   4   2 54.0783 2.49361   2
   4   4   2 150.677 7.28386   1
  -4   4   4 193.835 14.7555  -2
   4   4   2 193.835 14.7555   1
  -5   4   5 8.03993 1.20990  -2
   5   4   2 8.03993 1.20990   1
  -6   4   6 286.523 10.6285  -2
   6   4   2 286.523 10.6285   1
  -7   4   6 14.6894 10.3584  -2
   7   4   2 14.6894 10.3584   1
  -8   4   7 71.4128 5.81623  -2
   8   4   2 71.4128 5.81623   1
  -8   5   3 18.4658 3.80687  -2
  -8   5   2 18.4658 3.80687   1
  -6   5   2 105.655 4.32416  -2
  -6   5   2 105.655 4.32416   1
  -5   5   1 5.18383 1.14547  -2
  -5   5   2 5.18383 1.14547   1
  -4   5   2 84.6927 4.49945   2
  -4   5   1 165.735 6.37611  -2
  -4   5   2 165.735 6.37611   1
   4   5   0 432.805 25.4334  -2
  -4   5   2 432.805 25.4334   1
  -4   5   2 155.953 5.22241   1
   3   5   0 18.8488 0.87858  -2
  -3   5   2 18.8488 0.87858   1
  -2   5   2 160.482 16.7855   1
   2   5   1 176.807 3.90963  -2
  -2   5   2 176.807 3.90963   1
   1   5   1 488.869 12.1471  -2
  -1   5   2 488.869 12.1471   1
  -1   5   2 108.522 3.24374   2
  -1   5   2 408.012 14.6780   1
   0   5   2 1994.55 33.6498  -2
   0   5   2 1994.55 33.6498   1
   1   5   2 841.236 23.8718   1
   1   5   2 226.790 6.95753   2
  -1   5   3 1054.15 27.9294  -2
   1   5   2 1054.15 27.9294   1
  -2   5   3 1099.73 20.6325  -2
   2   5   2 1099.73 20.6325   1
  -3   5   4 110.183 2.58675  -2
   3   5   2 110.183 2.58675   1
  -4   5   5 56.0707 2.60742  -2
   4   5   2 56.0707 2.60742   1
   4   5   2 28.1340 2.96194   1
   4   5   2 29.5374 2.41235   2
  -4   5   4 173.020 9.65224  -2
   4   5   2 173.020 9.65224   1
  -5   5   5 186.528 4.57390  -2
   5   5   2 186.528 4.57390   1
  -6   5   6 33.4874 3.18869  -2
   6   5   2 33.4874 3.18869   1
  -7   5   6 -1.8409 10.3296  -2
   7   5   2 -1.8409 10.3296   1
  -8   5   7 83.1107 6.95888  -2
   8   5   2 83.1107 6.95888   1
  -8   6   3 6.67962 4.56372  -2
  -8   6   2 6.67962 4.56372   1
  -7   6   2 33.7555 10.0213  -2
  -7   6   2 33.7555 10.0213   1
  -6   6   2 38.3526 3.30118  -2
  -6   6   2 38.3526 3.30118   1
  -5   6   1 7.82538 1.60833  -2
  -5   6   2 7.82538 1.60833   1
  -4   6   1 35.4665 2.51896  -2
  -4   6   2 35.4665 2.51896   1
   4   6   0 54.3848 5.44592  -2
  -4   6   2 54.3848 5.44592   1
  -4   6   2 13.3644 1.78145   1
  -4   6   2 10.8592 1.53181   2
   3   6   0 23.3022 1.04505  -2
  -3   6   2 23.3022 1.04505   1
   2   6   1 130.394 2.86988  -2
  -2   6   2 130.394 2.86988   1
  -2   6   2 0.93965 0.90582   2
  -1   6   2 8.79816 0.97003   1
  -1   6   2 5.33468 0.78270   2
   1   6   1 111.505 3.11356  -2
  -1   6   2 111.505 3.11356   1
   0   6   2 100.104 2.24485  -2
   0   6   2 100.104 2.24485   1
  -1   6   3 133.515 4.05613  -2
   1   6   2 133.515 4.05613   1
   1   6   2 37.0996 2.16697   2
   1   6   2 137.588 4.61952   1
  -2   6   3 165.527 3.43847  -2
   2   6   2 165.527 3.43847   1
  -3   6   4 128.951 3.21212  -2
   3   6   2 128.951 3.21212   1
  -4   6   5 57.2334 3.82647  -2
   4   6   2 57.2334 3.82647   1
   4   6   2 19.8339 2.58437   2
  -4   6   4 48.3755 5.36370  -2
   4   6   2 48.3755 5.36370   1
   4   6   2 60.4147 4.85642   1
  -5   6   5 18.3065 1.77121  -2
   5   6   2 18.3065 1.77121   1
  -6   6   6 25.8032 2.67350  -2
   6   6   2 25.8032 2.67350   1
  -7   6   6 5.84019 9.45109  -2
   7   6   2 5.84019 9.45109   1
  -8   6   7 20.1583 5.11551  -2
   8   6   2 20.1583 5.11551   1
  -8   7   3 2.17156 4.96118  -2
  -8   7   2 2.17156 4.96118   1
  -7   7   2 16.1308 9.38644  -2
  -7   7   2 16.1308 9.38644   1
  -6   7   2 -0.6366 2.16297  -2
  -6   7   2 -0.6366 2.16297   1
  -5   7   1 68.6886 3.35742  -2
  -5   7   2 68.6886 3.35742   1
   4   7   0 295.048 21.3801  -2
  -4   7   2 295.048 21.3801   1
  -4   7   1 343.612 20.0197  -2
  -4   7   2 343.612 20.0197   1
  -4   7   2 192.008 11.1006   1
  -4   7   2 160.332 17.7801   2
   3   7   0 28.5577 1.27421  -2
  -3   7   2 28.5577 1.27421   1
   2   7   1 126.461 3.07254  -2
  -2   7   2 126.461 3.07254   1
  -1   7   2 -0.3839 0.84880   1
  -1   7   2 -0.8517 0.68909   2
   1   7   1 0.05087 1.01195  -2
  -1   7   2 0.05087 1.01195   1
   0   7   2 175.970 3.28706  -2
   0   7   2 175.970 3.28706   1
  -1   7   3 3.72414 1.38880  -2
   1   7   2 3.72414 1.38880   1
   1   7   2 2.80875 0.93441   1
   1   7   2 0.90910 0.94567   2
  -2   7   3 16.7354 1.29577  -2
   2   7   2 16.7354 1.29577   1
  -3   7   4 48.0830 1.49908  -2
   3   7   2 48.0830 1.49908   1
   4   7   2 106.877 13.1584   1
  -4   7   5 120.085 6.99847  -2
   4   7   2 120.085 6.99847   1
  -4   7   4 99.6572 11.7501  -2
   4   7   2 99.6572 11.7501   1
   4   7   2 33.0291 6.55429   2
  -5   7   5 118.716 5.10466  -2
   5   7   2 118.716 5.10466   1
  -6   7   6 33.3039 3.69539  -2
   6   7   2 33.3039 3.69539   1
  -7   7   6 -15.852 9.53971  -2
   7   7   2 -15.852 9.53971   1
  -8   7   7 6.65098 5.21005  -2
   8   7   2 6.65098 5.21005   1
  -7   8   2 -0.9231 9.54693  -2
  -7   8   2 -0.9231 9.54693   1
  -6   8   2 65.2390 4.13700  -2
  -6   8   2 65.2390 4.13700   1
  -5   8   1 12.3590 2.49916  -2
  -5   8   2 12.3590 2.49916   1
   4   8   0 16.1813 6.30712  -2
  -4   8   2 16.1813 6.30712   1
  -4   8   1 31.4808 4.31815  -2
  -4   8   2 31.4808 4.31815   1
   3   8   0 0.72310 1.20451  -2
  -3   8   2 0.72310 1.20451   1
   2   8   1 25.6722 1.52222  -2
  -2   8   2 25.6722 1.52222   1
   1   8   1 4.59731 1.08530  -2
  -1   8   2 4.59731 1.08530   1
  -1   8   2 0.58235 0.88662   2
  -1   8   2 0.10988 0.79511   1
   0   8   2 185.296 3.43344  -2
   0   8   2 185.296 3.43344   1
  -1   8   3 -0.3752 1.20045  -2
   1   8   2 -0.3752 1.20045   1
   1   8   2 -0.7511 1.16041   2
   1   8   2 0.16818 1.19980   1
  -2   8   3 5.23415 1.39504  -2
   2   8   2 5.23415 1.39504   1
  -3   8   4 34.6842 1.80450  -2
   3   8   2 34.6842 1.80450   1
  -4   8   5 60.0716 5.16654  -2
   4   8   2 60.0716 5.16654   1
  -4   8   4 64.1760 11.2947  -2
   4   8   2 64.1760 11.2947   1
  -5   8   5 13.1620 1.96581  -2
   5   8   2 13.1620 1.96581   1
  -6   8   6 3.54318 3.14831  -2
   6   8   2 3.54318 3.14831   1
  -7   8   7 -4.5656 13.2261  -2
   7   8   2 -4.5656 13.2261   1
  -7   8   6 -17.460 10.5255  -2
   7   8   2 -17.460 10.5255   1
  -7   9   3 -2.5451 10.2823  -2
  -7   9   2 -2.5451 10.2823   1
  -6   9   2 -1.6437 3.69224  -2
  -6   9   2 -1.6437 3.69224   1
  -5   9   1 52.9509 4.36561  -2
  -5   9   2 52.9509 4.36561   1
  -4   9   1 43.1295 7.14398  -2
  -4   9   2 43.1295 7.14398   1
   3   9   0 8.52017 1.63844  -2
  -3   9   2 8.52017 1.63844   1
   2   9   1 25.0442 1.89216  -2
  -2   9   2 25.0442 1.89216   1
   1   9   1 6.77622 1.32398  -2
  -1   9   2 6.77622 1.32398   1
  -1   9   2 -0.2706 1.45964   2
  -1   9   2 4.63632 2.37664   1
   0   9   2 32.3767 1.08700  -2
   0   9   2 32.3767 1.08700   1
  -1   9   3 38.5723 9.59169  -2
  -1   9   2 38.5723 9.59169  -2
   1   9   2 38.5723 9.59169   1
   1   9   2 1.88035 2.14303   2
  -1   9   3 18.4818 1.95568  -2
   1   9   2 18.4818 1.95568   1
   1   9   2 2.79848 3.88599   1
  -2   9   3 92.8829 3.46281  -2
   2   9   2 92.8829 3.46281   1
  -3   9   4 179.063 5.30070  -2
   3   9   2 179.063 5.30070   1
  -4   9   5 100.373 14.4490  -2
   4   9   2 100.373 14.4490   1
  -5   9   5 15.2136 2.90236  -2
   5   9   2 15.2136 2.90236   1
  -6   9   6 34.4118 3.89592  -2
   6   9   2 34.4118 3.89592   1
  -7   9   7 14.4501 11.2987  -2
   7   9   2 14.4501 11.2987   1
  -6  10   2 -0.2555 4.15631  -2
  -6  10   2 -0.2555 4.15631   1
  -5  10   1 9.17020 2.88996  -2
  -5  10   2 9.17020 2.88996   1
  -4  10   1 0.46540 6.54677  -2
  -4  10   2 0.46540 6.54677   1
   3  10   0 12.5823 2.05866  -2
  -3  10   2 12.5823 2.05866   1
   2  10   1 189.517 8.15057  -2
  -2  10   2 189.517 8.15057   1
   1  10   1 1.06559 2.15010  -2
  -1  10   2 1.06559 2.15010   1
   0  10   2 150.745 4.64825  -2
   0  10   2 150.745 4.64825   1
  -1  10   3 7.17538 2.33215  -2
   1  10   2 7.17538 2.33215   1
   1  10   2 -5.2811 2.81801   2
   1  10   2 2.11559 3.44423   1
  -2  10   3 5.25920 4.22980  -2
   2  10   2 5.25920 4.22980   1
  -3  10   4 125.365 4.38365  -2
   3  10   2 125.365 4.38365   1
  -4  10   5 44.8841 11.0396  -2
   4  10   2 44.8841 11.0396   1
  -4  10   4 31.7518 11.3605  -2
   4  10   2 31.7518 11.3605   1
  -5  10   5 0.50906 3.09308  -2
   5  10   2 0.50906 3.09308   1
  -6  10   6 6.34264 4.98569  -2
   6  10   2 6.34264 4.98569   1
  -6  11   2 72.9826 6.63809  -2
  -6  11   2 72.9826 6.63809   1
  -5  11   1 4.60060 3.11649  -2
  -5  11   2 4.60060 3.11649   1
   4  11   0 11.5879 10.8285  -2
  -4  11   2 11.5879 10.8285   1
   3  11   0 22.7231 2.54464  -2
  -3  11   2 22.7231 2.54464   1
   2  11   1 31.8568 3.00001  -2
  -2  11   2 31.8568 3.00001   1
  -1  11   2 2.85407 3.90217   2
   1  11   1 -6.9189 4.14292  -2
  -1  11   2 -6.9189 4.14292   1
   0  11   2 45.6262 3.45084  -2
   0  11   2 45.6262 3.45084   1
  -1  11   3 29.1987 3.88166  -2
   1  11   2 29.1987 3.88166   1
   1  11   2 8.23661 4.35355   1
  -2  11   3 19.8301 2.97132  -2
   2  11   2 19.8301 2.97132   1
  -3  11   4 1.79055 2.20099  -2
   3  11   2 1.79055 2.20099   1
  -4  11   4 107.426 16.7443  -2
   4  11   2 107.426 16.7443   1
  -5  11   5 42.1967 4.39745  -2
   5  11   2 42.1967 4.39745   1
  -6  11   6 -31.127 15.3769  -2
   6  11   2 -31.127 15.3769   1
  -5  12   1 9.38919 3.98593  -2
  -5  12   2 9.38919 3.98593   1
  -4  12   1 12.5385 12.2792  -2
  -4  12   2 12.5385 12.2792   1
   3  12   0 9.56182 2.73937  -2
  -3  12   2 9.56182 2.73937   1
   2  12   1 4.38517 3.57238  -2
  -2  12   2 4.38517 3.57238   1
   1  12   1 8.34940 4.00721  -2
  -1  12   2 8.34940 4.00721   1
  -1  12   2 7.14002 4.26464   2
   0  12   2 9.54245 2.30883  -2
   0  12   2 9.54245 2.30883   1
  -1  12   3 57.7979 5.19961  -2
   1  12   2 57.7979 5.19961   1
   1  12   2 18.3250 5.70303   2
   1  12   2 39.6839 8.52292   1
  -2  12   3 24.4488 3.41184  -2
   2  12   2 24.4488 3.41184   1
  -3  12   4 17.7850 3.12776  -2
   3  12   2 17.7850 3.12776   1
  -4  12   5 27.3125 12.5206  -2
   4  12   2 27.3125 12.5206   1
  -4  12   4 22.5708 12.8933  -2
   4  12   2 22.5708 12.8933   1
  -5  12   5 3.19725 4.65585  -2
   5  12   2 3.19725 4.65585   1
  -4  13   1 -2.6140 12.6843  -2
  -4  13   2 -2.6140 12.6843   1
   3  13   0 13.6047 4.32257  -2
  -3  13   2 13.6047 4.32257   1
   2  13   1 -2.3536 3.21623  -2
  -2  13   2 -2.3536 3.21623   1
   1  13   1 15.2160 5.02890  -2
  -1  13   2 15.2160 5.02890   1
   0  13   2 8.25043 2.43898  -2
   0  13   2 8.25043 2.43898   1
  -1  13   3 1.80842 4.74693  -2
   1  13   2 1.80842 4.74693   1
  -2  13   3 6.98172 4.18165  -2
   2  13   2 6.98172 4.18165   1
  -3  13   4 3.29832 3.90132  -2
   3  13   2 3.29832 3.90132   1
  -4  13   5 26.3246 13.9480  -2
   4  13   2 26.3246 13.9480   1
   2  14   1 -3.1647 4.96951  -2
  -2  14   2 -3.1647 4.96951   1
   1  14   1 8.73258 7.38878  -2
  -1  14   2 8.73258 7.38878   1
   0  14   2 0.17055 3.70953  -2
   0  14   2 0.17055 3.70953   1
  -1  14   3 9.17571 9.94359  -2
   1  14   2 9.17571 9.94359   1
   1  14   2 2.65476 5.12725   2
  -2  14   3 -0.0155 5.13262  -2
   2  14   2 -0.0155 5.13262   1
  -9   0   3 10.3167 12.5429  -2
  -9   0   3 10.3167 12.5429   1
  -8   0   2 -5.3840 4.07029  -2
  -8   0   3 -5.3840 4.07029   1
  -7   0   1 10.3713 8.03118  -2
  -7   0   3 10.3713 8.03118   1
  -6   0   1 1.62112 1.89947  -2
  -6   0   3 1.62112 1.89947   1
   5   0   0 5.95065 1.49716  -2
  -5   0   3 5.95065 1.49716   1
   4   0   1 13.4131 4.63227  -2
  -4   0   3 13.4131 4.63227   1
  -4   0   3 0.76209 0.94602   1
   4   0   0 -2.5761 2.80105  -2
  -4   0   3 -2.5761 2.80105   1
  -4   0   3 -0.4253 1.04383   2
   3   0   1 0.23020 0.71269  -2
  -3   0   3 0.23020 0.71269   1
  -2   0   3 25.2313 2.33971   1
  -2   0   3 3959.83 264.333   2
  -1   0   3 73.2576 2.95863   2
  -1   0   3 0.76128 0.29326   1
   0   0   3 0.61601 0.31626  -2
   0   0   3 0.61601 0.31626   1
   1   0   3 2.00631 0.49785   1
  -1   0   4 473.644 24.9978  -2
   1   0   3 473.644 24.9978   1
   1   0   3 36.8553 4.35331   2
   2   0   3 28.0820 4.09879   1
  -2   0   4 3012.35 276.719  -2
   2   0   3 3012.35 276.719   1
  -3   0   5 4.50006 0.83834  -2
   3   0   3 4.50006 0.83834   1
  -4   0   5 45.4297 8.64925  -2
   4   0   3 45.4297 8.64925   1
  -4   0   6 15.8786 3.38066  -2
   4   0   3 15.8786 3.38066   1
   4   0   3 2.05260 1.29952   1
   4   0   3 1.06213 1.84143   2
  -5   0   6 46.9377 2.25323  -2
   5   0   3 46.9377 2.25323   1
  -6   0   7 -6.1295 2.30083  -2
   6   0   3 -6.1295 2.30083   1
  -7   0   7 9.73553 9.04392  -2
   7   0   3 9.73553 9.04392   1
  -8   0   8 29.8354 4.83029  -2
   8   0   3 29.8354 4.83029   1
  -9   0   9 8.46132 8.04408  -2
   9   0   3 8.46132 8.04408   1
  -9   1   3 -11.942 8.71188  -2
  -9   1   3 -11.942 8.71188   1
  -8   1   2 -1.7483 3.01117  -2
  -8   1   3 -1.7483 3.01117   1
  -7   1   1 75.7717 11.8112  -2
  -7   1   3 75.7717 11.8112   1
  -6   1   1 20.7677 1.55836  -2
  -6   1   3 20.7677 1.55836   1
   5   1   0 0.39884 0.96001  -2
  -5   1   3 0.39884 0.96001   1
   4   1   0 1354.05 37.2528  -2
  -4   1   3 1354.05 37.2528   1
  -4   1   3 662.390 18.6204   1
  -4   1   3 237.717 10.2022   2
   4   1   1 663.024 38.3456  -2
  -4   1   3 663.024 38.3456   1
   3   1   1 435.531 7.54055  -2
  -3   1   3 435.531 7.54055   1
  -2   1   3 2854.85 98.0194   1
   2   1   2 4681.94 110.539  -2
  -2   1   3 4681.94 110.539   1
  -2   1   3 1253.80 56.9268   2
  -1   1   3 569.996 11.0302   1
   1   1   2 500.037 26.0834  -2
  -1   1   3 500.037 26.0834   1
  -1   1   3 137.996 2.72637   2
   0   1   3 4101.33 123.596  -2
   0   1   3 4101.33 123.596   1
   1   1   3 144.196 2.75725   2
   1   1   3 609.856 13.2846   1
  -1   1   4 711.791 24.5438  -2
   1   1   3 711.791 24.5438   1
  -2   1   4 691.709 16.1300  -2
   2   1   3 691.709 16.1300   1
   2   1   3 250.349 16.2887   2
   2   1   3 406.510 16.6475   1
  -3   1   5 1553.47 27.0079  -2
   3   1   3 1553.47 27.0079   1
   4   1   3 647.815 19.0784   1
   4   1   3 224.501 8.73626   2
  -4   1   6 699.104 22.6097  -2
   4   1   3 699.104 22.6097   1
  -4   1   5 889.808 61.5094  -2
   4   1   3 889.808 61.5094   1
  -5   1   6 343.828 6.48384  -2
   5   1   3 343.828 6.48384   1
  -6   1   7 119.101 4.09027  -2
   6   1   3 119.101 4.09027   1
  -7   1   7 2.42273 6.10831  -2
   7   1   3 2.42273 6.10831   1
  -8   1   8 11.2960 3.86515  -2
   8   1   3 11.2960 3.86515   1
  -9   1   9 15.9070 5.74498  -2
   9   1   3 15.9070 5.74498   1
  -9   2   3 12.2579 6.72146  -2
  -9   2   3 12.2579 6.72146   1
  -8   2   2 6.07921 2.88384  -2
  -8   2   3 6.07921 2.88384   1
  -7   2   1 7.58703 4.71741  -2
  -7   2   3 7.58703 4.71741   1
  -6   2   1 40.3681 2.03959  -2
  -6   2   3 40.3681 2.03959   1
   5   2   0 43.2326 1.39074  -2
  -5   2   3 43.2326 1.39074   1
  -4   2   3 244.622 6.78582   1
   4   2   1 325.757 23.6070  -2
  -4   2   3 325.757 23.6070   1
   4   2   0 593.995 20.9981  -2
  -4   2   3 593.995 20.9981   1
  -4   2   3 104.037 4.51028   2
   3   2   1 21.0229 0.69700  -2
  -3   2   3 21.0229 0.69700   1
   2   2   2 2476.42 51.9704  -2
  -2   2   3 2476.42 51.9704   1
  -2   2   3 1715.24 64.7308   1
  -2   2   3 693.724 23.8682   2
  -1   2   3 2433.60 49.0392   2
  -1   2   3 8845.58 590.165   1
   1   2   2 9142.72 543.831  -2
  -1   2   3 9142.72 543.831   1
   0   2   3 44.8557 0.92457  -2
   0   2   3 44.8557 0.92457   1
   1   2   3 205.000 4.87242   2
  -1   2   4 1040.79 33.6503  -2
   1   2   3 1040.79 33.6503   1
   1   2   3 863.334 18.8755   1
  -2   2   4 1031.67 21.3348  -2
   2   2   3 1031.67 21.3348   1
   2   2   3 674.011 20.3998   1
   2   2   3 291.836 15.4777   2
  -3   2   5 608.487 10.1399  -2
   3   2   3 608.487 10.1399   1
   4   2   3 40.5377 2.98952   2
   4   2   3 111.720 5.05313   1
  -4   2   6 168.813 5.53998  -2
   4   2   3 168.813 5.53998   1
  -4   2   5 110.840 6.58643  -2
   4   2   3 110.840 6.58643   1
  -5   2   6 162.369 3.37717  -2
   5   2   3 162.369 3.37717   1
  -6   2   7 44.0963 2.21827  -2
   6   2   3 44.0963 2.21827   1
  -7   2   7 92.7172 13.4812  -2
   7   2   3 92.7172 13.4812   1
  -7   2   8 80.0629 12.9254  -2
   7   2   3 80.0629 12.9254   1
  -8   2   8 19.7275 3.76439  -2
   8   2   3 19.7275 3.76439   1
  -9   2   9 27.0013 7.59003  -2
   9   2   3 27.0013 7.59003   1
  -9   3   3 5.62698 6.67912  -2
  -9   3   3 5.62698 6.67912   1
  -8   3   2 118.761 6.79460  -2
  -8   3   3 118.761 6.79460   1
  -7   3   1 -4.3712 8.41726  -2
  -7   3   3 -4.3712 8.41726   1
  -6   3   1 222.505 6.28655  -2
  -6   3   3 222.505 6.28655   1
   5   3   0 118.625 2.39678  -2
  -5   3   3 118.625 2.39678   1
  -4   3   3 6.03675 0.94695   1
  -4   3   3 35.1473 2.15757   2
   4   3   0 180.586 6.07903  -2
  -4   3   3 180.586 6.07903   1
   4   3   1 120.444 9.51280  -2
  -4   3   3 120.444 9.51280   1
   3   3   1 34.6664 0.96199  -2
  -3   3   3 34.6664 0.96199   1
  -3   3   3 33.1053 4.18114   1
  -2   3   3 317.288 10.6989   2
  -2   3   3 961.626 33.4162   1
   2   3   2 1160.54 26.6419  -2
  -2   3   3 1160.54 26.6419   1
  -1   3   3 235.650 5.33363   1
   1   3   2 247.692 7.62125  -2
  -1   3   3 247.692 7.62125   1
  -1   3   3 64.6871 1.75977   2
   0   3   3 35.6307 0.76822  -2
   0   3   3 35.6307 0.76822   1
  -1   3   4 431.445 17.2447  -2
   1   3   3 431.445 17.2447   1
   1   3   3 365.283 8.99872   1
   1   3   3 89.8568 2.32152   2
  -2   3   4 221.630 4.44038  -2
   2   3   3 221.630 4.44038   1
   2   3   3 109.570 8.05539   2
   2   3   3 192.242 9.20685   1
  -3   3   5 677.177 12.1316  -2
   3   3   3 677.177 12.1316   1
  -4   3   6 233.715 9.33302  -2
   4   3   3 233.715 9.33302   1
  -4   3   5 478.986 22.8305  -2
   4   3   3 478.986 22.8305   1
   4   3   3 204.059 7.53760   1
   4   3   3 92.4673 5.81113   2
  -5   3   6 150.506 3.29595  -2
   5   3   3 150.506 3.29595   1
  -6   3   7 5.95637 2.07214  -2
   6   3   3 5.95637 2.07214   1
  -7   3   7 152.270 13.7789  -2
   7   3   3 152.270 13.7789   1
  -8   3   8 107.773 5.87199  -2
   8   3   3 107.773 5.87199   1
   9   3   3 15.6188 7.51057   2
   9   3   3 62.3056 12.7290   1
  -9   4   3 4.89365 6.83568  -2
  -9   4   3 4.89365 6.83568   1
  -8   4   2 18.8260 4.15438  -2
  -8   4   3 18.8260 4.15438   1
  -7   4   1 -1.2987 8.84871  -2
  -7   4   3 -1.2987 8.84871   1
  -6   4   1 43.0851 2.53639  -2
  -6   4   3 43.0851 2.53639   1
   5   4   0 317.578 6.52656  -2
  -5   4   3 317.578 6.52656   1
   4   4   0 95.6800 3.59911  -2
  -4   4   3 95.6800 3.59911   1
  -4   4   3 4.52209 0.78510   1
  -4   4   3 3.99108 0.82727   2
   4   4   1 92.7380 12.0664  -2
  -4   4   3 92.7380 12.0664   1
   3   4   1 49.3532 1.27461  -2
  -3   4   3 49.3532 1.27461   1
   2   4   2 959.774 20.3737  -2
  -2   4   3 959.774 20.3737   1
  -2   4   3 815.466 42.4109   1
  -2   4   3 251.754 14.0022   2
  -1   4   3 149.988 4.16288   1
   1   4   2 170.044 4.64521  -2
  -1   4   3 170.044 4.64521   1
  -1   4   3 39.1701 1.28176   2
   0   4   3 88.1083 1.54629  -2
   0   4   3 88.1083 1.54629   1
   1   4   3 167.420 5.00685   1
  -1   4   4 159.549 4.33350  -2
   1   4   3 159.549 4.33350   1
   1   4   3 44.8129 1.74624   2
  -2   4   4 33.3031 1.10443  -2
   2   4   3 33.3031 1.10443   1
   2   4   3 14.1039 3.10419   2
   2   4   3 29.6023 4.83855   1
  -3   4   5 41.7506 1.03518  -2
   3   4   3 41.7506 1.03518   1
  -4   4   6 250.595 8.09097  -2
   4   4   3 250.595 8.09097   1
   4   4   3 100.063 4.23646   1
   4   4   3 47.3993 4.74748   2
  -4   4   5 171.442 10.5115  -2
   4   4   3 171.442 10.5115   1
  -5   4   6 2.57852 1.13354  -2
   5   4   3 2.57852 1.13354   1
  -6   4   7 58.0945 3.48124  -2
   6   4   3 58.0945 3.48124   1
  -7   4   7 80.0750 14.4169  -2
   7   4   3 80.0750 14.4169   1
  -8   4   8 10.5397 4.03345  -2
   8   4   3 10.5397 4.03345   1
  -8   5   2 8.24694 3.62660  -2
  -8   5   3 8.24694 3.62660   1
  -6   5   1 105.226 4.29881  -2
  -6   5   3 105.226 4.29881   1
   5   5   0 173.468 4.39624  -2
  -5   5   3 173.468 4.39624   1
   4   5   0 355.368 11.2121  -2
  -4   5   3 355.368 11.2121   1
  -4   5   3 76.5557 3.93208   2
  -4   5   3 44.0376 2.65553   1
   4   5   1 157.772 12.2706  -2
  -4   5   3 157.772 12.2706   1
   3   5   1 32.6657 1.13935  -2
  -3   5   3 32.6657 1.13935   1
   2   5   2 418.947 8.00442  -2
  -2   5   3 418.947 8.00442   1
  -1   5   3 181.126 5.39931   2
   1   5   2 928.190 21.1877  -2
  -1   5   3 928.190 21.1877   1
  -1   5   3 716.462 21.3045   1
   0   5   3 424.708 7.09705  -2
   0   5   3 424.708 7.09705   1
   1   5   3 38.8365 1.50143   2
  -1   5   4 160.952 4.42077  -2
   1   5   3 160.952 4.42077   1
   1   5   3 166.703 6.00417   1
  -2   5   4 50.2673 1.62105  -2
   2   5   3 50.2673 1.62105   1
  -3   5   5 44.0258 1.31958  -2
   3   5   3 44.0258 1.31958   1
   4   5   3 -0.6657 1.03837   1
  -4   5   6 23.7418 1.92801  -2
   4   5   3 23.7418 1.92801   1
  -4   5   5 22.4151 3.03176  -2
   4   5   3 22.4151 3.03176   1
   4   5   3 -0.5926 1.11328   2
  -5   5   6 13.5327 1.35496  -2
   5   5   3 13.5327 1.35496   1
  -6   5   7 19.6063 2.45427  -2
   6   5   3 19.6063 2.45427   1
  -7   5   7 0.41166 10.5435  -2
   7   5   3 0.41166 10.5435   1
  -8   5   8 18.6535 5.03587  -2
   8   5   3 18.6535 5.03587   1
  -8   6   2 14.0275 4.87204  -2
  -8   6   3 14.0275 4.87204   1
  -7   6   1 67.1868 12.0925  -2
  -7   6   3 67.1868 12.0925   1
  -6   6   1 26.5929 2.77771  -2
  -6   6   3 26.5929 2.77771   1
   5   6   0 2.94420 1.70617  -2
  -5   6   3 2.94420 1.70617   1
   4   6   0 41.5575 2.27601  -2
  -4   6   3 41.5575 2.27601   1
  -4   6   3 3.18873 1.05261   2
  -4   6   3 2.48613 1.05560   1
   4   6   1 10.7773 4.95764  -2
  -4   6   3 10.7773 4.95764   1
   3   6   1 50.0502 1.44716  -2
  -3   6   3 50.0502 1.44716   1
   2   6   2 389.955 8.03769  -2
  -2   6   3 389.955 8.03769   1
   1   6   2 45.0073 1.68339  -2
  -1   6   3 45.0073 1.68339   1
  -1   6   3 4.50471 0.72826   2
  -1   6   3 12.3120 1.25208   1
   0   6   3 8.39139 0.56819  -2
   0   6   3 8.39139 0.56819   1
   1   6   3 68.4818 3.63939   2
   1   6   3 235.833 9.85641   1
  -1   6   4 457.886 11.6255  -2
   1   6   3 457.886 11.6255   1
  -2   6   4 489.170 9.44501  -2
   2   6   3 489.170 9.44501   1
  -3   6   5 17.0987 1.01535  -2
   3   6   3 17.0987 1.01535   1
  -4   6   6 12.6786 2.01493  -2
   4   6   3 12.6786 2.01493   1
   4   6   3 0.19492 2.08431   1
  -4   6   5 4.85871 3.90077  -2
   4   6   3 4.85871 3.90077   1
   4   6   3 0.81972 2.64299   2
  -5   6   6 34.7067 2.04388  -2
   5   6   3 34.7067 2.04388   1
  -6   6   7 36.0124 2.78162  -2
   6   6   3 36.0124 2.78162   1
  -7   6   7 2.29932 11.4309  -2
   7   6   3 2.29932 11.4309   1
  -8   6   8 23.5595 5.99565  -2
   8   6   3 23.5595 5.99565   1
  -8   7   2 12.2938 4.94660  -2
  -8   7   3 12.2938 4.94660   1
  -6   7   1 -1.5908 2.17071  -2
  -6   7   3 -1.5908 2.17071   1
   5   7   0 10.3651 2.30239  -2
  -5   7   3 10.3651 2.30239   1
   4   7   1 13.7838 5.06285  -2
  -4   7   3 13.7838 5.06285   1
   4   7   0 154.375 8.02672  -2
  -4   7   3 154.375 8.02672   1
  -4   7   3 37.6961 7.28278   2
  -4   7   3 31.0711 6.52371   1
   3   7   1 68.4270 1.86099  -2
  -3   7   3 68.4270 1.86099   1
   2   7   2 7.61964 1.05395  -2
  -2   7   3 7.61964 1.05395   1
  -1   7   3 -0.8194 0.81083   2
   1   7   2 -0.4378 1.04130  -2
  -1   7   3 -0.4378 1.04130   1
  -1   7   3 1.26538 0.97625   1
   0   7   3 1.10653 0.48191  -2
   0   7   3 1.10653 0.48191   1
  -1   7   4 148.667 3.83984  -2
   1   7   3 148.667 3.83984   1
   1   7   3 99.3339 5.71324   1
   1   7   3 30.1621 2.86797   2
  -2   7   4 380.102 8.15916  -2
   2   7   3 380.102 8.15916   1
  -3   7   5 92.1064 2.19878  -2
   3   7   3 92.1064 2.19878   1
   4   7   3 24.9197 5.84571   1
  -4   7   6 127.225 8.53009  -2
   4   7   3 127.225 8.53009   1
  -4   7   5 98.2914 13.2629  -2
   4   7   3 98.2914 13.2629   1
  -5   7   6 9.33496 2.12714  -2
   5   7   3 9.33496 2.12714   1
  -6   7   7 22.6214 3.69687  -2
   6   7   3 22.6214 3.69687   1
  -7   7   7 8.57763 10.4816  -2
   7   7   3 8.57763 10.4816   1
  -8   7   8 -2.0186 7.71327  -2
   8   7   3 -2.0186 7.71327   1
   8   7   3 0.08048 6.54541   1
  -7   8   1 -8.2392 9.12698  -2
  -7   8   3 -8.2392 9.12698   1
  -6   8   1 63.9791 4.08285  -2
  -6   8   3 63.9791 4.08285   1
   5   8   0 -2.0301 2.13354  -2
  -5   8   3 -2.0301 2.13354   1
  -4   8   3 3.01907 3.47509   2
   4   8   0 -3.4149 5.17614  -2
  -4   8   3 -3.4149 5.17614   1
   3   8   1 32.0721 1.72020  -2
  -3   8   3 32.0721 1.72020   1
   2   8   2 19.9668 1.50532  -2
  -2   8   3 19.9668 1.50532   1
   1   8   2 0.09232 1.05692  -2
  -1   8   3 0.09232 1.05692   1
  -1   8   3 -0.9999 1.18428   2
  -1   8   3 2.99413 1.32063   1
   0   8   3 6.88715 0.63658  -2
   0   8   3 6.88715 0.63658   1
  -1   8   4 20.8337 1.12803  -2
   1   8   3 20.8337 1.12803   1
   1   8   3 7.10956 3.20543   2
   1   8   3 12.0477 2.12806   1
  -2   8   4 557.013 13.2065  -2
   2   8   3 557.013 13.2065   1
  -3   8   5 393.234 10.8652  -2
   3   8   3 393.234 10.8652   1
  -4   8   5 66.7231 11.5977  -2
   4   8   3 66.7231 11.5977   1
  -4   8   6 58.4779 7.98706  -2
   4   8   3 58.4779 7.98706   1
   4   8   3 18.1096 5.35039   2
  -5   8   6 44.2922 3.18205  -2
   5   8   3 44.2922 3.18205   1
  -6   8   7 15.6518 4.66894  -2
   6   8   3 15.6518 4.66894   1
  -7   8   8 18.6882 13.9106  -2
   7   8   3 18.6882 13.9106   1
  -7   8   7 -3.3020 10.7117  -2
   7   8   3 -3.3020 10.7117   1
  -7   9   1 -16.954 10.0405  -2
  -7   9   3 -16.954 10.0405   1
  -6   9   1 6.19203 3.32997  -2
  -6   9   3 6.19203 3.32997   1
   5   9   0 5.13473 3.17292  -2
  -5   9   3 5.13473 3.17292   1
   4   9   0 136.626 12.3368  -2
  -4   9   3 136.626 12.3368   1
   3   9   1 1.85580 1.56543  -2
  -3   9   3 1.85580 1.56543   1
   2   9   2 258.811 7.53467  -2
  -2   9   3 258.811 7.53467   1
  -1   9   3 26.7928 4.33317   1
   1   9   2 29.1232 1.69695  -2
  -1   9   3 29.1232 1.69695   1
  -1   9   3 2.24391 3.74276   2
   0   9   3 21.0224 0.99050  -2
   0   9   3 21.0224 0.99050   1
   1   9   3 14.9619 5.01612   2
  -1   9   4 28.6240 1.94486  -2
   1   9   3 28.6240 1.94486   1
   1   9   3 26.0171 5.84444   1
  -2   9   4 38.8870 2.42548  -2
   2   9   3 38.8870 2.42548   1
  -3   9   5 9.47797 1.83061  -2
   3   9   3 9.47797 1.83061   1
  -4   9   5 85.1792 11.4219  -2
   4   9   3 85.1792 11.4219   1
  -4   9   6 110.055 10.8865  -2
   4   9   3 110.055 10.8865   1
  -5   9   6 9.67631 2.37496  -2
   5   9   3 9.67631 2.37496   1
  -6   9   7 3.18848 3.05127  -2
   6   9   3 3.18848 3.05127   1
  -7   9   8 6.91144 8.93817  -2
   7   9   3 6.91144 8.93817   1
  -6  10   1 73.1785 5.84675  -2
  -6  10   3 73.1785 5.84675   1
   5  10   0 21.3543 3.42111  -2
  -5  10   3 21.3543 3.42111   1
   4  10   0 60.0637 8.53654  -2
  -4  10   3 60.0637 8.53654   1
  -4  10   3 11.3996 4.79587   1
   3  10   1 14.0636 2.03872  -2
  -3  10   3 14.0636 2.03872   1
   2  10   2 7.33159 3.05063  -2
  -2  10   3 7.33159 3.05063   1
   1  10   2 36.5428 2.92111  -2
  -1  10   3 36.5428 2.92111   1
  -1  10   3 31.8020 7.20794   1
  -1  10   3 17.0969 5.24375   2
   0  10   3 56.0005 2.16825  -2
   0  10   3 56.0005 2.16825   1
  -1  10   4 99.4300 4.83820  -2
   1  10   3 99.4300 4.83820   1
   1  10   3 32.6546 7.31738   1
   1  10   3 51.8294 8.99824   2
  -2  10   4 275.196 12.6109  -2
   2  10   3 275.196 12.6109   1
  -3  10   5 176.102 6.66181  -2
   3  10   3 176.102 6.66181   1
  -4  10   5 9.14321 7.78514  -2
   4  10   3 9.14321 7.78514   1
  -4  10   6 -3.8853 9.70724  -2
   4  10   3 -3.8853 9.70724   1
  -5  10   6 -1.3176 3.33216  -2
   5  10   3 -1.3176 3.33216   1
  -6  10   7 7.64989 5.82880  -2
   6  10   3 7.64989 5.82880   1
  -6  11   1 3.37617 5.33278  -2
  -6  11   3 3.37617 5.33278   1
   5  11   0 9.98307 3.44949  -2
  -5  11   3 9.98307 3.44949   1
   4  11   1 17.8709 10.8090  -2
  -4  11   3 17.8709 10.8090   1
   4  11   0 21.0138 11.8546  -2
  -4  11   3 21.0138 11.8546   1
   3  11   1 71.2663 3.91494  -2
  -3  11   3 71.2663 3.91494   1
   2  11   2 1.24846 3.29063  -2
  -2  11   3 1.24846 3.29063   1
   1  11   2 78.1380 6.92042  -2
  -1  11   3 78.1380 6.92042   1
  -1  11   3 23.8966 6.09625   2
   0  11   3 141.292 5.63113  -2
   0  11   3 141.292 5.63113   1
   1  11   3 32.5730 7.71526   1
  -1  11   4 53.5185 4.70416  -2
   1  11   3 53.5185 4.70416   1
  -2  11   4 8.06828 3.10759  -2
   2  11   3 8.06828 3.10759   1
  -3  11   5 50.1750 3.30777  -2
   3  11   3 50.1750 3.30777   1
  -4  11   5 12.0421 11.1271  -2
   4  11   3 12.0421 11.1271   1
  -5  11   6 7.79207 3.89597  -2
   5  11   3 7.79207 3.89597   1
   5  12   0 23.1927 4.28659  -2
  -5  12   3 23.1927 4.28659   1
   4  12   0 7.06664 12.3190  -2
  -4  12   3 7.06664 12.3190   1
   3  12   1 7.10824 2.84385  -2
  -3  12   3 7.10824 2.84385   1
   2  12   2 21.0338 3.60946  -2
  -2  12   3 21.0338 3.60946   1
   1  12   2 29.1059 4.49166  -2
  -1  12   3 29.1059 4.49166   1
  -1  12   3 8.92450 4.72461   2
   0  12   3 7.02319 2.37037  -2
   0  12   3 7.02319 2.37037   1
  -1  12   4 0.62128 5.24622  -2
   1  12   3 0.62128 5.24622   1
   1  12   3 3.51109 4.26033   1
  -2  12   4 22.2724 3.33634  -2
   2  12   3 22.2724 3.33634   1
  -3  12   5 4.41321 2.22453  -2
   3  12   3 4.41321 2.22453   1
   3  12   3 4.47040 4.94029   2
  -4  12   5 11.4328 12.5156  -2
   4  12   3 11.4328 12.5156   1
  -4  12   6 1.84517 11.7049  -2
   4  12   3 1.84517 11.7049   1
  -5  12   6 17.0765 5.70248  -2
   5  12   3 17.0765 5.70248   1
   4  13   0 -3.4856 12.7379  -2
  -4  13   3 -3.4856 12.7379   1
   3  13   1 47.3620 5.02263  -2
  -3  13   3 47.3620 5.02263   1
   2  13   2 15.6753 3.76013  -2
  -2  13   3 15.6753 3.76013   1
   1  13   2 3.10259 4.12478  -2
  -1  13   3 3.10259 4.12478   1
   0  13   3 8.08404 2.33446  -2
   0  13   3 8.08404 2.33446   1
  -1  13   4 1.79751 6.68588  -2
   1  13   3 1.79751 6.68588   1
   1  13   3 2.40375 4.19509   2
  -2  13   4 9.94136 4.27430  -2
   2  13   3 9.94136 4.27430   1
  -3  13   5 33.0696 4.76957  -2
   3  13   3 33.0696 4.76957   1
  -4  13   5 13.6987 13.8877  -2
   4  13   3 13.6987 13.8877   1
   2  14   2 -3.7746 6.36575  -2
  -2  14   3 -3.7746 6.36575   1
   1  14   2 -2.3332 9.52496  -2
  -1  14   3 -2.3332 9.52496   1
  -1  14   3 1.59703 4.80314   1
   0  14   3 7.23699 3.87050  -2
   0  14   3 7.23699 3.87050   1
  -2  14   4 3.17810 6.17791  -2
   2  14   3 3.17810 6.17791   1
  -9   0   2 4.15060 12.6527  -2
  -9   0   4 4.15060 12.6527   1
  -8   0   1 -7.8419 4.15576  -2
  -8   0   4 -7.8419 4.15576   1
   6   0   0 109.789 4.30248  -2
  -6   0   4 109.789 4.30248   1
   5   0   1 391.018 10.7522  -2
  -5   0   4 391.018 10.7522   1
  -4   0   4 128.862 4.95605   1
   4   0   1 128.891 6.37009  -2
  -4   0   4 128.891 6.37009   1
   3   0   2 18.0482 0.98606  -2
  -3   0   4 18.0482 0.98606   1
  -2   0   4 3170.79 285.785   2
  -1   0   4 1863.08 51.2727   1
  -1   0   4 491.708 13.7447   2
   1   0   3 1766.77 91.2808  -2
  -1   0   4 1766.77 91.2808   1
   0   0   4 718.399 20.9278  -2
   0   0   4 718.399 20.9278   1
  -1   0   5 3208.36 114.070  -2
   1   0   4 3208.36 114.070   1
   1   0   4 770.065 26.3733   2
   1   0   4 3188.48 128.498   1
  -2   0   5 128.920 4.90337  -2
   2   0   4 128.920 4.90337   1
   2   0   4 106.735 4.18511   1
   2   0   4 33.3255 3.19362   2
  -3   0   6 660.080 14.8794  -2
   3   0   4 660.080 14.8794   1
   4   0   4 41.6990 2.48824   1
  -4   0   7 19.5226 2.86685  -2
   4   0   4 19.5226 2.86685   1
   4   0   4 19.0111 2.67693   2
  -4   0   6 41.9752 8.62824  -2
   4   0   4 41.9752 8.62824   1
  -5   0   7 -2.2048 1.49012  -2
   5   0   4 -2.2048 1.49012   1
  -6   0   8 10.3190 2.30368  -2
   6   0   4 10.3190 2.30368   1
  -7   0   8 20.7063 9.98394  -2
   7   0   4 20.7063 9.98394   1
  -8   0   9 2.84791 3.65991  -2
   8   0   4 2.84791 3.65991   1
  -9   0  10 47.0838 11.5136  -2
   9   0   4 47.0838 11.5136   1
  -9   1   2 10.0541 7.06689  -2
  -9   1   4 10.0541 7.06689   1
  -8   1   1 0.51581 3.20887  -2
  -8   1   4 0.51581 3.20887   1
   6   1   0 247.616 5.71469  -2
  -6   1   4 247.616 5.71469   1
   5   1   1 36.7170 1.28275  -2
  -5   1   4 36.7170 1.28275   1
   4   1   1 49.9826 3.30984  -2
  -4   1   4 49.9826 3.30984   1
   4   1   2 242.094 14.5511  -2
  -4   1   4 242.094 14.5511   1
  -4   1   4 10.4691 1.01509   1
  -4   1   4 25.3172 4.63496   2
   3   1   2 116.991 2.16328  -2
  -3   1   4 116.991 2.16328   1
  -2   1   4 315.869 10.2293   2
   2   1   3 1222.70 25.9081  -2
  -2   1   4 1222.70 25.9081   1
  -2   1   4 1144.82 45.9235   1
  -1   1   4 197.324 4.10828   2
  -1   1   4 729.343 14.4718   1
   1   1   3 796.297 36.7488  -2
  -1   1   4 796.297 36.7488   1
   0   1   4 1068.31 19.8581  -2
   0   1   4 1068.31 19.8581   1
   1   1   4 142.118 3.29913   2
   1   1   4 620.481 14.3842   1
  -1   1   5 539.927 16.8728  -2
   1   1   4 539.927 16.8728   1
  -2   1   5 95.6479 2.45657  -2
   2   1   4 95.6479 2.45657   1
   2   1   4 54.3568 5.90147   2
   2   1   4 51.7369 2.18523   1
  -3   1   6 538.503 9.00220  -2
   3   1   4 538.503 9.00220   1
  -4   1   7 14.1570 2.14376  -2
   4   1   4 14.1570 2.14376   1
   4   1   4 -0.0338 0.60114   1
   4   1   4 1.60690 1.57313   2
  -4   1   6 68.7486 9.95240  -2
   4   1   4 68.7486 9.95240   1
  -5   1   7 3.92952 0.91596  -2
   5   1   4 3.92952 0.91596   1
  -6   1   8 4.70825 1.70455  -2
   6   1   4 4.70825 1.70455   1
  -7   1   8 6.61719 8.41326  -2
   7   1   4 6.61719 8.41326   1
  -8   1   9 18.3223 3.70229  -2
   8   1   4 18.3223 3.70229   1
  -9   1  10 22.7564 7.34856  -2
   9   1   4 22.7564 7.34856   1
  -9   2   2 2.21382 5.44611  -2
  -9   2   4 2.21382 5.44611   1
  -8   2   1 32.2096 3.36801  -2
  -8   2   4 32.2096 3.36801   1
   7   2   0 -1.0044 7.88813  -2
  -7   2   4 -1.0044 7.88813   1
   6   2   0 25.6769 1.78244  -2
  -6   2   4 25.6769 1.78244   1
   5   2   1 2.15797 0.94224  -2
  -5   2   4 2.15797 0.94224   1
   4   2   1 272.898 7.92458  -2
  -4   2   4 272.898 7.92458   1
  -4   2   4 68.3037 2.76804   2
   4   2   2 191.882 11.4155  -2
  -4   2   4 191.882 11.4155   1
  -4   2   4 206.422 7.73088   1
   3   2   2 19.8206 0.73735  -2
  -3   2   4 19.8206 0.73735   1
   2   2   3 1443.38 27.1881  -2
  -2   2   4 1443.38 27.1881   1
  -2   2   4 368.314 11.9093   2
  -2   2   4 1177.58 60.9450   1
   1   2   3 1372.08 51.3470  -2
  -1   2   4 1372.08 51.3470   1
  -1   2   4 307.263 6.49392   2
  -1   2   4 1318.43 28.6311   1
   0   2   4 47.4455 1.01370  -2
   0   2   4 47.4455 1.01370   1
   1   2   4 237.475 5.73961   1
   1   2   4 55.8939 1.65349   2
  -1   2   5 207.939 9.51282  -2
   1   2   4 207.939 9.51282   1
   2   2   4 1.74751 0.64451   1
  -2   2   5 21.4630 0.80525  -2
   2   2   4 21.4630 0.80525   1
   2   2   4 19.7350 3.66851   2
  -3   2   6 316.264 5.50081  -2
   3   2   4 316.264 5.50081   1
  -4   2   6 107.794 6.51360  -2
   4   2   4 107.794 6.51360   1
   4   2   4 26.7899 2.65211   2
  -4   2   7 69.3748 2.75271  -2
   4   2   4 69.3748 2.75271   1
   4   2   4 59.3910 3.02945   1
  -5   2   7 68.5610 1.87056  -2
   5   2   4 68.5610 1.87056   1
  -6   2   8 136.375 4.59810  -2
   6   2   4 136.375 4.59810   1
  -7   2   8 87.5709 13.4911  -2
   7   2   4 87.5709 13.4911   1
  -8   2   9 27.1444 3.56151  -2
   8   2   4 27.1444 3.56151   1
  -9   3   2 42.8736 7.53746  -2
  -9   3   4 42.8736 7.53746   1
  -8   3   1 23.0730 3.17302  -2
  -8   3   4 23.0730 3.17302   1
  -7   3   4 23.2589 6.72910   1
   7   3   0 20.5061 9.13426  -2
  -7   3   4 20.5061 9.13426   1
   6   3   0 156.142 4.50861  -2
  -6   3   4 156.142 4.50861   1
   5   3   1 24.7092 1.20641  -2
  -5   3   4 24.7092 1.20641   1
   4   3   1 437.405 12.4838  -2
  -4   3   4 437.405 12.4838   1
  -4   3   4 103.919 3.91449   2
   4   3   2 362.777 25.5951  -2
  -4   3   4 362.777 25.5951   1
  -4   3   4 293.584 13.8817   1
   3   3   2 9.44231 0.67496  -2
  -3   3   4 9.44231 0.67496   1
   2   3   3 233.688 4.45318  -2
  -2   3   4 233.688 4.45318   1
  -2   3   4 178.479 9.92113   1
  -2   3   4 58.8996 3.27243   2
  -1   3   4 338.024 7.69879   1
  -1   3   4 78.5824 2.30280   2
   1   3   3 396.713 14.9628  -2
  -1   3   4 396.713 14.9628   1
   0   3   4 99.7160 2.05608  -2
   0   3   4 99.7160 2.05608   1
   1   3   4 51.8481 1.96376   2
  -1   3   5 229.597 6.96546  -2
   1   3   4 229.597 6.96546   1
   1   3   4 227.655 7.43669   1
   2   3   4 1.72231 0.59492   1
  -2   3   5 1.66334 0.62257  -2
   2   3   4 1.66334 0.62257   1
   2   3   4 0.13632 1.34382   2
  -3   3   6 399.603 7.71749  -2
   3   3   4 399.603 7.71749   1
   4   3   4 222.514 7.98158   1
  -4   3   7 318.073 12.5417  -2
   4   3   4 318.073 12.5417   1
   4   3   4 72.2082 5.05286   2
  -4   3   6 224.262 13.5775  -2
   4   3   4 224.262 13.5775   1
  -5   3   7 17.2799 1.21925  -2
   5   3   4 17.2799 1.21925   1
  -6   3   8 14.9967 2.07347  -2
   6   3   4 14.9967 2.07347   1
  -7   3   8 18.0481 6.65338  -2
   7   3   4 18.0481 6.65338   1
  -8   3   9 29.0890 4.53873  -2
   8   3   4 29.0890 4.53873   1
  -9   4   2 2.20166 10.2664  -2
  -9   4   4 2.20166 10.2664   1
  -8   4   1 70.1075 6.11502  -2
  -8   4   4 70.1075 6.11502   1
   7   4   0 6.51558 7.49224  -2
  -7   4   4 6.51558 7.49224   1
   6   4   0 61.1081 2.80794  -2
  -6   4   4 61.1081 2.80794   1
   5   4   1 279.997 6.12068  -2
  -5   4   4 279.997 6.12068   1
   4   4   1 109.557 5.08502  -2
  -4   4   4 109.557 5.08502   1
  -4   4   4 80.4592 3.38029   1
  -4   4   4 27.0724 1.42920   2
   4   4   2 118.490 13.7764  -2
  -4   4   4 118.490 13.7764   1
   3   4   2 117.424 2.42528  -2
  -3   4   4 117.424 2.42528   1
   2   4   3 9.36763 0.77596  -2
  -2   4   4 9.36763 0.77596   1
  -2   4   4 3.05749 1.81194   1
  -2   4   4 1.05854 1.90614   2
   1   4   3 52.9378 1.60710  -2
  -1   4   4 52.9378 1.60710   1
  -1   4   4 1.57527 0.55033   2
  -1   4   4 4.76370 0.57316   1
   0   4   4 1651.88 29.3826  -2
   0   4   4 1651.88 29.3826   1
   1   4   4 12.6988 0.86078   2
  -1   4   5 36.9899 1.24261  -2
   1   4   4 36.9899 1.24261   1
   1   4   4 35.8556 1.37985   1
  -2   4   5 800.456 15.2103  -2
   2   4   4 800.456 15.2103   1
  -3   4   6 184.365 3.32172  -2
   3   4   4 184.365 3.32172   1
   4   4   4 46.1808 1.94916   1
  -4   4   7 55.7119 2.62980  -2
   4   4   4 55.7119 2.62980   1
   4   4   4 42.9357 4.16085   2
  -4   4   6 178.470 10.6456  -2
   4   4   4 178.470 10.6456   1
  -5   4   7 3.81245 1.16486  -2
   5   4   4 3.81245 1.16486   1
  -6   4   8 19.3479 2.72389  -2
   6   4   4 19.3479 2.72389   1
  -7   4   8 28.9977 7.10288  -2
   7   4   4 28.9977 7.10288   1
  -8   4   9 36.3349 5.03021  -2
   8   4   4 36.3349 5.03021   1
  -8   5   1 48.2636 5.33221  -2
  -8   5   4 48.2636 5.33221   1
   6   5   0 164.227 6.05348  -2
  -6   5   4 164.227 6.05348   1
   5   5   1 3.14505 1.34003  -2
  -5   5   4 3.14505 1.34003   1
   4   5   1 477.572 14.1364  -2
  -4   5   4 477.572 14.1364   1
  -4   5   4 98.7405 4.55832   2
  -4   5   4 326.382 14.0687   1
   4   5   2 367.902 26.7601  -2
  -4   5   4 367.902 26.7601   1
   3   5   2 70.7884 1.71941  -2
  -3   5   4 70.7884 1.71941   1
   2   5   3 63.5596 1.77566  -2
  -2   5   4 63.5596 1.77566   1
   1   5   3 70.2964 2.02469  -2
  -1   5   4 70.2964 2.02469   1
  -1   5   4 7.73849 0.83520   2
  -1   5   4 28.0489 1.37096   1
   0   5   4 21.8707 0.62321  -2
   0   5   4 21.8707 0.62321   1
  -1   5   5 20.7244 1.09507  -2
   1   5   4 20.7244 1.09507   1
   1   5   4 0.98989 0.55915   2
   1   5   4 0.23438 0.71474   1
  -2   5   5 191.811 4.63464  -2
   2   5   4 191.811 4.63464   1
  -3   5   6 615.840 11.8910  -2
   3   5   4 615.840 11.8910   1
   4   5   4 4.42715 1.25126   1
  -4   5   7 8.59026 2.18929  -2
   4   5   4 8.59026 2.18929   1
   4   5   4 -0.0239 1.51941   2
  -4   5   6 24.5987 3.97457  -2
   4   5   4 24.5987 3.97457   1
  -5   5   7 28.4830 1.75805  -2
   5   5   4 28.4830 1.75805   1
  -6   5   8 9.84465 2.28123  -2
   6   5   4 9.84465 2.28123   1
  -7   5   8 14.4944 11.0124  -2
   7   5   4 14.4944 11.0124   1
  -8   5   9 29.8371 5.49020  -2
   8   5   4 29.8371 5.49020   1
  -8   6   1 21.5081 5.05581  -2
  -8   6   4 21.5081 5.05581   1
  -7   6   1 84.5180 16.6350  -2
  -7   6   4 84.5180 16.6350   1
   7   6   0 13.4746 8.44221  -2
  -7   6   4 13.4746 8.44221   1
   6   6   0 0.47228 2.12646  -2
  -6   6   4 0.47228 2.12646   1
   5   6   1 62.2181 2.74240  -2
  -5   6   4 62.2181 2.74240   1
   4   6   1 0.55593 1.98891  -2
  -4   6   4 0.55593 1.98891   1
   4   6   2 12.1654 3.62205  -2
  -4   6   4 12.1654 3.62205   1
  -4   6   4 0.68285 1.36778   1
  -4   6   4 1.72570 1.15564   2
   3   6   2 34.2753 1.20135  -2
  -3   6   4 34.2753 1.20135   1
   2   6   3 833.454 15.4206  -2
  -2   6   4 833.454 15.4206   1
  -1   6   4 261.551 10.8259   2
  -1   6   4 1002.73 35.5028   1
   1   6   3 1053.52 25.6782  -2
  -1   6   4 1053.52 25.6782   1
   0   6   4 93.9745 1.77490  -2
   0   6   4 93.9745 1.77490   1
   1   6   4 28.7376 2.58875   1
  -1   6   5 43.1618 1.45069  -2
   1   6   4 43.1618 1.45069   1
   1   6   4 12.2733 1.25764   2
  -2   6   5 178.792 3.81151  -2
   2   6   4 178.792 3.81151   1
  -3   6   6 21.2834 1.04102  -2
   3   6   4 21.2834 1.04102   1
  -4   6   6 39.2039 4.15337  -2
   4   6   4 39.2039 4.15337   1
   4   6   4 41.7406 7.26205   1
  -4   6   7 55.1721 3.54910  -2
   4   6   4 55.1721 3.54910   1
   4   6   4 10.7585 3.44976   2
  -5   6   7 78.2842 3.12807  -2
   5   6   4 78.2842 3.12807   1
  -6   6   8 84.3484 3.82386  -2
   6   6   4 84.3484 3.82386   1
  -7   6   8 -5.1076 11.8586  -2
   7   6   4 -5.1076 11.8586   1
  -8   6   9 6.46575 4.99711  -2
   8   6   4 6.46575 4.99711   1
  -8   7   1 9.08778 3.98902  -2
  -8   7   4 9.08778 3.98902   1
   7   7   0 4.72629 8.25472  -2
  -7   7   4 4.72629 8.25472   1
  -7   7   1 8.56124 7.73319  -2
  -7   7   4 8.56124 7.73319   1
   6   7   0 29.6805 3.00072  -2
  -6   7   4 29.6805 3.00072   1
   5   7   1 39.0726 2.88141  -2
  -5   7   4 39.0726 2.88141   1
  -4   7   4 71.1783 6.25030   1
   4   7   1 111.050 6.68733  -2
  -4   7   4 111.050 6.68733   1
  -4   7   4 33.8809 7.22847   2
   3   7   2 41.9861 1.42672  -2
  -3   7   4 41.9861 1.42672   1
   2   7   3 153.497 3.45811  -2
  -2   7   4 153.497 3.45811   1
   1   7   3 227.576 5.26587  -2
  -1   7   4 227.576 5.26587   1
  -1   7   4 58.2338 3.83119   2
  -1   7   4 220.114 12.7111   1
   0   7   4 48.0310 1.16287  -2
   0   7   4 48.0310 1.16287   1
  -1   7   5 18.3548 1.13919  -2
   1   7   4 18.3548 1.13919   1
   1   7   4 14.2771 2.63887   1
   1   7   4 5.87108 0.99581   2
  -2   7   5 196.204 4.47741  -2
   2   7   4 196.204 4.47741   1
  -3   7   6 163.427 3.80101  -2
   3   7   4 163.427 3.80101   1
  -4   7   7 164.106 10.3550  -2
   4   7   4 164.106 10.3550   1
   4   7   4 54.8517 8.97403   1
  -4   7   6 181.053 20.8604  -2
   4   7   4 181.053 20.8604   1
  -5   7   7 52.2722 3.22117  -2
   5   7   4 52.2722 3.22117   1
  -6   7   8 22.5811 4.77205  -2
   6   7   4 22.5811 4.77205   1
  -7   7   8 5.75702 10.8190  -2
   7   7   4 5.75702 10.8190   1
   7   8   0 14.4472 9.96365  -2
  -7   8   4 14.4472 9.96365   1
   6   8   0 37.0659 2.99621  -2
  -6   8   4 37.0659 2.99621   1
   5   8   1 51.2833 3.56289  -2
  -5   8   4 51.2833 3.56289   1
  -4   8   4 18.6206 5.03038   1
   4   8   1 44.4160 6.95441  -2
  -4   8   4 44.4160 6.95441   1
   3   8   2 10.5556 1.45964  -2
  -3   8   4 10.5556 1.45964   1
   2   8   3 633.599 14.8491  -2
  -2   8   4 633.599 14.8491   1
   1   8   3 24.8502 1.14398  -2
  -1   8   4 24.8502 1.14398   1
  -1   8   4 6.24918 1.78955   2
  -1   8   4 27.8264 5.80109   1
   0   8   4 488.500 9.54696  -2
   0   8   4 488.500 9.54696   1
  -1   8   5 82.7408 2.39798  -2
   1   8   4 82.7408 2.39798   1
   1   8   4 38.7814 6.63278   1
   1   8   4 18.9412 3.04432   2
  -2   8   5 121.903 3.40115  -2
   2   8   4 121.903 3.40115   1
  -3   8   6 28.1850 1.76207  -2
   3   8   4 28.1850 1.76207   1
  -4   8   7 39.9737 7.17555  -2
   4   8   4 39.9737 7.17555   1
  -4   8   6 44.2225 10.3015  -2
   4   8   4 44.2225 10.3015   1
  -5   8   7 12.0348 2.33478  -2
   5   8   4 12.0348 2.33478   1
  -6   8   8 0.60251 3.47927  -2
   6   8   4 0.60251 3.47927   1
  -7   8   9 -2.7989 13.7851  -2
   7   8   4 -2.7989 13.7851   1
   7   9   0 -17.104 9.87972  -2
  -7   9   4 -17.104 9.87972   1
   6   9   0 67.3641 4.80292  -2
  -6   9   4 67.3641 4.80292   1
   5   9   1 28.6915 4.37943  -2
  -5   9   4 28.6915 4.37943   1
   4   9   1 112.245 10.8971  -2
  -4   9   4 112.245 10.8971   1
   3   9   2 177.291 5.36285  -2
  -3   9   4 177.291 5.36285   1
   2   9   3 136.842 4.60673  -2
  -2   9   4 136.842 4.60673   1
   1   9   3 8.95266 1.46813  -2
  -1   9   4 8.95266 1.46813   1
  -1   9   4 -1.1128 2.99475   1
  -1   9   4 -1.0747 2.99253   2
   0   9   4 38.7862 1.39239  -2
   0   9   4 38.7862 1.39239   1
  -1   9   5 3.57441 1.99648  -2
   1   9   4 3.57441 1.99648   1
   1   9   4 -1.2733 2.95508   1
  -2   9   5 12.1779 2.29723  -2
   2   9   4 12.1779 2.29723   1
  -3   9   6 26.6178 2.40078  -2
   3   9   4 26.6178 2.40078   1
  -4   9   6 511.176 53.6988  -2
   4   9   4 511.176 53.6988   1
  -4   9   7 447.963 31.2226  -2
   4   9   4 447.963 31.2226   1
  -5   9   7 43.0569 4.12002  -2
   5   9   4 43.0569 4.12002   1
  -6   9   8 1.61643 3.46796  -2
   6   9   4 1.61643 3.46796   1
  -7   9   8 4.80952 12.2431  -2
   7   9   4 4.80952 12.2431   1
   6  10   0 9.37217 5.72453  -2
  -6  10   4 9.37217 5.72453   1
   5  10   1 29.0035 3.57584  -2
  -5  10   4 29.0035 3.57584   1
  -5  10   4 22.4213 7.47799   1
   3  10   2 54.2148 2.80120  -2
  -3  10   4 54.2148 2.80120   1
   2  10   3 88.5734 5.30542  -2
  -2  10   4 88.5734 5.30542   1
   1  10   3 278.971 9.06185  -2
  -1  10   4 278.971 9.06185   1
  -1  10   4 71.9985 10.3294   2
  -1  10   4 291.111 30.6828   1
   0  10   4 8.59525 1.15356  -2
   0  10   4 8.59525 1.15356   1
  -1  10   5 25.5977 2.47721  -2
   1  10   4 25.5977 2.47721   1
   1  10   4 13.3807 4.64521   1
  -2  10   5 150.133 6.47457  -2
   2  10   4 150.133 6.47457   1
  -3  10   6 10.0623 2.25693  -2
   3  10   4 10.0623 2.25693   1
  -4  10   6 -5.6481 7.53373  -2
   4  10   4 -5.6481 7.53373   1
  -5  10   7 12.6104 3.12890  -2
   5  10   4 12.6104 3.12890   1
  -6  10   8 14.8364 6.17868  -2
   6  10   4 14.8364 6.17868   1
   6  11   0 3.30503 6.35590  -2
  -6  11   4 3.30503 6.35590   1
   5  11   1 7.21158 3.46186  -2
  -5  11   4 7.21158 3.46186   1
   4  11   1 16.6079 7.82166  -2
  -4  11   4 16.6079 7.82166   1
   3  11   2 1.67983 2.57778  -2
  -3  11   4 1.67983 2.57778   1
   2  11   3 -2.2041 3.24392  -2
  -2  11   4 -2.2041 3.24392   1
   1  11   3 68.9359 6.46824  -2
  -1  11   4 68.9359 6.46824   1
  -1  11   4 17.6440 5.49715   2
   0  11   4 12.0334 1.43627  -2
   0  11   4 12.0334 1.43627   1
  -1  11   5 12.4990 3.44061  -2
   1  11   4 12.4990 3.44061   1
   1  11   4 12.1534 4.93802   1
  -2  11   5 11.5348 2.84859  -2
   2  11   4 11.5348 2.84859   1
  -3  11   6 121.650 4.71712  -2
   3  11   4 121.650 4.71712   1
  -4  11   6 21.1609 11.6265  -2
   4  11   4 21.1609 11.6265   1
  -5  11   7 19.3247 4.66317  -2
   5  11   4 19.3247 4.66317   1
   5  12   1 30.8742 5.62584  -2
  -5  12   4 30.8742 5.62584   1
   4  12   1 -9.2316 7.89332  -2
  -4  12   4 -9.2316 7.89332   1
   3  12   2 14.8361 3.20393  -2
  -3  12   4 14.8361 3.20393   1
   2  12   3 82.6297 7.24788  -2
  -2  12   4 82.6297 7.24788   1
  -1  12   4 2.13336 4.31984   2
   1  12   3 1.55640 4.65433  -2
  -1  12   4 1.55640 4.65433   1
   0  12   4 0.14177 1.94744  -2
   0  12   4 0.14177 1.94744   1
  -1  12   5 13.7166 4.27339  -2
   1  12   4 13.7166 4.27339   1
   1  12   4 4.46092 4.43089   1
  -2  12   5 8.46075 3.42575  -2
   2  12   4 8.46075 3.42575   1
  -3  12   6 39.3753 3.09037  -2
   3  12   4 39.3753 3.09037   1
  -4  12   6 -2.9474 12.0835  -2
   4  12   4 -2.9474 12.0835   1
  -4  12   7 3.02285 11.9512  -2
   4  12   4 3.02285 11.9512   1
  -5  12   7 11.1471 8.03158  -2
   5  12   4 11.1471 8.03158   1
   4  13   1 -7.0836 12.0088  -2
  -4  13   4 -7.0836 12.0088   1
   3  13   2 25.9071 4.93213  -2
  -3  13   4 25.9071 4.93213   1
   2  13   3 32.0224 4.39415  -2
  -2  13   4 32.0224 4.39415   1
   1  13   3 0.08790 5.37364  -2
  -1  13   4 0.08790 5.37364   1
  -1  13   4 0.01699 3.90234   1
   0  13   4 6.12644 2.20490  -2
   0  13   4 6.12644 2.20490   1
  -1  13   5 4.21709 5.47734  -2
   1  13   4 4.21709 5.47734   1
  -2  13   5 23.9366 4.56880  -2
   2  13   4 23.9366 4.56880   1
  -3  13   6 13.3433 2.90115  -2
   3  13   4 13.3433 2.90115   1
   2  14   3 -7.4230 6.06486  -2
  -2  14   4 -7.4230 6.06486   1
   1  14   3 14.8669 9.94740  -2
  -1  14   4 14.8669 9.94740   1
   0  14   4 13.9845 4.71711  -2
   0  14   4 13.9845 4.71711   1
  -2  14   5 4.28420 5.79742  -2
   2  14   4 4.28420 5.79742   1
  -9   0   1 -3.6068 7.91039  -2
  -9   0   5 -3.6068 7.91039   1
   8   0   0 6.98088 5.66614  -2
  -8   0   5 6.98088 5.66614   1
   6   0   1 1.98507 2.53364  -2
  -6   0   5 1.98507 2.53364   1
   5   0   2 74.1654 2.48822  -2
  -5   0   5 74.1654 2.48822   1
   4   0   2 1032.72 47.7307  -2
  -4   0   5 1032.72 47.7307   1
  -4   0   5 9.23862 1.21572   1
  -4   0   5 87.1905 5.72612   2
   4   0   3 12.3978 5.14743  -2
  -4   0   5 12.3978 5.14743   1
   3   0   3 3.23766 0.80842  -2
  -3   0   5 3.23766 0.80842   1
  -2   0   5 30.7897 1.76309   2
   2   0   4 48.8518 1.89763  -2
  -2   0   5 48.8518 1.89763   1
  -2   0   5 21.6572 3.51192   1
  -1   0   5 3.79722 0.56800   1
   1   0   4 809.287 29.0473  -2
  -1   0   5 809.287 29.0473   1
  -1   0   5 132.192 12.7889   2
   0   0   5 0.44888 0.45013  -2
   0   0   5 0.44888 0.45013   1
  -1   0   6 436.945 11.3785  -2
   1   0   5 436.945 11.3785   1
   1   0   5 58.5494 5.86181   2
   1   0   5 24.5036 4.06157   1
   2   0   5 0.77979 0.65220   1
  -2   0   6 12.4321 1.15550  -2
   2   0   5 12.4321 1.15550   1
  -3   0   7 -0.7058 0.80309  -2
   3   0   5 -0.7058 0.80309   1
  -4   0   8 39.7933 4.09017  -2
   4   0   5 39.7933 4.09017   1
   4   0   5 -0.8731 1.05377   1
  -4   0   7 -5.2368 2.43091  -2
   4   0   5 -5.2368 2.43091   1
  -5   0   8 63.6238 2.38976  -2
   5   0   5 63.6238 2.38976   1
  -6   0   9 -11.235 2.75789  -2
   6   0   5 -11.235 2.75789   1
  -8   0  10 2.91197 4.06841  -2
   8   0   5 2.91197 4.06841   1
  -9   1   1 6.10799 6.77162  -2
  -9   1   5 6.10799 6.77162   1
   8   1   0 0.77619 3.48986  -2
  -8   1   5 0.77619 3.48986   1
   6   1   1 108.527 3.48020  -2
  -6   1   5 108.527 3.48020   1
   5   1   2 95.8449 2.22290  -2
  -5   1   5 95.8449 2.22290   1
  -4   1   5 471.215 17.9799   1
   4   1   3 726.100 35.9989  -2
  -4   1   5 726.100 35.9989   1
   4   1   2 786.317 22.7115  -2
  -4   1   5 786.317 22.7115   1
  -4   1   5 208.389 7.65616   2
   3   1   3 449.771 7.89570  -2
  -3   1   5 449.771 7.89570   1
   2   1   4 181.350 3.93703  -2
  -2   1   5 181.350 3.93703   1
  -2   1   5 43.9665 1.89575   2
  -2   1   5 145.788 7.92235   1
  -1   1   5 5.48933 0.37437   1
   1   1   4 157.912 4.16410  -2
  -1   1   5 157.912 4.16410   1
  -1   1   5 28.0274 1.83175   2
   0   1   5 41.0309 0.88769  -2
   0   1   5 41.0309 0.88769   1
  -1   1   6 327.078 6.61851  -2
   1   1   5 327.078 6.61851   1
   1   1   5 85.1450 4.44983   1
   1   1   5 20.1748 1.50680   2
  -2   1   6 161.098 3.36185  -2
   2   1   5 161.098 3.36185   1
   2   1   5 39.2053 3.46066   2
   2   1   5 121.975 6.74176   1
  -3   1   7 362.716 6.16795  -2
   3   1   5 362.716 6.16795   1
  -4   1   7 167.681 8.19285  -2
   4   1   5 167.681 8.19285   1
  -4   1   8 475.593 19.5786  -2
   4   1   5 475.593 19.5786   1
   4   1   5 145.555 6.44433   1
   4   1   5 69.9288 8.41019   2
  -5   1   8 7.27197 0.96716  -2
   5   1   5 7.27197 0.96716   1
  -6   1   9 141.610 4.51838  -2
   6   1   5 141.610 4.51838   1
  -7   1   9 12.9286 8.04208  -2
   7   1   5 12.9286 8.04208   1
  -8   1  10 0.88912 3.28080  -2
   8   1   5 0.88912 3.28080   1
   9   1   5 1.78412 7.43225   2
  -9   2   1 -4.1872 6.45267  -2
  -9   2   5 -4.1872 6.45267   1
   8   2   0 24.5672 3.41630  -2
  -8   2   5 24.5672 3.41630   1
   7   2   1 34.6813 9.79304  -2
  -7   2   5 34.6813 9.79304   1
   6   2   1 151.554 4.13085  -2
  -6   2   5 151.554 4.13085   1
   5   2   2 18.7367 1.15859  -2
  -5   2   5 18.7367 1.15859   1
   4   2   2 69.7031 2.62584  -2
  -4   2   5 69.7031 2.62584   1
   4   2   3 63.1626 4.87146  -2
  -4   2   5 63.1626 4.87146   1
  -4   2   5 28.1814 1.55665   1
  -4   2   5 12.7531 1.16036   2
   3   2   3 179.936 3.26834  -2
  -3   2   5 179.936 3.26834   1
   2   2   4 75.8239 1.67889  -2
  -2   2   5 75.8239 1.67889   1
  -2   2   5 19.7767 1.54616   2
  -2   2   5 65.2125 4.10590   1
  -1   2   5 15.2734 0.84481   1
  -1   2   5 8.42862 0.59577   2
   1   2   4 72.3614 2.74633  -2
  -1   2   5 72.3614 2.74633   1
   0   2   5 1494.39 26.6991  -2
   0   2   5 1494.39 26.6991   1
   0   2   5 1823.95 181.804   1
  -1   2   6 1763.08 51.3341  -2
   1   2   5 1763.08 51.3341   1
   1   2   5 406.507 12.3506   2
   1   2   5 1779.30 50.0850   1
  -2   2   6 561.863 10.1035  -2
   2   2   5 561.863 10.1035   1
   2   2   5 37.9928 3.29815   1
  -3   2   7 983.298 19.8186  -2
   3   2   5 983.298 19.8186   1
  -4   2   7 104.682 6.48655  -2
   4   2   5 104.682 6.48655   1
  -4   2   8 166.796 5.40066  -2
   4   2   5 166.796 5.40066   1
   4   2   5 86.3654 5.34215   1
   4   2   5 42.5596 4.33311   2
  -5   2   8 81.3852 2.13279  -2
   5   2   5 81.3852 2.13279   1
  -6   2   9 9.17711 1.82492  -2
   6   2   5 9.17711 1.82492   1
  -7   2   9 78.3859 14.4991  -2
   7   2   5 78.3859 14.4991   1
  -8   2  10 20.1527 4.05953  -2
   8   2   5 20.1527 4.05953   1
  -9   3   1 28.3973 7.38875  -2
  -9   3   5 28.3973 7.38875   1
   8   3   0 21.9156 3.31159  -2
  -8   3   5 21.9156 3.31159   1
   6   3   1 76.2136 2.72097  -2
  -6   3   5 76.2136 2.72097   1
   5   3   2 86.0992 2.21086  -2
  -5   3   5 86.0992 2.21086   1
  -5   3   5 78.0727 8.74513   1
  -4   3   5 263.439 10.2979   2
   4   3   2 1014.60 27.8869  -2
  -4   3   5 1014.60 27.8869   1
  -4   3   5 854.333 35.6420   1
   4   3   3 860.528 59.3000  -2
  -4   3   5 860.528 59.3000   1
   3   3   3 1573.39 31.0125  -2
  -3   3   5 1573.39 31.0125   1
   2   3   4 0.60500 0.73502  -2
  -2   3   5 0.60500 0.73502   1
  -2   3   5 0.26826 0.51689   2
  -2   3   5 0.30482 1.52754   1
   1   3   4 64.4652 1.86893  -2
  -1   3   5 64.4652 1.86893   1
  -1   3   5 7.57677 0.63503   1
  -1   3   5 5.30455 0.51007   2
   0   3   5 161.918 3.29616  -2
   0   3   5 161.918 3.29616   1
   1   3   5 536.521 16.8421   1
   1   3   5 122.477 4.45392   2
  -1   3   6 536.085 17.7077  -2
   1   3   5 536.085 17.7077   1
   2   3   5 358.585 24.0134   1
  -2   3   6 398.567 8.20687  -2
   2   3   5 398.567 8.20687   1
  -3   3   7 474.426 8.27741  -2
   3   3   5 474.426 8.27741   1
   4   3   5 589.331 27.9227   1
  -4   3   8 664.205 21.5931  -2
   4   3   5 664.205 21.5931   1
   4   3   5 200.291 13.7316   2
  -4   3   7 745.784 36.5585  -2
   4   3   5 745.784 36.5585   1
  -5   3   8 24.3944 1.44881  -2
   5   3   5 24.3944 1.44881   1
  -6   3   9 44.0924 2.80234  -2
   6   3   5 44.0924 2.80234   1
  -7   3   9 -0.0011 10.3048  -2
   7   3   5 -0.0011 10.3048   1
  -8   3  10 143.182 7.52838  -2
   8   3   5 143.182 7.52838   1
  -9   4   1 13.3207 10.8747  -2
  -9   4   5 13.3207 10.8747   1
   8   4   0 58.9207 5.87331  -2
  -8   4   5 58.9207 5.87331   1
   6   4   1 58.0934 2.93384  -2
  -6   4   5 58.0934 2.93384   1
   5   4   2 14.6292 1.44427  -2
  -5   4   5 14.6292 1.44427   1
  -4   4   5 20.4198 1.80616   1
  -4   4   5 14.9520 1.24322   2
   4   4   2 79.5497 3.77666  -2
  -4   4   5 79.5497 3.77666   1
   4   4   3 54.5480 3.92903  -2
  -4   4   5 54.5480 3.92903   1
   3   4   3 13.8838 0.77085  -2
  -3   4   5 13.8838 0.77085   1
   2   4   4 263.209 4.74768  -2
  -2   4   5 263.209 4.74768   1
   1   4   4 14.0480 0.85189  -2
  -1   4   5 14.0480 0.85189   1
  -1   4   5 4.46178 0.54072   1
  -1   4   5 1.37914 0.46733   2
   0   4   5 8.53173 0.45698  -2
   0   4   5 8.53173 0.45698   1
   0   4   5 12.2929 2.78820   1
   1   4   5 13.9705 0.97585   1
  -1   4   6 110.518 2.66399  -2
   1   4   5 110.518 2.66399   1
   1   4   5 5.69409 0.68356   2
  -2   4   6 54.3600 1.46065  -2
   2   4   5 54.3600 1.46065   1
   2   4   5 29.2006 3.60515   1
  -3   4   7 127.208 2.75098  -2
   3   4   5 127.208 2.75098   1
   4   4   5 34.5732 2.15192   1
  -4   4   7 42.6294 4.82249  -2
   4   4   5 42.6294 4.82249   1
   4   4   5 21.9572 5.13779   2
  -4   4   8 52.2278 3.66063  -2
   4   4   5 52.2278 3.66063   1
  -5   4   8 313.289 7.28417  -2
   5   4   5 313.289 7.28417   1
   5   4   5 409.021 39.8449   2
  -6   4   9 12.9693 2.65830  -2
   6   4   5 12.9693 2.65830   1
  -7   4   9 30.5008 11.4667  -2
   7   4   5 30.5008 11.4667   1
  -8   4  10 18.9092 4.79139  -2
   8   4   5 18.9092 4.79139   1
   8   5   0 2.00623 3.93984  -2
  -8   5   5 2.00623 3.93984   1
   7   5   1 62.1918 10.9936  -2
  -7   5   5 62.1918 10.9936   1
   6   5   1 37.6502 2.73142  -2
  -6   5   5 37.6502 2.73142   1
   5   5   2 54.6016 1.98946  -2
  -5   5   5 54.6016 1.98946   1
  -4   5   5 27.2513 3.21960   2
  -4   5   5 74.1620 5.00455   1
   4   5   2 112.873 4.58835  -2
  -4   5   5 112.873 4.58835   1
   4   5   3 78.8402 7.74700  -2
  -4   5   5 78.8402 7.74700   1
   3   5   3 38.3282 1.18467  -2
  -3   5   5 38.3282 1.18467   1
   2   5   4 103.981 2.44288  -2
  -2   5   5 103.981 2.44288   1
   1   5   4 69.1365 1.95362  -2
  -1   5   5 69.1365 1.95362   1
  -1   5   5 74.9895 2.94329   1
  -1   5   5 19.8514 1.52436   2
   0   5   5 510.863 8.75385  -2
   0   5   5 510.863 8.75385   1
  -1   5   6 30.0740 1.21354  -2
   1   5   5 30.0740 1.21354   1
   1   5   5 0.28188 0.61778   2
   1   5   5 -0.4350 0.70838   1
  -2   5   6 91.1542 2.20836  -2
   2   5   5 91.1542 2.20836   1
   2   5   5 169.453 16.2153   2
  -3   5   7 40.9012 1.20955  -2
   3   5   5 40.9012 1.20955   1
  -4   5   7 170.344 9.26529  -2
   4   5   5 170.344 9.26529   1
  -4   5   8 191.013 8.55463  -2
   4   5   5 191.013 8.55463   1
   4   5   5 183.941 13.2367   1
  -5   5   8 18.5133 1.57734  -2
   5   5   5 18.5133 1.57734   1
  -6   5   9 10.2983 2.38309  -2
   6   5   5 10.2983 2.38309   1
  -7   5   9 48.8183 8.36341  -2
   7   5   5 48.8183 8.36341   1
  -8   5  10 12.7743 5.25617  -2
   8   5   5 12.7743 5.25617   1
   8   6   0 54.1181 5.52752  -2
  -8   6   5 54.1181 5.52752   1
   7   6   0 54.9011 11.6355  -2
  -7   6   5 54.9011 11.6355   1
   7   6   1 30.1213 9.09019  -2
  -7   6   5 30.1213 9.09019   1
   6   6   1 163.758 5.73107  -2
  -6   6   5 163.758 5.73107   1
   5   6   2 1.91151 1.75912  -2
  -5   6   5 1.91151 1.75912   1
   4   6   3 5.20742 2.09746  -2
  -4   6   5 5.20742 2.09746   1
   4   6   2 24.0892 2.23522  -2
  -4   6   5 24.0892 2.23522   1
  -4   6   5 8.32285 2.50555   1
  -4   6   5 5.63693 1.55320   2
   3   6   3 18.9447 0.94365  -2
  -3   6   5 18.9447 0.94365   1
   2   6   4 532.743 10.2679  -2
  -2   6   5 532.743 10.2679   1
   1   6   4 72.3255 2.05748  -2
  -1   6   5 72.3255 2.05748   1
  -1   6   5 63.8610 2.82659   1
  -1   6   5 19.9448 2.45792   2
   0   6   5 2.55066 0.40585  -2
   0   6   5 2.55066 0.40585   1
  -1   6   6 12.5953 1.00022  -2
   1   6   5 12.5953 1.00022   1
   1   6   5 0.53785 0.69457   2
   1   6   5 0.31052 1.05470   1
  -2   6   6 254.964 5.47151  -2
   2   6   5 254.964 5.47151   1
  -3   6   7 16.5920 1.13539  -2
   3   6   5 16.5920 1.13539   1
  -4   6   8 27.6681 4.55236  -2
   4   6   5 27.6681 4.55236   1
  -4   6   7 42.5627 4.45613  -2
   4   6   5 42.5627 4.45613   1
   4   6   5 21.7203 3.25260   1
   4   6   5 23.0644 5.70286   2
  -5   6   8 75.7761 3.44892  -2
   5   6   5 75.7761 3.44892   1
  -6   6   9 28.9620 3.03215  -2
   6   6   5 28.9620 3.03215   1
  -7   6   9 24.5264 12.5640  -2
   7   6   5 24.5264 12.5640   1
  -8   6  10 10.3824 4.76006  -2
   8   6   5 10.3824 4.76006   1
   8   7   0 56.4061 6.69228  -2
  -8   7   5 56.4061 6.69228   1
   7   7   0 10.7860 13.0776  -2
  -7   7   5 10.7860 13.0776   1
   7   7   1 -4.2452 7.70199  -2
  -7   7   5 -4.2452 7.70199   1
   6   7   1 10.6717 3.02441  -2
  -6   7   5 10.6717 3.02441   1
   5   7   2 34.5900 2.78578  -2
  -5   7   5 34.5900 2.78578   1
   4   7   3 69.1351 10.9027  -2
  -4   7   5 69.1351 10.9027   1
   4   7   2 71.7531 4.66333  -2
  -4   7   5 71.7531 4.66333   1
  -4   7   5 18.2252 5.07748   2
   3   7   3 141.374 3.02843  -2
  -3   7   5 141.374 3.02843   1
   2   7   4 120.506 2.69342  -2
  -2   7   5 120.506 2.69342   1
   1   7   4 18.8916 1.23501  -2
  -1   7   5 18.8916 1.23501   1
  -1   7   5 13.1341 1.31801   1
  -1   7   5 5.36715 1.96223   2
   0   7   5 658.322 12.6255  -2
   0   7   5 658.322 12.6255   1
  -1   7   6 84.3578 2.40189  -2
   1   7   5 84.3578 2.40189   1
   1   7   5 23.4342 2.99768   2
   1   7   5 71.2319 9.19353   1
  -2   7   6 12.8131 1.16104  -2
   2   7   5 12.8131 1.16104   1
  -3   7   7 88.0600 2.33898  -2
   3   7   5 88.0600 2.33898   1
  -4   7   8 29.1331 6.03091  -2
   4   7   5 29.1331 6.03091   1
  -4   7   7 114.785 10.7678  -2
   4   7   5 114.785 10.7678   1
  -5   7   8 78.5831 3.50667  -2
   5   7   5 78.5831 3.50667   1
  -6   7   9 20.5173 3.89228  -2
   6   7   5 20.5173 3.89228   1
  -7   7  10 4.04420 12.7362  -2
   7   7   5 4.04420 12.7362   1
   7   8   1 -8.7329 8.77068  -2
  -7   8   5 -8.7329 8.77068   1
   6   8   1 1.18649 3.19986  -2
  -6   8   5 1.18649 3.19986   1
   5   8   2 3.28701 2.89753  -2
  -5   8   5 3.28701 2.89753   1
  -5   8   5 1.25491 4.30596   1
   4   8   2 43.4519 4.32154  -2
  -4   8   5 43.4519 4.32154   1
   3   8   3 201.685 5.10921  -2
  -3   8   5 201.685 5.10921   1
   2   8   4 237.467 6.17376  -2
  -2   8   5 237.467 6.17376   1
   1   8   4 195.295 4.36150  -2
  -1   8   5 195.295 4.36150   1
  -1   8   5 58.4175 8.27596   2
  -1   8   5 201.293 15.1359   1
   0   8   5 251.296 4.99372  -2
   0   8   5 251.296 4.99372   1
  -1   8   6 16.1017 1.49099  -2
   1   8   5 16.1017 1.49099   1
   1   8   5 3.32390 2.02518   2
   1   8   5 3.64103 2.90133   1
  -2   8   6 129.127 3.64629  -2
   2   8   5 129.127 3.64629   1
  -3   8   7 272.923 7.63318  -2
   3   8   5 272.923 7.63318   1
  -4   8   8 31.4321 6.73621  -2
   4   8   5 31.4321 6.73621   1
  -4   8   7 26.1185 6.80998  -2
   4   8   5 26.1185 6.80998   1
  -5   8   8 53.2086 3.18529  -2
   5   8   5 53.2086 3.18529   1
  -6   8   9 12.4690 3.58234  -2
   6   8   5 12.4690 3.58234   1
  -7   8  10 34.7350 14.3356  -2
   7   8   5 34.7350 14.3356   1
   6   9   1 34.2775 4.54863  -2
  -6   9   5 34.2775 4.54863   1
   5   9   2 7.24970 3.02691  -2
  -5   9   5 7.24970 3.02691   1
   4   9   2 253.365 19.4933  -2
  -4   9   5 253.365 19.4933   1
   3   9   3 31.1454 2.40263  -2
  -3   9   5 31.1454 2.40263   1
   2   9   4 41.4871 2.50708  -2
  -2   9   5 41.4871 2.50708   1
   1   9   4 3.09597 1.95188  -2
  -1   9   5 3.09597 1.95188   1
  -1   9   5 0.31663 3.12350   2
   0   9   5 3.18099 0.79475  -2
   0   9   5 3.18099 0.79475   1
  -1   9   6 33.4832 2.35467  -2
   1   9   5 33.4832 2.35467   1
   1   9   5 2.85248 3.37606   1
   1   9   5 1.20252 2.12695   2
  -2   9   6 16.2484 2.13688  -2
   2   9   5 16.2484 2.13688   1
  -3   9   7 20.0779 2.35650  -2
   3   9   5 20.0779 2.35650   1
  -4   9   8 11.7767 6.64387  -2
   4   9   5 11.7767 6.64387   1
  -4   9   7 92.9040 15.8980  -2
   4   9   5 92.9040 15.8980   1
  -5   9   8 25.5015 3.12246  -2
   5   9   5 25.5015 3.12246   1
  -6   9   9 8.65414 4.63663  -2
   6   9   5 8.65414 4.63663   1
   6  10   1 0.56987 5.64064  -2
  -6  10   5 0.56987 5.64064   1
   5  10   2 -0.9755 3.23208  -2
  -5  10   5 -0.9755 3.23208   1
   3  10   3 83.6741 4.43618  -2
  -3  10   5 83.6741 4.43618   1
   2  10   4 43.6272 4.45708  -2
  -2  10   5 43.6272 4.45708   1
  -1  10   5 8.23844 4.27566   2
   1  10   4 20.0458 2.71949  -2
  -1  10   5 20.0458 2.71949   1
   0  10   5 198.179 5.74822  -2
   0  10   5 198.179 5.74822   1
  -1  10   6 6.95597 2.36755  -2
   1  10   5 6.95597 2.36755   1
   1  10   5 4.20390 4.06623   1
  -2  10   6 85.4971 5.32734  -2
   2  10   5 85.4971 5.32734   1
  -3  10   7 28.8715 2.75291  -2
   3  10   5 28.8715 2.75291   1
  -4  10   8 20.1888 10.4148  -2
   4  10   5 20.1888 10.4148   1
  -4  10   7 14.3590 10.2813  -2
   4  10   5 14.3590 10.2813   1
  -5  10   8 41.4647 3.99126  -2
   5  10   5 41.4647 3.99126   1
  -6  10   9 -0.6849 7.01940  -2
   6  10   5 -0.6849 7.01940   1
   6  11   1 6.66158 6.36445  -2
  -6  11   5 6.66158 6.36445   1
   5  11   2 16.2971 3.61938  -2
  -5  11   5 16.2971 3.61938   1
   4  11   2 57.4507 12.9586  -2
  -4  11   5 57.4507 12.9586   1
   3  11   3 17.2234 2.92674  -2
  -3  11   5 17.2234 2.92674   1
   2  11   4 11.2566 3.23086  -2
  -2  11   5 11.2566 3.23086   1
   1  11   4 8.82810 3.22779  -2
  -1  11   5 8.82810 3.22779   1
  -1  11   5 4.83654 4.15490   2
   0  11   5 1.09906 1.16143  -2
   0  11   5 1.09906 1.16143   1
  -1  11   6 47.9963 3.78705  -2
   1  11   5 47.9963 3.78705   1
   1  11   5 26.2581 6.71526   1
  -2  11   6 4.13458 3.22502  -2
   2  11   5 4.13458 3.22502   1
  -3  11   7 9.26538 2.35112  -2
   3  11   5 9.26538 2.35112   1
  -4  11   7 43.4400 13.0193  -2
   4  11   5 43.4400 13.0193   1
  -5  11   8 -0.3870 4.76993  -2
   5  11   5 -0.3870 4.76993   1
   5  12   2 -1.3280 4.80136  -2
  -5  12   5 -1.3280 4.80136   1
   4  12   2 7.04356 8.23841  -2
  -4  12   5 7.04356 8.23841   1
   3  12   3 2.58374 3.20336  -2
  -3  12   5 2.58374 3.20336   1
   2  12   4 3.01696 4.30261  -2
  -2  12   5 3.01696 4.30261   1
   1  12   4 0.27299 6.68636  -2
  -1  12   5 0.27299 6.68636   1
  -1  12   5 0.34452 4.07609   2
   0  12   5 2.09687 1.59141  -2
   0  12   5 2.09687 1.59141   1
  -1  12   6 30.3322 4.37193  -2
   1  12   5 30.3322 4.37193   1
   1  12   5 20.8145 6.44555   1
  -2  12   6 6.79196 3.48489  -2
   2  12   5 6.79196 3.48489   1
  -3  12   7 21.1873 2.87865  -2
   3  12   5 21.1873 2.87865   1
  -4  12   8 10.5627 7.02559  -2
   4  12   5 10.5627 7.02559   1
   4  13   2 35.8099 13.8377  -2
  -4  13   5 35.8099 13.8377   1
   3  13   3 58.8549 6.25265  -2
  -3  13   5 58.8549 6.25265   1
   2  13   4 15.5933 4.95077  -2
  -2  13   5 15.5933 4.95077   1
   1  13   4 4.11007 5.63389  -2
  -1  13   5 4.11007 5.63389   1
   0  13   5 4.95610 2.76208  -2
   0  13   5 4.95610 2.76208   1
  -1  13   6 -4.5478 6.96320  -2
   1  13   5 -4.5478 6.96320   1
  -1  13   6 29.2966 14.1135  -2
  -1  13   5 29.2966 14.1135  -2
   1  13   5 29.2966 14.1135   1
  -2  13   6 4.93750 4.34249  -2
   2  13   5 4.93750 4.34249   1
  -3  13   7 20.5220 3.35965  -2
   3  13   5 20.5220 3.35965   1
   2  14   4 5.15697 5.53647  -2
  -2  14   5 5.15697 5.53647   1
   1  14   4 14.3973 7.27936  -2
  -1  14   5 14.3973 7.27936   1
   0  14   5 71.3504 5.80074  -2
   0  14   5 71.3504 5.80074   1
  -1  14   6 25.4255 12.8536  -2
   1  14   5 25.4255 12.8536   1
  -2  14   6 14.8552 10.8695  -2
   2  14   5 14.8552 10.8695   1
   9   0   0 4.94729 8.39860  -2
  -9   0   6 4.94729 8.39860   1
   8   0   1 48.7651 7.15280  -2
  -8   0   6 48.7651 7.15280   1
   6   0   2 74.2658 4.03281  -2
  -6   0   6 74.2658 4.03281   1
   5   0   3 177.132 6.40646  -2
  -5   0   6 177.132 6.40646   1
  -4   0   6 27.8621 1.79653   2
   4   0   3 69.4352 3.70565  -2
  -4   0   6 69.4352 3.70565   1
   4   0   4 84.7383 10.6100  -2
  -4   0   6 84.7383 10.6100   1
  -4   0   6 59.3431 7.25564   1
   3   0   4 283.356 6.73380  -2
  -3   0   6 283.356 6.73380   1
   2   0   5 43.9550 1.65458  -2
  -2   0   6 43.9550 1.65458   1
  -2   0   6 11.9058 1.38474   2
   1   0   5 1622.80 41.8646  -2
  -1   0   6 1622.80 41.8646   1
  -1   0   6 1662.68 107.623   1
  -1   0   6 404.409 26.5455   2
   0   0   6 362.581 8.19157  -2
   0   0   6 362.581 8.19157   1
  -1   0   7 363.898 11.3458  -2
   1   0   6 363.898 11.3458   1
   1   0   6 342.498 34.2380   1
  -2   0   7 0.64971 0.99632  -2
   2   0   6 0.64971 0.99632   1
   2   0   6 2.67865 1.23899   1
  -3   0   8 42.3621 1.56500  -2
   3   0   6 42.3621 1.56500   1
   4   0   6 128.296 8.85509   1
  -4   0   9 148.056 8.53097  -2
   4   0   6 148.056 8.53097   1
  -4   0   8 177.856 14.0653  -2
   4   0   6 177.856 14.0653   1
  -5   0   9 20.2516 1.52318  -2
   5   0   6 20.2516 1.52318   1
  -6   0  10 29.6654 3.13516  -2
   6   0   6 29.6654 3.13516   1
  -7   0  10 22.7984 10.6701  -2
   7   0   6 22.7984 10.6701   1
  -8   0  11 2.45796 5.37092  -2
   8   0   6 2.45796 5.37092   1
   9   1   0 34.8092 6.21337  -2
  -9   1   6 34.8092 6.21337   1
   8   1   1 19.0300 3.83779  -2
  -8   1   6 19.0300 3.83779   1
   6   1   2 9.66586 1.86408  -2
  -6   1   6 9.66586 1.86408   1
   5   1   3 107.390 2.47358  -2
  -5   1   6 107.390 2.47358   1
  -4   1   6 97.1990 4.63617   1
   4   1   3 332.091 10.6430  -2
  -4   1   6 332.091 10.6430   1
  -4   1   6 42.8270 2.86326   2
   4   1   4 110.100 9.13168  -2
  -4   1   6 110.100 9.13168   1
   3   1   4 154.622 2.84697  -2
  -3   1   6 154.622 2.84697   1
  -2   1   6 3.14083 1.14571   1
   2   1   5 39.4402 1.07987  -2
  -2   1   6 39.4402 1.07987   1
  -2   1   6 17.9331 1.99713   2
   1   1   5 1031.18 21.9327  -2
  -1   1   6 1031.18 21.9327   1
  -1   1   6 930.491 39.5668   1
  -1   1   6 272.185 9.70570   2
   0   1   6 1613.06 28.9580  -2
   0   1   6 1613.06 28.9580   1
   1   1   6 159.166 11.2833   1
  -1   1   7 154.911 3.88025  -2
   1   1   6 154.911 3.88025   1
   1   1   6 38.3023 2.42992   2
  -2   1   7 38.4029 1.10884  -2
   2   1   6 38.4029 1.10884   1
   2   1   6 20.0547 1.89339   1
  -3   1   8 65.4790 1.56472  -2
   3   1   6 65.4790 1.56472   1
  -4   1   9 63.1096 3.26424  -2
   4   1   6 63.1096 3.26424   1
   4   1   6 33.5625 2.93580   1
  -4   1   8 346.410 17.9867  -2
   4   1   6 346.410 17.9867   1
   4   1   6 56.2573 7.23232   2
  -5   1   9 45.3189 1.51215  -2
   5   1   6 45.3189 1.51215   1
  -6   1  10 14.7773 2.22501  -2
   6   1   6 14.7773 2.22501   1
  -7   1  10 23.0763 8.67440  -2
   7   1   6 23.0763 8.67440   1
  -8   1  11 4.64912 3.79040  -2
   8   1   6 4.64912 3.79040   1
   9   2   0 3.80980 6.73886  -2
  -9   2   6 3.80980 6.73886   1
   8   2   1 143.853 6.50371  -2
  -8   2   6 143.853 6.50371   1
   6   2   2 75.8247 2.78905  -2
  -6   2   6 75.8247 2.78905   1
   5   2   3 115.077 2.62512  -2
  -5   2   6 115.077 2.62512   1
   4   2   3 212.077 6.67419  -2
  -4   2   6 212.077 6.67419   1
  -4   2   6 163.140 9.34247   1
  -4   2   6 57.1216 3.81993   2
   4   2   4 177.631 10.8888  -2
  -4   2   6 177.631 10.8888   1
   3   2   4 975.983 17.9698  -2
  -3   2   6 975.983 17.9698   1
   2   2   5 2306.42 41.4654  -2
  -2   2   6 2306.42 41.4654   1
  -2   2   6 539.965 28.5237   2
   1   2   5 656.596 19.4583  -2
  -1   2   6 656.596 19.4583   1
  -1   2   6 77.5987 3.76930   2
  -1   2   6 213.501 7.38097   1
   0   2   6 18.0302 0.58544  -2
   0   2   6 18.0302 0.58544   1
  -1   2   7 1605.92 37.0408  -2
   1   2   6 1605.92 37.0408   1
   1   2   6 355.268 18.9787   2
   1   2   6 1529.54 83.4465   1
  -2   2   7 211.871 4.11812  -2
   2   2   6 211.871 4.11812   1
   2   2   6 59.3340 5.91118   2
   2   2   6 92.3361 6.79771   1
  -3   2   8 36.5447 1.25304  -2
   3   2   6 36.5447 1.25304   1
  -4   2   9 32.8903 2.14347  -2
   4   2   6 32.8903 2.14347   1
  -4   2   8 59.9650 6.55701  -2
   4   2   6 59.9650 6.55701   1
   4   2   6 1.39470 1.17973   1
  -5   2   9 4.81230 1.15573  -2
   5   2   6 4.81230 1.15573   1
  -6   2  10 64.1039 2.90928  -2
   6   2   6 64.1039 2.90928   1
  -7   2  10 22.1721 8.43637  -2
   7   2   6 22.1721 8.43637   1
  -8   2  11 58.3198 4.97850  -2
   8   2   6 58.3198 4.97850   1
   9   3   0 6.58762 5.56648  -2
  -9   3   6 6.58762 5.56648   1
   8   3   1 44.0192 3.74207  -2
  -8   3   6 44.0192 3.74207   1
   6   3   2 2.12968 1.63593  -2
  -6   3   6 2.12968 1.63593   1
   5   3   3 180.736 4.03626  -2
  -5   3   6 180.736 4.03626   1
   4   3   3 131.205 5.02561  -2
  -4   3   6 131.205 5.02561   1
  -4   3   6 37.2983 2.07678   2
   4   3   4 85.1186 5.74028  -2
  -4   3   6 85.1186 5.74028   1
  -4   3   6 21.7838 2.21671   1
   3   3   4 501.535 10.4494  -2
  -3   3   6 501.535 10.4494   1
   2   3   5 132.025 2.49612  -2
  -2   3   6 132.025 2.49612   1
  -2   3   6 37.5353 3.60712   2
  -1   3   6 51.5520 2.01258   2
   1   3   5 294.636 6.96044  -2
  -1   3   6 294.636 6.96044   1
  -1   3   6 168.307 5.04341   1
   0   3   6 3046.81 54.4679  -2
   0   3   6 3046.81 54.4679   1
  -1   3   7 672.169 18.0591  -2
   1   3   6 672.169 18.0591   1
   1   3   6 160.828 6.17307   2
   1   3   6 703.521 25.4369   1
  -2   3   7 73.9477 1.66960  -2
   2   3   6 73.9477 1.66960   1
   2   3   6 34.9490 3.78016   2
   2   3   6 46.1484 6.00654   1
  -3   3   8 336.056 6.30489  -2
   3   3   6 336.056 6.30489   1
  -4   3   8 37.7739 4.64119  -2
   4   3   6 37.7739 4.64119   1
   4   3   6 22.6770 2.77210   1
  -4   3   9 114.975 4.37983  -2
   4   3   6 114.975 4.37983   1
  -5   3   9 101.356 3.17498  -2
   5   3   6 101.356 3.17498   1
  -6   3  10 3.01474 2.50216  -2
   6   3   6 3.01474 2.50216   1
  -7   3  10 6.12783 10.6257  -2
   7   3   6 6.12783 10.6257   1
  -8   3  11 24.8178 4.87738  -2
   8   3   6 24.8178 4.87738   1
   9   4   0 -1.2406 9.98414  -2
  -9   4   6 -1.2406 9.98414   1
   8   4   1 51.4587 4.30293  -2
  -8   4   6 51.4587 4.30293   1
   6   4   2 319.209 10.3279  -2
  -6   4   6 319.209 10.3279   1
   5   4   3 21.0329 1.49614  -2
  -5   4   6 21.0329 1.49614   1
  -4   4   6 428.371 28.5572   1
   4   4   3 494.610 14.7682  -2
  -4   4   6 494.610 14.7682   1
  -4   4   6 130.721 5.48416   2
   4   4   4 400.796 23.5617  -2
  -4   4   6 400.796 23.5617   1
   3   4   4 128.022 2.48969  -2
  -3   4   6 128.022 2.48969   1
   2   4   5 163.546 3.44806  -2
  -2   4   6 163.546 3.44806   1
  -2   4   6 40.6171 4.49907   2
   1   4   5 387.942 9.69101  -2
  -1   4   6 387.942 9.69101   1
  -1   4   6 94.9721 3.21673   2
  -1   4   6 406.607 13.8216   1
   0   4   6 971.108 16.7913  -2
   0   4   6 971.108 16.7913   1
   1   4   6 42.4464 1.88261   1
  -1   4   7 87.8600 2.34313  -2
   1   4   6 87.8600 2.34313   1
   1   4   6 15.4751 1.43654   2
  -2   4   7 55.0188 1.51275  -2
   2   4   6 55.0188 1.51275   1
   2   4   6 31.8113 5.05146   1
  -3   4   8 182.952 3.70257  -2
   3   4   6 182.952 3.70257   1
  -4   4   9 53.9725 3.22940  -2
   4   4   6 53.9725 3.22940   1
   4   4   6 27.7565 2.73110   1
   4   4   6 15.9611 2.70728   2
  -4   4   8 41.2811 4.83352  -2
   4   4   6 41.2811 4.83352   1
  -5   4   9 123.436 3.62512  -2
   5   4   6 123.436 3.62512   1
  -6   4  10 77.4116 4.22461  -2
   6   4   6 77.4116 4.22461   1
  -7   4  10 39.4905 7.90859  -2
   7   4   6 39.4905 7.90859   1
  -8   4  11 24.1192 5.47998  -2
   8   4   6 24.1192 5.47998   1
   8   5   1 85.7482 6.06937  -2
  -8   5   6 85.7482 6.06937   1
   6   5   2 10.2354 2.35301  -2
  -6   5   6 10.2354 2.35301   1
   5   5   3 45.7468 1.91711  -2
  -5   5   6 45.7468 1.91711   1
   4   5   3 74.3778 3.48807  -2
  -4   5   6 74.3778 3.48807   1
  -4   5   6 26.4958 2.43011   2
  -4   5   6 61.7067 3.84781   1
   3   5   4 228.156 4.73496  -2
  -3   5   6 228.156 4.73496   1
   2   5   5 332.505 6.44495  -2
  -2   5   6 332.505 6.44495   1
   1   5   5 111.912 2.82417  -2
  -1   5   6 111.912 2.82417   1
  -1   5   6 107.111 4.26206   1
  -1   5   6 26.6764 2.07420   2
   0   5   6 158.304 3.02705  -2
   0   5   6 158.304 3.02705   1
   1   5   6 2.94851 0.69053   2
  -1   5   7 8.34280 0.85212  -2
   1   5   6 8.34280 0.85212   1
   1   5   6 9.36010 1.25571   1
  -2   5   7 186.026 3.82256  -2
   2   5   6 186.026 3.82256   1
  -3   5   8 19.3684 1.01637  -2
   3   5   6 19.3684 1.01637   1
  -4   5   8 28.7976 4.66663  -2
   4   5   6 28.7976 4.66663   1
  -4   5   9 35.6580 4.58340  -2
   4   5   6 35.6580 4.58340   1
   4   5   6 10.6877 2.46304   1
  -5   5   9 1.94527 1.67107  -2
   5   5   6 1.94527 1.67107   1
  -6   5  10 6.27807 2.67055  -2
   6   5   6 6.27807 2.67055   1
  -7   5  10 -3.2818 6.63051  -2
   7   5   6 -3.2818 6.63051   1
  -8   5  11 -0.6525 5.01372  -2
   8   5   6 -0.6525 5.01372   1
   8   6   1 9.00536 4.55271  -2
  -8   6   6 9.00536 4.55271   1
   7   6   1 73.9168 12.5658  -2
  -7   6   6 73.9168 12.5658   1
   6   6   2 74.6928 3.47660  -2
  -6   6   6 74.6928 3.47660   1
   5   6   3 52.3549 2.47216  -2
  -5   6   6 52.3549 2.47216   1
   4   6   3 46.3087 3.23315  -2
  -4   6   6 46.3087 3.23315   1
  -4   6   6 13.4156 2.96237   2
  -4   6   6 44.5900 7.19647   1
   4   6   4 48.8975 5.37994  -2
  -4   6   6 48.8975 5.37994   1
   3   6   4 23.3470 1.07500  -2
  -3   6   6 23.3470 1.07500   1
   2   6   5 160.607 3.55362  -2
  -2   6   6 160.607 3.55362   1
   1   6   5 50.2209 1.57597  -2
  -1   6   6 50.2209 1.57597   1
  -1   6   6 48.1518 2.72058   1
  -1   6   6 12.3037 1.99381   2
   0   6   6 84.9482 1.71507  -2
   0   6   6 84.9482 1.71507   1
  -1   6   7 8.15137 0.87367  -2
   1   6   6 8.15137 0.87367   1
   1   6   6 0.08143 0.95698   2
   1   6   6 3.51882 1.61082   1
  -2   6   7 358.836 8.68926  -2
   2   6   6 358.836 8.68926   1
  -3   6   8 55.7400 1.68519  -2
   3   6   6 55.7400 1.68519   1
  -4   6   9 139.609 9.37009  -2
   4   6   6 139.609 9.37009   1
  -4   6   8 106.591 10.0539  -2
   4   6   6 106.591 10.0539   1
  -5   6   9 18.6716 2.41078  -2
   5   6   6 18.6716 2.41078   1
  -6   6  10 67.1378 4.68152  -2
   6   6   6 67.1378 4.68152   1
  -7   6  11 39.3886 13.7381  -2
   7   6   6 39.3886 13.7381   1
  -7   6  10 65.5354 14.8198  -2
   7   6   6 65.5354 14.8198   1
  -8   6  11 4.42352 5.17480  -2
   8   6   6 4.42352 5.17480   1
   8   7   1 2.27655 4.05216  -2
  -8   7   6 2.27655 4.05216   1
   7   7   2 -0.9498 7.73561  -2
  -7   7   6 -0.9498 7.73561   1
   6   7   2 106.466 6.15439  -2
  -6   7   6 106.466 6.15439   1
   5   7   3 0.75369 2.36510  -2
  -5   7   6 0.75369 2.36510   1
   4   7   3 355.370 16.9672  -2
  -4   7   6 355.370 16.9672   1
  -4   7   6 104.175 9.03387   2
   4   7   4 299.794 21.2730  -2
  -4   7   6 299.794 21.2730   1
   3   7   4 49.9316 1.52606  -2
  -3   7   6 49.9316 1.52606   1
   2   7   5 30.3341 1.23135  -2
  -2   7   6 30.3341 1.23135   1
   1   7   5 29.1913 1.28247  -2
  -1   7   6 29.1913 1.28247   1
  -1   7   6 6.40916 1.73229   1
  -1   7   6 3.53879 2.64489   2
   0   7   6 377.568 7.39987  -2
   0   7   6 377.568 7.39987   1
  -1   7   7 565.035 14.9633  -2
   1   7   6 565.035 14.9633   1
   1   7   6 527.230 52.2127   1
   1   7   6 137.070 9.91860   2
  -2   7   7 381.854 8.01582  -2
   2   7   6 381.854 8.01582   1
  -3   7   8 486.980 10.4556  -2
   3   7   6 486.980 10.4556   1
  -4   7   9 119.115 10.6014  -2
   4   7   6 119.115 10.6014   1
  -4   7   8 33.5447 9.36530  -2
   4   7   6 33.5447 9.36530   1
  -5   7   9 185.910 6.18111  -2
   5   7   6 185.910 6.18111   1
  -6   7  10 29.7179 4.17096  -2
   6   7   6 29.7179 4.17096   1
  -7   7  10 -19.477 11.7436  -2
   7   7   6 -19.477 11.7436   1
   7   8   2 -12.907 8.58595  -2
  -7   8   6 -12.907 8.58595   1
   6   8   2 -1.8265 3.51376  -2
  -6   8   6 -1.8265 3.51376   1
   5   8   3 30.1878 3.01652  -2
  -5   8   6 30.1878 3.01652   1
   5   8   2 11.9057 12.2899  -2
   5   8   3 11.9057 12.2899  -2
  -5   8   6 11.9057 12.2899   1
   4   8   3 30.8112 6.88470  -2
  -4   8   6 30.8112 6.88470   1
   3   8   4 79.0791 2.49778  -2
  -3   8   6 79.0791 2.49778   1
   2   8   5 348.081 9.35429  -2
  -2   8   6 348.081 9.35429   1
   1   8   5 51.5273 1.84743  -2
  -1   8   6 51.5273 1.84743   1
  -1   8   6 61.1212 6.18900   1
  -1   8   6 17.8532 4.57071   2
   0   8   6 21.3910 1.05906  -2
   0   8   6 21.3910 1.05906   1
  -1   8   7 287.816 7.39836  -2
   1   8   6 287.816 7.39836   1
   1   8   6 27.4328 4.04987   2
   1   8   6 52.6209 7.95358   1
  -2   8   7 482.574 12.8663  -2
   2   8   6 482.574 12.8663   1
  -3   8   8 44.0752 2.04237  -2
   3   8   6 44.0752 2.04237   1
  -4   8   9 16.9210 6.36121  -2
   4   8   6 16.9210 6.36121   1
  -4   8   8 35.0582 7.20603  -2
   4   8   6 35.0582 7.20603   1
  -5   8   9 3.12986 2.30061  -2
   5   8   6 3.12986 2.30061   1
  -6   8  10 10.3792 3.37191  -2
   6   8   6 10.3792 3.37191   1
   7   9   2 -7.3821 9.90457  -2
  -7   9   6 -7.3821 9.90457   1
   6   9   2 24.4663 3.57967  -2
  -6   9   6 24.4663 3.57967   1
   5   9   3 18.3867 3.13761  -2
  -5   9   6 18.3867 3.13761   1
   4   9   3 283.906 21.3805  -2
  -4   9   6 283.906 21.3805   1
   3   9   4 71.2618 3.35201  -2
  -3   9   6 71.2618 3.35201   1
   2   9   5 4.99969 1.68446  -2
  -2   9   6 4.99969 1.68446   1
   1   9   5 84.0334 2.92356  -2
  -1   9   6 84.0334 2.92356   1
  -1   9   6 83.5522 7.82794   1
  -1   9   6 31.8436 6.79077   2
   0   9   6 38.4775 1.81667  -2
   0   9   6 38.4775 1.81667   1
  -1   9   7 544.204 19.2346  -2
   1   9   6 544.204 19.2346   1
   1   9   6 406.528 41.2227   1
   1   9   6 116.717 13.6290   2
  -2   9   7 44.2724 2.66688  -2
   2   9   6 44.2724 2.66688   1
  -3   9   8 104.883 5.01101  -2
   3   9   6 104.883 5.01101   1
  -4   9   9 36.6188 10.0118  -2
   4   9   6 36.6188 10.0118   1
  -5   9   9 -1.9107 2.54664  -2
   5   9   6 -1.9107 2.54664   1
  -6   9  10 38.0655 4.49593  -2
   6   9   6 38.0655 4.49593   1
   6  10   2 5.57909 5.76987  -2
  -6  10   6 5.57909 5.76987   1
   5  10   3 -1.1961 3.19662  -2
  -5  10   6 -1.1961 3.19662   1
   3  10   4 2.86992 2.58679  -2
  -3  10   6 2.86992 2.58679   1
   2  10   5 21.2385 2.84683  -2
  -2  10   6 21.2385 2.84683   1
   1  10   5 12.7677 3.24024  -2
  -1  10   6 12.7677 3.24024   1
   0  10   6 -0.0493 1.16106  -2
   0  10   6 -0.0493 1.16106   1
  -1  10   7 63.4301 4.47416  -2
   1  10   6 63.4301 4.47416   1
   1  10   6 59.8176 12.2258   1
  -2  10   7 2.69226 2.45930  -2
   2  10   6 2.69226 2.45930   1
  -3  10   8 111.807 4.78963  -2
   3  10   6 111.807 4.78963   1
  -4  10   8 61.8822 13.0140  -2
   4  10   6 61.8822 13.0140   1
  -4  10   9 44.8558 11.5780  -2
   4  10   6 44.8558 11.5780   1
  -5  10   9 11.4060 3.01419  -2
   5  10   6 11.4060 3.01419   1
  -6  10  10 -8.3097 6.92969  -2
   6  10   6 -8.3097 6.92969   1
   6  11   2 37.5362 7.67440  -2
  -6  11   6 37.5362 7.67440   1
   5  11   3 12.5587 3.90434  -2
  -5  11   6 12.5587 3.90434   1
   4  11   3 -14.240 9.75911  -2
  -4  11   6 -14.240 9.75911   1
   3  11   4 58.3312 4.42110  -2
  -3  11   6 58.3312 4.42110   1
   2  11   5 12.2909 3.33846  -2
  -2  11   6 12.2909 3.33846   1
   1  11   5 41.7922 4.36828  -2
  -1  11   6 41.7922 4.36828   1
  -1  11   6 10.4013 4.68787   2
   0  11   6 1.61373 1.18431  -2
   0  11   6 1.61373 1.18431   1
  -1  11   7 23.2733 3.03422  -2
   1  11   6 23.2733 3.03422   1
   1  11   6 14.2868 4.92521   1
  -2  11   7 15.1048 3.39961  -2
   2  11   6 15.1048 3.39961   1
  -3  11   8 17.2253 2.77691  -2
   3  11   6 17.2253 2.77691   1
  -4  11   9 5.09943 10.9808  -2
   4  11   6 5.09943 10.9808   1
  -4  11   8 -6.0128 10.7082  -2
   4  11   6 -6.0128 10.7082   1
  -5  11   9 1.48335 3.45074  -2
   5  11   6 1.48335 3.45074   1
   5  12   3 -1.1395 4.74541  -2
  -5  12   6 -1.1395 4.74541   1
   4  12   3 -8.4789 11.3900  -2
  -4  12   6 -8.4789 11.3900   1
   3  12   4 9.21305 3.38492  -2
  -3  12   6 9.21305 3.38492   1
   2  12   5 27.1569 4.65412  -2
  -2  12   6 27.1569 4.65412   1
   1  12   5 7.23536 5.62777  -2
  -1  12   6 7.23536 5.62777   1
  -1  12   6 -0.8404 3.73059   2
   0  12   6 4.39409 2.05377  -2
   0  12   6 4.39409 2.05377   1
   1  12   6 11.5018 5.38054   1
  -1  12   7 10.7237 4.70082  -2
   1  12   6 10.7237 4.70082   1
  -2  12   7 2.87648 4.20704  -2
   2  12   6 2.87648 4.20704   1
  -3  12   8 5.75511 3.13144  -2
   3  12   6 5.75511 3.13144   1
  -4  12   9 3.25370 11.3062  -2
   4  12   6 3.25370 11.3062   1
  -4  13   6 6.85515 5.34078   1
  -4  13   6 -4.0456 5.20392   2
   3  13   4 10.4290 4.53628  -2
  -3  13   6 10.4290 4.53628   1
   2  13   5 -1.3555 5.26364  -2
  -2  13   6 -1.3555 5.26364   1
   1  13   5 0.46114 6.78163  -2
  -1  13   6 0.46114 6.78163   1
   0  13   6 -0.2514 2.12933  -2
   0  13   6 -0.2514 2.12933   1
  -1  13   7 62.4961 7.70341  -2
   1  13   6 62.4961 7.70341   1
  -2  13   7 7.00707 4.84595  -2
   2  13   6 7.00707 4.84595   1
  -3  13   8 7.31293 3.94906  -2
   3  13   6 7.31293 3.94906   1
  -2  14   6 49.2340 7.85033   1
   2  14   5 16.5670 11.6903  -2
  -2  14   6 16.5670 11.6903   1
   1  14   5 16.6165 7.86453  -2
  -1  14   6 16.6165 7.86453   1
   0  14   6 -1.1268 3.55001  -2
   0  14   6 -1.1268 3.55001   1
  -1  14   7 33.9490 9.48114  -2
   1  14   6 33.9490 9.48114   1
   9   0   1 5.92146 5.49525  -2
  -9   0   7 5.92146 5.49525   1
   8   0   2 5.18095 5.66938  -2
  -8   0   7 5.18095 5.66938   1
   6   0   3 -4.5342 2.46623  -2
  -6   0   7 -4.5342 2.46623   1
   5   0   4 2.07356 1.50008  -2
  -5   0   7 2.07356 1.50008   1
  -4   0   7 1.47036 1.43551   1
   4   0   4 13.2236 2.67944  -2
  -4   0   7 13.2236 2.67944   1
   4   0   5 0.77053 5.05768  -2
  -4   0   7 0.77053 5.05768   1
  -4   0   7 -0.3100 1.18187   2
   3   0   5 1.90664 0.88983  -2
  -3   0   7 1.90664 0.88983   1
  -2   0   7 2.34279 1.18421   2
   2   0   6 2.33853 1.15961  -2
  -2   0   7 2.33853 1.15961   1
  -1   0   7 68.3604 8.03761   2
   1   0   6 85.3883 2.77486  -2
  -1   0   7 85.3883 2.77486   1
   0   0   7 0.31527 0.51805  -2
   0   0   7 0.31527 0.51805   1
  -1   0   8 19.4981 1.26574  -2
   1   0   7 19.4981 1.26574   1
  -2   0   8 1.51227 1.00792  -2
   2   0   7 1.51227 1.00792   1
  -3   0   9 1.60220 0.78486  -2
   3   0   7 1.60220 0.78486   1
  -4   0  10 44.7177 2.99487  -2
   4   0   7 44.7177 2.99487   1
  -4   0   9 5.48899 7.78554  -2
   4   0   7 5.48899 7.78554   1
   4   0   7 1.27282 1.26007   1
  -5   0  10 80.4124 3.13690  -2
   5   0   7 80.4124 3.13690   1
  -6   0  11 -2.6494 3.17222  -2
   6   0   7 -2.6494 3.17222   1
  -7   0  11 13.1802 10.7021  -2
   7   0   7 13.1802 10.7021   1
  -8   0  12 6.81510 5.42235  -2
   8   0   7 6.81510 5.42235   1
   9   1   1 12.4710 5.05473  -2
  -9   1   7 12.4710 5.05473   1
   8   1   2 3.96848 3.76212  -2
  -8   1   7 3.96848 3.76212   1
   6   1   3 250.828 7.23853  -2
  -6   1   7 250.828 7.23853   1
   5   1   4 8.39598 0.98124  -2
  -5   1   7 8.39598 0.98124   1
   4   1   4 32.0297 1.80318  -2
  -4   1   7 32.0297 1.80318   1
  -4   1   7 6.86770 1.06943   2
  -4   1   7 16.5085 2.92668   1
   4   1   5 83.5875 11.0411  -2
  -4   1   7 83.5875 11.0411   1
   3   1   5 986.187 17.4087  -2
  -3   1   7 986.187 17.4087   1
   2   1   6 75.8891 1.64542  -2
  -2   1   7 75.8891 1.64542   1
  -2   1   7 19.1919 1.86186   2
  -1   1   7 15.2017 1.40700   1
   1   1   6 54.8913 1.56199  -2
  -1   1   7 54.8913 1.56199   1
  -1   1   7 10.8594 1.86661   2
   0   1   7 12.0218 0.53325  -2
   0   1   7 12.0218 0.53325   1
  -1   1   8 585.725 12.4758  -2
   1   1   7 585.725 12.4758   1
   1   1   7 624.034 42.2144   1
   1   1   7 119.200 8.53732   2
  -2   1   8 214.637 3.94202  -2
   2   1   7 214.637 3.94202   1
  -3   1   9 53.5811 1.39300  -2
   3   1   7 53.5811 1.39300   1
  -4   1  10 24.5734 2.48935  -2
   4   1   7 24.5734 2.48935   1
  -4   1   9 34.4541 4.32182  -2
   4   1   7 34.4541 4.32182   1
  -5   1  10 7.71262 1.22754  -2
   5   1   7 7.71262 1.22754   1
  -6   1  11 29.8291 2.70979  -2
   6   1   7 29.8291 2.70979   1
  -7   1  11 48.4027 7.38489  -2
   7   1   7 48.4027 7.38489   1
  -8   1  12 5.19406 4.01171  -2
   8   1   7 5.19406 4.01171   1
   9   2   1 7.54516 3.85350  -2
  -9   2   7 7.54516 3.85350   1
   8   2   2 26.4646 3.57002  -2
  -8   2   7 26.4646 3.57002   1
   6   2   3 151.496 4.81104  -2
  -6   2   7 151.496 4.81104   1
   5   2   4 23.1968 1.24318  -2
  -5   2   7 23.1968 1.24318   1
   4   2   5 67.8296 4.47887  -2
  -4   2   7 67.8296 4.47887   1
   4   2   4 61.4050 2.58283  -2
  -4   2   7 61.4050 2.58283   1
  -4   2   7 19.2251 3.94146   1
  -4   2   7 12.1809 1.18472   2
   3   2   5 890.325 17.9901  -2
  -3   2   7 890.325 17.9901   1
   2   2   6 467.709 8.41840  -2
  -2   2   7 467.709 8.41840   1
  -2   2   7 332.873 21.8466   1
  -2   2   7 121.718 7.07943   2
  -1   2   7 203.347 11.6630   2
   1   2   6 1112.66 23.3885  -2
  -1   2   7 1112.66 23.3885   1
  -1   2   7 746.956 34.3697   1
   0   2   7 754.762 15.2340  -2
   0   2   7 754.762 15.2340   1
  -1   2   8 2894.33 59.6391  -2
   1   2   7 2894.33 59.6391   1
   1   2   7 2892.06 135.430   1
   1   2   7 590.603 27.6983   2
  -2   2   8 642.183 11.5320  -2
   2   2   7 642.183 11.5320   1
   2   2   7 133.262 12.4842   2
  -3   2   9 79.4106 1.77488  -2
   3   2   7 79.4106 1.77488   1
  -4   2  10 7.59827 1.73741  -2
   4   2   7 7.59827 1.73741   1
   4   2   7 0.63184 0.89602   1
  -4   2   9 27.6928 3.44837  -2
   4   2   7 27.6928 3.44837   1
  -5   2  10 96.2344 2.89449  -2
   5   2   7 96.2344 2.89449   1
  -6   2  11 132.251 5.80215  -2
   6   2   7 132.251 5.80215   1
  -7   2  11 12.6584 6.44688  -2
   7   2   7 12.6584 6.44688   1
  -8   2  12 32.2442 4.46640  -2
   8   2   7 32.2442 4.46640   1
   9   3   1 12.0301 10.1823  -2
  -9   3   7 12.0301 10.1823   1
   8   3   2 83.5786 4.85645  -2
  -8   3   7 83.5786 4.85645   1
   6   3   3 1.84811 1.88299  -2
  -6   3   7 1.84811 1.88299   1
   5   3   4 50.8773 1.86926  -2
  -5   3   7 50.8773 1.86926   1
   4   3   4 353.093 10.0762  -2
  -4   3   7 353.093 10.0762   1
  -4   3   7 121.672 4.69591   2
   4   3   5 446.916 25.6510  -2
  -4   3   7 446.916 25.6510   1
  -4   3   7 227.417 23.1103   1
   3   3   5 1364.07 25.8079  -2
  -3   3   7 1364.07 25.8079   1
   2   3   6 233.424 4.37391  -2
  -2   3   7 233.424 4.37391   1
  -2   3   7 170.801 15.9573   1
  -2   3   7 42.7071 5.52721   2
   1   3   6 198.834 4.42343  -2
  -1   3   7 198.834 4.42343   1
  -1   3   7 24.3600 1.73681   1
  -1   3   7 38.7098 2.71434   2
   0   3   7 2559.34 44.1664  -2
   0   3   7 2559.34 44.1664   1
  -1   3   8 1324.42 24.9772  -2
   1   3   7 1324.42 24.9772   1
   1   3   7 213.570 15.3415   2
   1   3   7 970.488 46.4580   1
  -2   3   8 71.9599 1.66652  -2
   2   3   7 71.9599 1.66652   1
  -3   3   9 81.5459 1.87094  -2
   3   3   7 81.5459 1.87094   1
  -4   3  10 44.3083 2.29762  -2
   4   3   7 44.3083 2.29762   1
   4   3   7 27.7852 3.33969   1
  -4   3   9 119.489 7.25942  -2
   4   3   7 119.489 7.25942   1
  -5   3  10 4.70099 1.53153  -2
   5   3   7 4.70099 1.53153   1
  -6   3  11 112.417 6.96656  -2
   6   3   7 112.417 6.96656   1
  -7   3  11 58.3158 7.78371  -2
   7   3   7 58.3158 7.78371   1
  -8   3  12 31.1826 4.73060  -2
   8   3   7 31.1826 4.73060   1
   8   3   7 22.3268 7.65939   1
   8   4   2 27.5465 3.52368  -2
  -8   4   7 27.5465 3.52368   1
   6   4   3 21.5715 2.09372  -2
  -6   4   7 21.5715 2.09372   1
   5   4   4 3.93573 1.48521  -2
  -5   4   7 3.93573 1.48521   1
  -4   4   7 6.91749 1.06861   2
   4   4   4 55.0042 2.67647  -2
  -4   4   7 55.0042 2.67647   1
  -4   4   7 16.7130 3.90018   1
   4   4   5 23.7217 3.18968  -2
  -4   4   7 23.7217 3.18968   1
   3   4   5 349.382 6.46134  -2
  -3   4   7 349.382 6.46134   1
   2   4   6 200.541 4.36503  -2
  -2   4   7 200.541 4.36503   1
  -2   4   7 52.5873 4.28620   2
  -1   4   7 47.5131 2.03757   2
   1   4   6 196.126 4.39626  -2
  -1   4   7 196.126 4.39626   1
  -1   4   7 194.430 7.97066   1
   0   4   7 756.426 13.9174  -2
   0   4   7 756.426 13.9174   1
  -1   4   8 362.969 9.24977  -2
   1   4   7 362.969 9.24977   1
   1   4   7 79.7152 4.12737   2
   1   4   7 355.400 15.6222   1
  -2   4   8 398.785 8.09357  -2
   2   4   7 398.785 8.09357   1
   2   4   7 387.965 36.5504   1
  -3   4   9 59.1222 1.47932  -2
   3   4   7 59.1222 1.47932   1
  -4   4  10 19.2508 2.03289  -2
   4   4   7 19.2508 2.03289   1
  -4   4   9 31.5819 3.64558  -2
   4   4   7 31.5819 3.64558   1
   4   4   7 0.31885 1.54255   1
  -5   4  10 117.417 3.62142  -2
   5   4   7 117.417 3.62142   1
  -6   4  11 18.9367 2.83963  -2
   6   4   7 18.9367 2.83963   1
  -7   4  11 28.4305 6.76138  -2
   7   4   7 28.4305 6.76138   1
  -8   4  12 23.2472 6.21040  -2
   8   4   7 23.2472 6.21040   1
   8   5   2 243.234 13.0523  -2
  -8   5   7 243.234 13.0523   1
   7   5   2 10.1909 8.70908  -2
  -7   5   7 10.1909 8.70908   1
   6   5   3 65.0013 2.96421  -2
  -6   5   7 65.0013 2.96421   1
   5   5   4 8.49323 1.64520  -2
  -5   5   7 8.49323 1.64520   1
   4   5   4 9.32384 1.80756  -2
  -4   5   7 9.32384 1.80756   1
  -4   5   7 1.26831 1.66537   2
  -4   5   7 4.49980 2.80566   1
   4   5   5 57.0172 8.48088  -2
  -4   5   7 57.0172 8.48088   1
   3   5   5 88.5119 2.01938  -2
  -3   5   7 88.5119 2.01938   1
   2   5   6 369.294 7.61089  -2
  -2   5   7 369.294 7.61089   1
   1   5   6 9.64559 0.92675  -2
  -1   5   7 9.64559 0.92675   1
  -1   5   7 1.92415 0.72006   2
  -1   5   7 3.40312 0.74854   1
   0   5   7 21.8774 0.78399  -2
   0   5   7 21.8774 0.78399   1
  -1   5   8 116.315 2.94354  -2
   1   5   7 116.315 2.94354   1
   1   5   7 18.9267 1.78698   2
   1   5   7 65.0711 3.57493   1
  -2   5   8 266.580 5.57220  -2
   2   5   7 266.580 5.57220   1
   2   5   7 283.205 27.0435   1
  -3   5   9 19.4946 1.03692  -2
   3   5   7 19.4946 1.03692   1
  -4   5   9 147.012 9.77952  -2
   4   5   7 147.012 9.77952   1
  -4   5  10 139.130 9.17068  -2
   4   5   7 139.130 9.17068   1
   4   5   7 54.2182 7.91964   2
   4   5   7 110.217 11.7193   1
  -5   5  10 2.74735 1.76037  -2
   5   5   7 2.74735 1.76037   1
  -6   5  11 50.3346 3.84795  -2
   6   5   7 50.3346 3.84795   1
  -7   5  11 40.0847 8.21321  -2
   7   5   7 40.0847 8.21321   1
  -8   5  12 16.3335 5.37314  -2
   8   5   7 16.3335 5.37314   1
   8   6   2 69.0227 6.39296  -2
  -8   6   7 69.0227 6.39296   1
   6   6   3 87.0052 3.97120  -2
  -6   6   7 87.0052 3.97120   1
   5   6   4 238.239 7.69662  -2
  -5   6   7 238.239 7.69662   1
   4   6   4 97.0289 6.06204  -2
  -4   6   7 97.0289 6.06204   1
  -4   6   7 70.1804 9.30767   1
  -4   6   7 27.5261 3.22816   2
   3   6   5 28.5214 1.11628  -2
  -3   6   7 28.5214 1.11628   1
   2   6   6 283.133 6.22111  -2
  -2   6   7 283.133 6.22111   1
   1   6   6 20.1377 0.96046  -2
  -1   6   7 20.1377 0.96046   1
  -1   6   7 21.8814 2.25381   1
  -1   6   7 7.35575 2.00428   2
   0   6   7 9.00435 0.54819  -2
   0   6   7 9.00435 0.54819   1
   1   6   7 -0.6305 0.67886   2
  -1   6   8 1.96775 1.09457  -2
   1   6   7 1.96775 1.09457   1
   1   6   7 1.04882 1.39307   1
  -2   6   8 77.1116 2.13134  -2
   2   6   7 77.1116 2.13134   1
  -3   6   9 87.7852 2.26554  -2
   3   6   7 87.7852 2.26554   1
  -4   6  10 29.8946 4.82148  -2
   4   6   7 29.8946 4.82148   1
  -4   6   9 81.1872 8.69181  -2
   4   6   7 81.1872 8.69181   1
  -5   6  10 49.3259 3.19366  -2
   5   6   7 49.3259 3.19366   1
  -6   6  11 38.2912 3.92054  -2
   6   6   7 38.2912 3.92054   1
  -7   6  11 6.87915 7.39039  -2
   7   6   7 6.87915 7.39039   1
  -7   6  12 44.2284 13.9374  -2
   7   6   7 44.2284 13.9374   1
   8   7   2 2.28077 4.30846  -2
  -8   7   7 2.28077 4.30846   1
  -8   7   7 5.05253 5.62993   2
   6   7   3 64.5828 5.44584  -2
  -6   7   7 64.5828 5.44584   1
   5   7   4 153.328 6.69066  -2
  -5   7   7 153.328 6.69066   1
   4   7   4 444.097 21.1129  -2
  -4   7   7 444.097 21.1129   1
  -4   7   7 392.660 39.8309   1
   3   7   5 34.7231 1.43777  -2
  -3   7   7 34.7231 1.43777   1
   2   7   6 443.500 8.39537  -2
  -2   7   7 443.500 8.39537   1
  -1   7   7 6.63374 2.91196   2
   1   7   6 143.763 3.35229  -2
  -1   7   7 143.763 3.35229   1
  -1   7   7 17.1585 3.34856   1
   0   7   7 50.3324 1.36965  -2
   0   7   7 50.3324 1.36965   1
  -1   7   8 127.828 3.03042  -2
   1   7   7 127.828 3.03042   1
   1   7   7 35.4679 6.40246   1
   1   7   7 39.4124 6.58093   2
  -2   7   8 378.993 8.49438  -2
   2   7   7 378.993 8.49438   1
  -3   7   9 486.181 11.6561  -2
   3   7   7 486.181 11.6561   1
  -4   7   9 219.877 17.5965  -2
   4   7   7 219.877 17.5965   1
  -4   7  10 166.854 13.4333  -2
   4   7   7 166.854 13.4333   1
  -5   7  10 38.9266 2.95628  -2
   5   7   7 38.9266 2.95628   1
  -6   7  11 21.8852 4.31557  -2
   6   7   7 21.8852 4.31557   1
   6   8   3 6.60436 2.90588  -2
  -6   8   7 6.60436 2.90588   1
   5   8   4 31.0232 3.73300  -2
  -5   8   7 31.0232 3.73300   1
   4   8   4 60.3503 6.16875  -2
  -4   8   7 60.3503 6.16875   1
   3   8   5 640.952 16.0700  -2
  -3   8   7 640.952 16.0700   1
   2   8   6 843.749 23.2864  -2
  -2   8   7 843.749 23.2864   1
   1   8   6 979.446 26.0424  -2
  -1   8   7 979.446 26.0424   1
  -1   8   7 262.034 27.3457   2
  -1   8   7 833.434 45.3167   1
   0   8   7 394.826 10.1602  -2
   0   8   7 394.826 10.1602   1
  -1   8   8 1605.78 43.3782  -2
   1   8   7 1605.78 43.3782   1
   1   8   7 341.197 32.0505   2
   1   8   7 1309.02 127.070   1
  -2   8   8 26.3219 1.95229  -2
   2   8   7 26.3219 1.95229   1
  -3   8   9 193.419 5.16790  -2
   3   8   7 193.419 5.16790   1
  -4   8   9 -15.728 8.87983  -2
   4   8   7 -15.728 8.87983   1
  -5   8  10 2.89003 2.67138  -2
   5   8   7 2.89003 2.67138   1
  -6   8  11 7.77433 3.61412  -2
   6   8   7 7.77433 3.61412   1
  -7   8  11 -5.8053 13.8390  -2
   7   8   7 -5.8053 13.8390   1
   6   9   3 19.0079 4.42640  -2
  -6   9   7 19.0079 4.42640   1
   5   9   4 69.5126 4.43368  -2
  -5   9   7 69.5126 4.43368   1
   4   9   4 161.335 20.1106  -2
  -4   9   7 161.335 20.1106   1
   3   9   5 11.6751 1.82154  -2
  -3   9   7 11.6751 1.82154   1
   2   9   6 155.868 5.17716  -2
  -2   9   7 155.868 5.17716   1
   1   9   6 203.891 6.80437  -2
  -1   9   7 203.891 6.80437   1
   0   9   7 242.925 6.39628  -2
   0   9   7 242.925 6.39628   1
  -1   9   8 49.8989 3.78575  -2
   1   9   7 49.8989 3.78575   1
   1   9   7 9.37064 3.69218   2
   1   9   7 37.3661 7.51132   1
  -2   9   8 203.334 6.45573  -2
   2   9   7 203.334 6.45573   1
  -3   9   9 115.484 6.28598  -2
   3   9   7 115.484 6.28598   1
  -4   9  10 44.2797 6.32970  -2
   4   9   7 44.2797 6.32970   1
  -4   9   9 7.89186 10.2163  -2
   4   9   7 7.89186 10.2163   1
  -5   9  10 -1.2146 2.23484  -2
   5   9   7 -1.2146 2.23484   1
  -6   9  11 4.68279 5.64213  -2
   6   9   7 4.68279 5.64213   1
   6  10   3 33.1412 6.36461  -2
  -6  10   7 33.1412 6.36461   1
   5  10   4 41.4523 3.83696  -2
  -5  10   7 41.4523 3.83696   1
   4  10   4 0.76340 10.5856  -2
  -4  10   7 0.76340 10.5856   1
   3  10   5 30.4888 2.65954  -2
  -3  10   7 30.4888 2.65954   1
   2  10   6 2.02558 2.32406  -2
  -2  10   7 2.02558 2.32406   1
   1  10   6 50.7918 3.69100  -2
  -1  10   7 50.7918 3.69100   1
  -1  10   7 31.6612 7.46667   2
   0  10   7 331.337 11.6447  -2
   0  10   7 331.337 11.6447   1
  -1  10   8 236.925 12.0124  -2
   1  10   7 236.925 12.0124   1
   1  10   7 172.409 19.6058   1
  -2  10   8 3.27466 2.39180  -2
   2  10   7 3.27466 2.39180   1
  -3  10   9 35.8217 2.69596  -2
   3  10   7 35.8217 2.69596   1
  -4  10  10 24.6404 10.5782  -2
   4  10   7 24.6404 10.5782   1
  -4  10   9 20.9285 10.7832  -2
   4  10   7 20.9285 10.7832   1
  -5  10  10 25.9248 3.32376  -2
   5  10   7 25.9248 3.32376   1
  -6  10  11 74.3296 6.97576  -2
   6  10   7 74.3296 6.97576   1
   6  10   7 28.8413 9.20532   2
   5  11   4 58.1291 4.61518  -2
  -5  11   7 58.1291 4.61518   1
   4  11   4 52.7928 13.0701  -2
  -4  11   7 52.7928 13.0701   1
   3  11   5 4.67348 2.87688  -2
  -3  11   7 4.67348 2.87688   1
   2  11   6 27.1594 3.23051  -2
  -2  11   7 27.1594 3.23051   1
   1  11   6 6.26062 3.61790  -2
  -1  11   7 6.26062 3.61790   1
  -1  11   7 4.60680 3.93409   2
   0  11   7 -0.9595 1.21407  -2
   0  11   7 -0.9595 1.21407   1
   1  11   7 21.0182 6.17585   1
  -1  11   8 36.4946 4.45647  -2
   1  11   7 36.4946 4.45647   1
  -2  11   8 0.02694 3.27930  -2
   2  11   7 0.02694 3.27930   1
  -3  11   9 13.1531 2.75010  -2
   3  11   7 13.1531 2.75010   1
  -4  11   9 -12.921 10.0203  -2
   4  11   7 -12.921 10.0203   1
  -4  11  10 7.94516 11.4317  -2
   4  11   7 7.94516 11.4317   1
  -5  11  10 12.3095 3.29207  -2
   5  11   7 12.3095 3.29207   1
  -5  12   7 4.58451 8.41462   1
   5  12   4 14.2013 5.92001  -2
  -5  12   7 14.2013 5.92001   1
   4  12   4 2.02700 11.7028  -2
  -4  12   7 2.02700 11.7028   1
   3  12   5 94.7178 5.52430  -2
  -3  12   7 94.7178 5.52430   1
   2  12   6 4.78658 4.25822  -2
  -2  12   7 4.78658 4.25822   1
   1  12   6 10.1239 5.17612  -2
  -1  12   7 10.1239 5.17612   1
  -1  12   7 0.45778 3.99069   2
   0  12   7 0.71036 1.51599  -2
   0  12   7 0.71036 1.51599   1
   1  12   7 2.82116 4.61347   1
  -1  12   8 2.36019 5.87327  -2
   1  12   7 2.36019 5.87327   1
  -2  12   8 5.57883 3.93123  -2
   2  12   7 5.57883 3.93123   1
  -3  12   9 -0.5934 2.68905  -2
   3  12   7 -0.5934 2.68905   1
  -4  12  10 11.5032 11.9338  -2
   4  12   7 11.5032 11.9338   1
   3  13   5 39.4086 6.48566  -2
  -3  13   7 39.4086 6.48566   1
   2  13   6 20.6800 5.90427  -2
  -2  13   7 20.6800 5.90427   1
   1  13   6 29.3830 7.70367  -2
  -1  13   7 29.3830 7.70367   1
   0  13   7 74.6051 4.14838  -2
   0  13   7 74.6051 4.14838   1
  -1  13   8 21.8726 10.5480  -2
   1  13   7 21.8726 10.5480   1
  -2  13   8 2.53758 8.50588  -2
   2  13   7 2.53758 8.50588   1
  -3  13   9 15.1555 3.95849  -2
   3  13   7 15.1555 3.95849   1
   1  14   6 11.0043 7.99250  -2
  -1  14   7 11.0043 7.99250   1
   0  14   7 -0.5646 4.04206  -2
   0  14   7 -0.5646 4.04206   1
   1  14   7 18.0977 5.69555   2
   1  14   7 33.7418 9.68422   1
   9   0   2 78.3354 8.46070  -2
  -9   0   8 78.3354 8.46070   1
   8   0   3 107.527 10.3077  -2
  -8   0   8 107.527 10.3077   1
   6   0   4 6.24212 2.71173  -2
  -6   0   8 6.24212 2.71173   1
   5   0   5 214.632 7.01358  -2
  -5   0   8 214.632 7.01358   1
   4   0   5 139.658 6.78682  -2
  -4   0   8 139.658 6.78682   1
  -4   0   8 38.0044 3.39761   2
   3   0   6 137.554 3.88212  -2
  -3   0   8 137.554 3.88212   1
   2   0   7 8.04531 1.27518  -2
  -2   0   8 8.04531 1.27518   1
   1   0   7 81.5259 2.47240  -2
  -1   0   8 81.5259 2.47240   1
   0   0   8 670.886 15.9999  -2
   0   0   8 670.886 15.9999   1
  -1   0   9 71.9253 2.18000  -2
   1   0   8 71.9253 2.18000   1
  -2   0   9 259.012 6.44573  -2
   2   0   8 259.012 6.44573   1
  -3   0  10 609.077 15.2500  -2
   3   0   8 609.077 15.2500   1
  -4   0  11 11.1414 3.02487  -2
   4   0   8 11.1414 3.02487   1
  -4   0  10 47.1013 4.81460  -2
   4   0   8 47.1013 4.81460   1
   4   0   8 11.3179 2.57930   1
  -5   0  11 12.2140 1.76491  -2
   5   0   8 12.2140 1.76491   1
  -6   0  12 156.151 8.57994  -2
   6   0   8 156.151 8.57994   1
  -8   0  13 15.4713 6.94015  -2
   8   0   8 15.4713 6.94015   1
   9   1   2 2.61958 4.99548  -2
  -9   1   8 2.61958 4.99548   1
   8   1   3 16.6486 4.10709  -2
  -8   1   8 16.6486 4.10709   1
   6   1   4 3.62697 1.91808  -2
  -6   1   8 3.62697 1.91808   1
   5   1   5 27.4469 1.34412  -2
  -5   1   8 27.4469 1.34412   1
   4   1   5 1244.57 36.3960  -2
  -4   1   8 1244.57 36.3960   1
  -4   1   8 336.101 15.1408   2
  -4   1   8 1326.01 123.104   1
   4   1   6 1486.71 149.364  -2
  -4   1   8 1486.71 149.364   1
   3   1   6 64.7704 1.57211  -2
  -3   1   8 64.7704 1.57211   1
   2   1   7 226.681 4.29253  -2
  -2   1   8 226.681 4.29253   1
   1   1   7 129.913 2.47048  -2
  -1   1   8 129.913 2.47048   1
  -1   1   8 90.1033 9.42926   2
   0   1   8 255.436 4.45092  -2
   0   1   8 255.436 4.45092   1
  -1   1   9 11.7938 0.72761  -2
   1   1   8 11.7938 0.72761   1
  -2   1   9 2.37882 0.74517  -2
   2   1   8 2.37882 0.74517   1
  -3   1  10 234.371 4.43746  -2
   3   1   8 234.371 4.43746   1
   4   1   8 122.352 12.0905   1
  -4   1  10 112.033 6.23267  -2
   4   1   8 112.033 6.23267   1
  -4   1  11 109.239 4.48076  -2
   4   1   8 109.239 4.48076   1
   4   1   8 36.7506 6.53838   2
  -5   1  11 27.0652 1.73461  -2
   5   1   8 27.0652 1.73461   1
  -6   1  12 53.0056 3.32155  -2
   6   1   8 53.0056 3.32155   1
  -7   1  12 34.8527 7.19863  -2
   7   1   8 34.8527 7.19863   1
  -8   1  13 15.1193 4.28796  -2
   8   1   8 15.1193 4.28796   1
   9   2   2 22.1366 6.08925  -2
  -9   2   8 22.1366 6.08925   1
   8   2   3 6.17680 3.08027  -2
  -8   2   8 6.17680 3.08027   1
   6   2   4 240.093 6.73323  -2
  -6   2   8 240.093 6.73323   1
   5   2   5 27.7775 1.28892  -2
  -5   2   8 27.7775 1.28892   1
   4   2   5 276.722 8.04944  -2
  -4   2   8 276.722 8.04944   1
  -4   2   8 67.7869 3.89875   2
  -4   2   8 238.373 22.9741   1
   4   2   6 205.662 21.5115  -2
  -4   2   8 205.662 21.5115   1
   3   2   6 103.477 2.36379  -2
  -3   2   8 103.477 2.36379   1
   2   2   7 170.403 3.08481  -2
  -2   2   8 170.403 3.08481   1
  -2   2   8 22.3951 2.65150   1
   1   2   7 1971.94 38.1016  -2
  -1   2   8 1971.94 38.1016   1
  -1   2   8 1208.26 63.8048   1
  -1   2   8 437.105 24.3780   2
   1   2   8 1830.82 165.668  -2
   1   2   7 1830.82 165.668  -2
  -1   2   8 1830.82 165.668   1
   0   2   8 1528.14 26.8691  -2
   0   2   8 1528.14 26.8691   1
   1   2   8 183.058 18.1841   1
  -1   2   9 217.878 4.16812  -2
   1   2   8 217.878 4.16812   1
   1   2   8 39.9439 3.64467   2
  -2   2   9 620.851 11.3363  -2
   2   2   8 620.851 11.3363   1
  -3   2  10 839.000 15.0382  -2
   3   2   8 839.000 15.0382   1
   3   2   8 269.319 27.8865   2
  -4   2  10 40.0324 2.72573  -2
   4   2   8 40.0324 2.72573   1
  -4   2  11 51.5894 2.22359  -2
   4   2   8 51.5894 2.22359   1
   4   2   8 36.0951 6.98989   1
  -5   2  11 -0.3330 1.40499  -2
   5   2   8 -0.3330 1.40499   1
  -6   2  12 90.1485 4.83015  -2
   6   2   8 90.1485 4.83015   1
  -7   2  12 53.8644 7.73354  -2
   7   2   8 53.8644 7.73354   1
  -8   2  13 30.0235 4.98912  -2
   8   2   8 30.0235 4.98912   1
   8   3   3 41.7686 3.59908  -2
  -8   3   8 41.7686 3.59908   1
   6   3   4 4.44089 2.09033  -2
  -6   3   8 4.44089 2.09033   1
   5   3   5 57.0887 1.93654  -2
  -5   3   8 57.0887 1.93654   1
   4   3   6 93.3170 5.70994  -2
  -4   3   8 93.3170 5.70994   1
   4   3   5 267.823 9.22560  -2
  -4   3   8 267.823 9.22560   1
  -4   3   8 84.7263 6.88856   1
  -4   3   8 46.3433 6.40111   2
   3   3   6 557.115 9.95942  -2
  -3   3   8 557.115 9.95942   1
   2   3   7 226.830 4.48270  -2
  -2   3   8 226.830 4.48270   1
   1   3   7 1915.96 39.3252  -2
  -1   3   8 1915.96 39.3252   1
  -1   3   8 1572.26 74.9992   1
  -1   3   8 410.395 22.8910   2
   0   3   8 442.148 7.64999  -2
   0   3   8 442.148 7.64999   1
   1   3   8 1162.66 55.8850   1
  -1   3   9 1971.95 37.1143  -2
   1   3   8 1971.95 37.1143   1
   1   3   8 364.457 36.1825   2
  -2   3   9 649.278 14.3129  -2
   2   3   8 649.278 14.3129   1
  -3   3  10 283.523 5.46950  -2
   3   3   8 283.523 5.46950   1
  -4   3  11 55.8033 2.89786  -2
   4   3   8 55.8033 2.89786   1
   4   3   8 33.6025 3.02784   1
  -4   3  10 65.2035 5.75353  -2
   4   3   8 65.2035 5.75353   1
  -5   3  11 59.8424 2.58558  -2
   5   3   8 59.8424 2.58558   1
  -6   3  12 4.39299 3.20692  -2
   6   3   8 4.39299 3.20692   1
  -7   3  12 33.7614 7.20461  -2
   7   3   8 33.7614 7.20461   1
  -8   3  13 18.8475 5.99933  -2
   8   3   8 18.8475 5.99933   1
   8   4   3 5.09969 2.57200  -2
  -8   4   8 5.09969 2.57200   1
   7   4   3 48.1098 10.7750  -2
  -7   4   8 48.1098 10.7750   1
   6   4   4 26.5037 2.37580  -2
  -6   4   8 26.5037 2.37580   1
   5   4   5 466.613 10.9152  -2
  -5   4   8 466.613 10.9152   1
  -4   4   8 43.4062 6.38366   1
   4   4   5 60.2340 2.73767  -2
  -4   4   8 60.2340 2.73767   1
   4   4   6 55.9694 5.10145  -2
  -4   4   8 55.9694 5.10145   1
  -4   4   8 18.7882 1.83838   2
   3   4   6 62.6660 1.66498  -2
  -3   4   8 62.6660 1.66498   1
   2   4   7 122.650 2.59265  -2
  -2   4   8 122.650 2.59265   1
   1   4   7 123.642 3.01103  -2
  -1   4   8 123.642 3.01103   1
  -1   4   8 37.5248 2.44431   1
  -1   4   8 15.6384 2.60971   2
   0   4   8 1437.05 25.7566  -2
   0   4   8 1437.05 25.7566   1
  -1   4   9 61.2347 1.75304  -2
   1   4   8 61.2347 1.75304   1
   1   4   8 38.4391 3.38354   1
   1   4   8 14.6480 1.70462   2
  -2   4   9 6.58597 0.94268  -2
   2   4   8 6.58597 0.94268   1
  -3   4  10 42.8222 1.30688  -2
   3   4   8 42.8222 1.30688   1
  -4   4  11 85.5690 4.38308  -2
   4   4   8 85.5690 4.38308   1
  -4   4  10 114.892 8.54572  -2
   4   4   8 114.892 8.54572   1
   4   4   8 71.7206 5.89699   1
  -5   4  11 128.141 4.09273  -2
   5   4   8 128.141 4.09273   1
  -6   4  12 129.155 6.25493  -2
   6   4   8 129.155 6.25493   1
  -7   4  12 50.8219 7.73299  -2
   7   4   8 50.8219 7.73299   1
  -8   4  13 29.5381 6.71845  -2
   8   4   8 29.5381 6.71845   1
   8   5   3 9.55309 3.93022  -2
  -8   5   8 9.55309 3.93022   1
   6   5   4 33.4845 2.25845  -2
  -6   5   8 33.4845 2.25845   1
   5   5   5 6.74208 1.52236  -2
  -5   5   8 6.74208 1.52236   1
   4   5   5 100.086 3.81534  -2
  -4   5   8 100.086 3.81534   1
  -4   5   8 23.1429 3.24577   2
   3   5   6 44.5111 1.28656  -2
  -3   5   8 44.5111 1.28656   1
   2   5   7 95.5053 2.19648  -2
  -2   5   8 95.5053 2.19648   1
  -2   5   8 27.7371 3.24711   1
  -2   5   8 59.7246 6.44017   2
  -1   5   8 188.992 7.77772   1
  -1   5   8 50.6902 3.30340   2
   1   5   7 214.861 5.11507  -2
  -1   5   8 214.861 5.11507   1
   0   5   8 208.790 3.89189  -2
   0   5   8 208.790 3.89189   1
  -1   5   9 80.9253 2.11529  -2
   1   5   8 80.9253 2.11529   1
   1   5   8 5.68094 1.19661   2
   1   5   8 20.0127 2.40006   1
  -2   5   9 12.2451 1.00322  -2
   2   5   8 12.2451 1.00322   1
   2   5   8 11.9962 2.67515   1
  -3   5  10 14.4481 1.03045  -2
   3   5   8 14.4481 1.03045   1
  -4   5  11 16.6883 3.66295  -2
   4   5   8 16.6883 3.66295   1
  -4   5  10 34.6992 6.52401  -2
   4   5   8 34.6992 6.52401   1
   4   5   8 16.3777 3.02314   1
  -5   5  11 104.815 4.81098  -2
   5   5   8 104.815 4.81098   1
  -6   5  12 56.5142 3.78760  -2
   6   5   8 56.5142 3.78760   1
  -7   5  12 34.8714 8.31306  -2
   7   5   8 34.8714 8.31306   1
  -8   5  13 18.2830 5.97565  -2
   8   5   8 18.2830 5.97565   1
   8   5   8 22.4403 12.7417   2
   8   6   3 69.3451 6.26792  -2
  -8   6   8 69.3451 6.26792   1
   6   6   4 268.237 8.22979  -2
  -6   6   8 268.237 8.22979   1
   5   6   5 270.054 9.16634  -2
  -5   6   8 270.054 9.16634   1
   4   6   5 5.62600 3.92091  -2
  -4   6   8 5.62600 3.92091   1
   3   6   6 148.192 3.29702  -2
  -3   6   8 148.192 3.29702   1
   2   6   7 111.637 2.57994  -2
  -2   6   8 111.637 2.57994   1
   1   6   7 2.78333 1.15184  -2
  -1   6   8 2.78333 1.15184   1
  -1   6   8 2.54111 1.71046   2
  -1   6   8 3.70840 1.10550   1
   0   6   8 0.76529 0.52689  -2
   0   6   8 0.76529 0.52689   1
   1   6   8 5.58919 1.61770   1
  -1   6   9 26.3897 1.24821  -2
   1   6   8 26.3897 1.24821   1
   1   6   8 2.18015 1.79658   2
  -2   6   9 57.4336 1.58952  -2
   2   6   8 57.4336 1.58952   1
  -3   6  10 264.556 6.21156  -2
   3   6   8 264.556 6.21156   1
  -4   6  11 218.631 16.4735  -2
   4   6   8 218.631 16.4735   1
  -4   6  10 276.873 21.1671  -2
   4   6   8 276.873 21.1671   1
   4   6   8 195.973 22.0883   1
  -5   6  11 400.870 11.4258  -2
   5   6   8 400.870 11.4258   1
  -6   6  12 14.9278 3.68406  -2
   6   6   8 14.9278 3.68406   1
  -7   6  12 43.6416 8.85637  -2
   7   6   8 43.6416 8.85637   1
  -8   7   8 -3.9234 5.16280   2
   8   7   3 2.84157 5.71278  -2
  -8   7   8 2.84157 5.71278   1
   6   7   4 35.4412 5.16228  -2
  -6   7   8 35.4412 5.16228   1
   5   7   5 155.179 5.86019  -2
  -5   7   8 155.179 5.86019   1
   4   7   5 51.6821 4.66241  -2
  -4   7   8 51.6821 4.66241   1
   3   7   6 228.359 5.36937  -2
  -3   7   8 228.359 5.36937   1
   2   7   7 502.393 11.2494  -2
  -2   7   8 502.393 11.2494   1
   1   7   7 336.842 6.78719  -2
  -1   7   8 336.842 6.78719   1
  -1   7   8 88.2454 11.1274   2
  -1   7   8 314.416 22.5976   1
   0   7   8 130.131 2.58418  -2
   0   7   8 130.131 2.58418   1
  -1   7   9 518.362 11.6837  -2
   1   7   8 518.362 11.6837   1
   1   7   8 105.930 7.86320   2
  -2   7   9 374.619 8.63341  -2
   2   7   8 374.619 8.63341   1
  -3   7  10 180.108 5.12660  -2
   3   7   8 180.108 5.12660   1
  -4   7  10 204.510 16.7673  -2
   4   7   8 204.510 16.7673   1
  -4   7  11 126.591 8.84572  -2
   4   7   8 126.591 8.84572   1
  -5   7  11 89.0013 4.22739  -2
   5   7   8 89.0013 4.22739   1
  -6   7  12 31.6686 4.61128  -2
   6   7   8 31.6686 4.61128   1
   6   8   4 5.66004 3.32234  -2
  -6   8   8 5.66004 3.32234   1
   5   8   5 71.6150 4.92985  -2
  -5   8   8 71.6150 4.92985   1
   4   8   5 96.7677 5.73973  -2
  -4   8   8 96.7677 5.73973   1
   3   8   6 45.2331 1.96636  -2
  -3   8   8 45.2331 1.96636   1
   2   8   7 66.2083 2.60832  -2
  -2   8   8 66.2083 2.60832   1
   1   8   7 484.212 12.3671  -2
  -1   8   8 484.212 12.3671   1
  -1   8   8 56.1449 6.47027   1
   0   8   8 18.9345 1.18750  -2
   0   8   8 18.9345 1.18750   1
  -1   8   9 284.792 8.25036  -2
   1   8   8 284.792 8.25036   1
   1   8   8 264.860 27.8332   1
  -2   8   9 132.588 4.58350  -2
   2   8   8 132.588 4.58350   1
  -3   8  10 78.3340 3.14697  -2
   3   8   8 78.3340 3.14697   1
  -4   8  11 10.4240 5.20409  -2
   4   8   8 10.4240 5.20409   1
  -5   8  11 6.27699 2.59174  -2
   5   8   8 6.27699 2.59174   1
  -6   8  12 1.59597 3.65737  -2
   6   8   8 1.59597 3.65737   1
  -7   8  12 -8.0597 10.3310  -2
   7   8   8 -8.0597 10.3310   1
   6   9   4 -1.2028 3.38752  -2
  -6   9   8 -1.2028 3.38752   1
   5   9   5 99.4068 5.54503  -2
  -5   9   8 99.4068 5.54503   1
   4   9   5 4.85400 9.85884  -2
  -4   9   8 4.85400 9.85884   1
   3   9   6 232.887 9.50893  -2
  -3   9   8 232.887 9.50893   1
   2   9   7 185.932 6.03774  -2
  -2   9   8 185.932 6.03774   1
   1   9   7 39.9633 3.08034  -2
  -1   9   8 39.9633 3.08034   1
  -1   9   8 7.30393 3.99563   2
  -1   9   8 21.9938 4.81142   1
   0   9   8 129.756 3.63099  -2
   0   9   8 129.756 3.63099   1
   1   9   8 28.8998 6.12340   2
  -1   9   9 112.790 4.97984  -2
   1   9   8 112.790 4.97984   1
  -2   9   9 848.970 33.1446  -2
   2   9   8 848.970 33.1446   1
  -3   9  10 8.33843 2.12205  -2
   3   9   8 8.33843 2.12205   1
  -4   9  11 23.1094 7.31051  -2
   4   9   8 23.1094 7.31051   1
  -4   9  10 41.5414 8.32348  -2
   4   9   8 41.5414 8.32348   1
  -5   9  11 41.2009 3.48469  -2
   5   9   8 41.2009 3.48469   1
  -6   9  12 8.92357 4.36925  -2
   6   9   8 8.92357 4.36925   1
   6  10   4 42.0956 6.98705  -2
  -6  10   8 42.0956 6.98705   1
   5  10   5 33.5199 3.78423  -2
  -5  10   8 33.5199 3.78423   1
   4  10   5 23.3416 11.7895  -2
  -4  10   8 23.3416 11.7895   1
   3  10   6 189.244 6.98372  -2
  -3  10   8 189.244 6.98372   1
   2  10   7 9.78410 2.68807  -2
  -2  10   8 9.78410 2.68807   1
   1  10   7 73.9575 4.81241  -2
  -1  10   8 73.9575 4.81241   1
   0  10   8 36.8780 2.79462  -2
   0  10   8 36.8780 2.79462   1
   1  10   8 3.05025 2.90246   2
  -1  10   9 13.5474 2.74917  -2
   1  10   8 13.5474 2.74917   1
  -2  10   9 64.5542 4.89454  -2
   2  10   8 64.5542 4.89454   1
  -3  10  10 53.3547 3.21832  -2
   3  10   8 53.3547 3.21832   1
  -4  10  10 5.12349 11.2364  -2
   4  10   8 5.12349 11.2364   1
  -4  10  11 5.97436 9.54271  -2
   4  10   8 5.97436 9.54271   1
  -5  10  11 72.5291 5.56275  -2
   5  10   8 72.5291 5.56275   1
  -6  10  12 -1.2620 6.65678  -2
   6  10   8 -1.2620 6.65678   1
   5  11   5 3.23055 3.50416  -2
  -5  11   8 3.23055 3.50416   1
   4  11   5 27.2313 11.4850  -2
  -4  11   8 27.2313 11.4850   1
   3  11   6 72.6156 4.41080  -2
  -3  11   8 72.6156 4.41080   1
   2  11   7 5.41947 3.58677  -2
  -2  11   8 5.41947 3.58677   1
   1  11   7 53.5571 4.52926  -2
  -1  11   8 53.5571 4.52926   1
  -1  11   8 11.9120 5.10579   2
   0  11   8 51.3162 2.66189  -2
   0  11   8 51.3162 2.66189   1
  -1  11   9 33.8999 5.14579  -2
   1  11   8 33.8999 5.14579   1
  -2  11   9 6.93997 3.42293  -2
   2  11   8 6.93997 3.42293   1
  -3  11  10 7.97398 3.08686  -2
   3  11   8 7.97398 3.08686   1
  -4  11  10 -23.809 11.7576  -2
   4  11   8 -23.809 11.7576   1
  -5  11  11 0.94741 3.27801  -2
   5  11   8 0.94741 3.27801   1
  -5  12   8 7.82023 6.43905   2
   4  12   5 38.4890 9.73207  -2
  -4  12   8 38.4890 9.73207   1
   3  12   6 14.5308 3.33910  -2
  -3  12   8 14.5308 3.33910   1
   2  12   7 26.2735 4.87066  -2
  -2  12   8 26.2735 4.87066   1
   1  12   7 5.61191 4.76899  -2
  -1  12   8 5.61191 4.76899   1
  -1  12   8 0.48270 4.52425   2
   0  12   8 4.98314 1.74241  -2
   0  12   8 4.98314 1.74241   1
  -1  12   9 2.99623 4.60219  -2
   1  12   8 2.99623 4.60219   1
  -2  12   9 10.3697 4.03857  -2
   2  12   8 10.3697 4.03857   1
  -3  12  10 40.1184 4.77499  -2
   3  12   8 40.1184 4.77499   1
  -4  12  11 23.3964 13.7980  -2
   4  12   8 23.3964 13.7980   1
   3  13   6 12.1953 4.84480  -2
  -3  13   8 12.1953 4.84480   1
   2  13   7 -7.3710 6.26945  -2
  -2  13   8 -7.3710 6.26945   1
   1  13   7 37.2612 6.83159  -2
  -1  13   8 37.2612 6.83159   1
   0  13   8 9.71915 2.60840  -2
   0  13   8 9.71915 2.60840   1
  -1  13   9 68.6257 13.5969  -2
   1  13   8 68.6257 13.5969   1
   3  13   8 18.6771 6.00283   2
  -3  13  10 7.35206 4.05957  -2
   3  13   8 7.35206 4.05957   1
   0  14   8 152.098 8.84864  -2
   0  14   8 152.098 8.84864   1
   9   0   3 14.4832 5.52806  -2
  -9   0   9 14.4832 5.52806   1
   8   0   4 4.64074 5.09140  -2
  -8   0   9 4.64074 5.09140   1
   6   0   5 -2.8321 2.86690  -2
  -6   0   9 -2.8321 2.86690   1
   5   0   6 6.11464 2.26972  -2
  -5   0   9 6.11464 2.26972   1
  -4   0   9 4.74453 1.31872   2
   4   0   6 64.5393 6.23746  -2
  -4   0   9 64.5393 6.23746   1
   3   0   7 -0.6647 0.89949  -2
  -3   0   9 -0.6647 0.89949   1
   2   0   8 66.6837 2.29197  -2
  -2   0   9 66.6837 2.29197   1
   1   0   8 21.4152 1.11536  -2
  -1   0   9 21.4152 1.11536   1
   0   0   9 3.52752 0.60440  -2
   0   0   9 3.52752 0.60440   1
  -1   0  10 22.5202 1.29743  -2
   1   0   9 22.5202 1.29743   1
  -2   0  10 7.12926 1.04756  -2
   2   0   9 7.12926 1.04756   1
  -3   0  11 1.49788 1.12067  -2
   3   0   9 1.49788 1.12067   1
  -4   0  12 38.2725 4.69500  -2
   4   0   9 38.2725 4.69500   1
  -4   0  11 3.94221 3.81633  -2
   4   0   9 3.94221 3.81633   1
  -5   0  12 82.7388 3.98853  -2
   5   0   9 82.7388 3.98853   1
  -6   0  13 -0.4318 2.81641  -2
   6   0   9 -0.4318 2.81641   1
  -8   0  14 18.2672 5.69765  -2
   8   0   9 18.2672 5.69765   1
   9   1   3 12.0661 5.03303  -2
  -9   1   9 12.0661 5.03303   1
   8   1   4 24.3467 3.98646  -2
  -8   1   9 24.3467 3.98646   1
   6   1   5 256.091 7.42854  -2
  -6   1   9 256.091 7.42854   1
   5   1   6 17.7892 1.43361  -2
  -5   1   9 17.7892 1.43361   1
   4   1   6 227.746 8.68867  -2
  -4   1   9 227.746 8.68867   1
  -4   1   9 30.6755 3.70673   2
  -4   1   9 89.1661 9.92391   1
   3   1   7 149.397 3.05518  -2
  -3   1   9 149.397 3.05518   1
   2   1   8 0.71902 0.75947  -2
  -2   1   9 0.71902 0.75947   1
   1   1   8 22.2121 0.96871  -2
  -1   1   9 22.2121 0.96871   1
   1   1   9 24.7171 5.86781  -2
   1   1   8 24.7171 5.86781  -2
  -1   1   9 24.7171 5.86781   1
   0   1   9 45.2425 1.11211  -2
   0   1   9 45.2425 1.11211   1
  -1   1  10 9.29851 0.75761  -2
   1   1   9 9.29851 0.75761   1
  -2   1  10 87.8123 1.95580  -2
   2   1   9 87.8123 1.95580   1
  -3   1  11 631.645 12.4860  -2
   3   1   9 631.645 12.4860   1
  -4   1  11 2.83881 2.33866  -2
   4   1   9 2.83881 2.33866   1
   4   1   9 -0.1014 2.96808   2
  -4   1  12 -3.7562 2.46575  -2
   4   1   9 -3.7562 2.46575   1
   4   1   9 2.00446 3.03039   1
  -5   1  12 236.973 6.22931  -2
   5   1   9 236.973 6.22931   1
  -6   1  13 4.99227 2.50144  -2
   6   1   9 4.99227 2.50144   1
  -7   1  13 39.5354 7.44517  -2
   7   1   9 39.5354 7.44517   1
  -8   1  14 6.12096 4.90868  -2
   8   1   9 6.12096 4.90868   1
   9   2   3 23.1700 10.7537  -2
  -9   2   9 23.1700 10.7537   1
   8   2   4 27.9002 3.56156  -2
  -8   2   9 27.9002 3.56156   1
   6   2   5 11.7211 2.10906  -2
  -6   2   9 11.7211 2.10906   1
   5   2   6 4.62597 1.29356  -2
  -5   2   9 4.62597 1.29356   1
   4   2   7 97.7895 7.83542  -2
  -4   2   9 97.7895 7.83542   1
   4   2   6 134.173 4.60383  -2
  -4   2   9 134.173 4.60383   1
  -4   2   9 38.5761 5.59196   2
   3   2   7 176.637 3.33389  -2
  -3   2   9 176.637 3.33389   1
   2   2   8 2260.23 45.0793  -2
  -2   2   9 2260.23 45.0793   1
  -2   2   9 1471.36 134.297   1
   1   2   8 142.191 3.07633  -2
  -1   2   9 142.191 3.07633   1
  -1   2   9 43.3095 5.67026   2
  -1   2   9 84.5855 5.27586   1
   0   2   9 2109.78 35.0762  -2
   0   2   9 2109.78 35.0762   1
  -1   2  10 149.777 2.87943  -2
   1   2   9 149.777 2.87943   1
   1   2   9 10.2198 3.51581   1
   1   2   9 65.8006 7.41339   2
  -2   2  10 616.485 11.7226  -2
   2   2   9 616.485 11.7226   1
  -3   2  11 329.977 6.82927  -2
   3   2   9 329.977 6.82927   1
  -4   2  12 123.918 4.41329  -2
   4   2   9 123.918 4.41329   1
  -4   2  11 123.505 6.58843  -2
   4   2   9 123.505 6.58843   1
   4   2   9 87.9503 9.74255   1
  -5   2  12 77.7770 2.71737  -2
   5   2   9 77.7770 2.71737   1
  -6   2  13 38.1090 3.62051  -2
   6   2   9 38.1090 3.62051   1
  -7   2  13 23.5717 9.08507  -2
   7   2   9 23.5717 9.08507   1
  -8   2  14 2.54262 5.10762  -2
   8   2   9 2.54262 5.10762   1
   8   3   4 5.26169 3.20749  -2
  -8   3   9 5.26169 3.20749   1
   6   3   5 72.7424 3.15412  -2
  -6   3   9 72.7424 3.15412   1
   5   3   6 339.332 7.88110  -2
  -5   3   9 339.332 7.88110   1
   4   3   6 331.757 9.60249  -2
  -4   3   9 331.757 9.60249   1
   4   3   7 319.189 23.3231  -2
  -4   3   9 319.189 23.3231   1
  -4   3   9 92.7196 5.99429   2
   3   3   7 177.180 3.42000  -2
  -3   3   9 177.180 3.42000   1
   2   3   8 449.551 8.98795  -2
  -2   3   9 449.551 8.98795   1
   1   3   8 4032.32 82.8494  -2
  -1   3   9 4032.32 82.8494   1
  -1   3   9 3522.59 240.616   1
  -1   3   9 874.742 42.1432   2
   0   3   9 21.1869 0.76738  -2
   0   3   9 21.1869 0.76738   1
  -1   3  10 990.660 20.5539  -2
   1   3   9 990.660 20.5539   1
   1   3   9 984.293 95.9944   1
   1   3   9 213.790 21.6857   2
  -2   3  10 1121.53 22.7764  -2
   2   3   9 1121.53 22.7764   1
  -3   3  11 10.8726 0.80197  -2
   3   3   9 10.8726 0.80197   1
  -4   3  11 92.9096 6.11162  -2
   4   3   9 92.9096 6.11162   1
   4   3   9 71.6542 5.83295   1
  -4   3  12 89.0251 4.41804  -2
   4   3   9 89.0251 4.41804   1
  -5   3  12 62.2135 2.71588  -2
   5   3   9 62.2135 2.71588   1
  -6   3  13 143.832 6.72157  -2
   6   3   9 143.832 6.72157   1
  -7   3  13 65.6914 10.9039  -2
   7   3   9 65.6914 10.9039   1
  -8   3  14 1.74851 6.66426  -2
   8   3   9 1.74851 6.66426   1
   8   4   4 8.03362 3.15788  -2
  -8   4   9 8.03362 3.15788   1
   6   4   5 23.2758 2.25489  -2
  -6   4   9 23.2758 2.25489   1
   5   4   6 351.712 8.16585  -2
  -5   4   9 351.712 8.16585   1
   4   4   6 106.156 4.21041  -2
  -4   4   9 106.156 4.21041   1
   4   4   7 98.1787 6.81206  -2
  -4   4   9 98.1787 6.81206   1
  -4   4   9 96.9389 10.9367   1
  -4   4   9 32.2758 3.16847   2
   3   4   7 46.2659 1.40172  -2
  -3   4   9 46.2659 1.40172   1
   2   4   8 8.18899 0.91716  -2
  -2   4   9 8.18899 0.91716   1
   1   4   8 105.889 2.61387  -2
  -1   4   9 105.889 2.61387   1
  -1   4   9 98.0154 6.21382   1
  -1   4   9 26.5706 2.84181   2
   0   4   9 2.31516 0.55503  -2
   0   4   9 2.31516 0.55503   1
   0   4   9 4.28820 2.17230   1
  -1   4  10 285.441 5.89131  -2
   1   4   9 285.441 5.89131   1
   1   4   9 58.4258 6.91846   2
   1   4   9 254.901 26.1612   1
  -2   4  10 333.558 7.18781  -2
   2   4   9 333.558 7.18781   1
  -3   4  11 122.099 2.65548  -2
   3   4   9 122.099 2.65548   1
  -4   4  12 11.6376 2.97501  -2
   4   4   9 11.6376 2.97501   1
   4   4   9 0.51356 1.75440   1
  -4   4  11 -0.3096 5.50082  -2
   4   4   9 -0.3096 5.50082   1
  -5   4  12 52.2028 2.89045  -2
   5   4   9 52.2028 2.89045   1
  -6   4  13 15.6534 3.43890  -2
   6   4   9 15.6534 3.43890   1
   6   4   9 37.0031 8.16732   2
  -7   4  13 30.5933 7.20196  -2
   7   4   9 30.5933 7.20196   1
  -8   4  14 18.0107 5.78004  -2
   8   4   9 18.0107 5.78004   1
   8   5   4 37.7726 5.24088  -2
  -8   5   9 37.7726 5.24088   1
   6   5   5 41.5699 2.74097  -2
  -6   5   9 41.5699 2.74097   1
   5   5   6 7.17643 1.61755  -2
  -5   5   9 7.17643 1.61755   1
   4   5   6 75.7828 4.21307  -2
  -4   5   9 75.7828 4.21307   1
   3   5   7 71.2288 1.68705  -2
  -3   5   9 71.2288 1.68705   1
   2   5   8 3.51429 1.03406  -2
  -2   5   9 3.51429 1.03406   1
  -2   5   9 2.03085 1.35939   2
  -1   5   9 238.953 12.1078   1
   1   5   8 214.929 5.47593  -2
  -1   5   9 214.929 5.47593   1
  -1   5   9 55.6356 4.06456   2
   0   5   9 2.13252 0.45343  -2
   0   5   9 2.13252 0.45343   1
  -1   5  10 70.1782 1.93783  -2
   1   5   9 70.1782 1.93783   1
   1   5   9 40.6129 4.55310   1
   1   5   9 15.1590 2.24549   2
  -2   5  10 332.643 6.79391  -2
   2   5   9 332.643 6.79391   1
   2   5   9 298.900 28.4381   1
  -3   5  11 12.0762 1.26997  -2
   3   5   9 12.0762 1.26997   1
   4   5   9 39.2437 8.22374   1
  -4   5  11 63.3045 8.22144  -2
   4   5   9 63.3045 8.22144   1
  -4   5  12 84.7849 5.66417  -2
   4   5   9 84.7849 5.66417   1
  -5   5  12 77.0076 3.93313  -2
   5   5   9 77.0076 3.93313   1
  -6   5  13 10.1833 3.23642  -2
   6   5   9 10.1833 3.23642   1
  -7   5  13 154.186 14.9712  -2
   7   5   9 154.186 14.9712   1
   8   6   4 1.33787 3.22800  -2
  -8   6   9 1.33787 3.22800   1
   6   6   5 83.8042 4.17253  -2
  -6   6   9 83.8042 4.17253   1
   5   6   6 41.9793 3.22147  -2
  -5   6   9 41.9793 3.22147   1
   4   6   6 293.514 17.3257  -2
  -4   6   9 293.514 17.3257   1
   3   6   7 69.7137 1.84855  -2
  -3   6   9 69.7137 1.84855   1
   2   6   8 170.100 4.02205  -2
  -2   6   9 170.100 4.02205   1
   1   6   8 88.8010 2.40394  -2
  -1   6   9 88.8010 2.40394   1
  -1   6   9 98.0445 8.29527   1
  -1   6   9 23.0067 2.87574   2
   0   6   9 40.7881 1.16141  -2
   0   6   9 40.7881 1.16141   1
  -1   6  10 13.3469 1.00582  -2
   1   6   9 13.3469 1.00582   1
   1   6   9 5.56447 3.33587   1
   1   6   9 3.77975 1.81016   2
  -2   6  10 282.258 6.82682  -2
   2   6   9 282.258 6.82682   1
  -3   6  11 74.6934 2.70153  -2
   3   6   9 74.6934 2.70153   1
  -4   6  12 29.7578 4.72780  -2
   4   6   9 29.7578 4.72780   1
  -4   6  11 54.2860 7.86668  -2
   4   6   9 54.2860 7.86668   1
  -5   6  12 202.175 6.20567  -2
   5   6   9 202.175 6.20567   1
  -6   6  13 8.58330 4.01624  -2
   6   6   9 8.58330 4.01624   1
  -7   6  13 83.5799 15.3098  -2
   7   6   9 83.5799 15.3098   1
   6   7   5 63.1585 5.47472  -2
  -6   7   9 63.1585 5.47472   1
   5   7   6 301.231 10.6203  -2
  -5   7   9 301.231 10.6203   1
   4   7   6 359.680 17.6935  -2
  -4   7   9 359.680 17.6935   1
   3   7   7 514.747 12.5502  -2
  -3   7   9 514.747 12.5502   1
   2   7   8 178.722 5.25331  -2
  -2   7   9 178.722 5.25331   1
   1   7   8 631.217 15.6126  -2
  -1   7   9 631.217 15.6126   1
  -1   7   9 513.348 34.0819   1
  -1   7   9 256.867 27.3606   2
   0   7   9 11.0215 0.71446  -2
   0   7   9 11.0215 0.71446   1
  -1   7  10 669.047 15.7495  -2
   1   7   9 669.047 15.7495   1
   1   7   9 260.980 27.3571   1
  -2   7  10 78.0159 2.89369  -2
   2   7   9 78.0159 2.89369   1
  -3   7  11 533.604 12.9839  -2
   3   7   9 533.604 12.9839   1
  -4   7  11 176.243 21.4348  -2
   4   7   9 176.243 21.4348   1
  -4   7  12 140.073 9.61933  -2
   4   7   9 140.073 9.61933   1
   4   7   9 161.137 19.0108   1
  -5   7  12 36.5086 3.43877  -2
   5   7   9 36.5086 3.43877   1
  -6   7  13 129.235 6.89241  -2
   6   7   9 129.235 6.89241   1
  -7   7  13 51.4182 13.9676  -2
   7   7   9 51.4182 13.9676   1
   6   8   5 9.18704 3.42450  -2
  -6   8   9 9.18704 3.42450   1
   5   8   6 5.58324 3.68422  -2
  -5   8   9 5.58324 3.68422   1
   4   8   6 13.9843 6.16186  -2
  -4   8   9 13.9843 6.16186   1
   3   8   7 309.232 8.52787  -2
  -3   8   9 309.232 8.52787   1
   2   8   8 175.661 5.94649  -2
  -2   8   9 175.661 5.94649   1
   1   8   8 155.234 5.19864  -2
  -1   8   9 155.234 5.19864   1
   0   8   9 2254.09 58.1961  -2
   0   8   9 2254.09 58.1961   1
  -1   8  10 1645.51 43.7713  -2
   1   8   9 1645.51 43.7713   1
  -2   8  10 385.893 10.6782  -2
   2   8   9 385.893 10.6782   1
  -3   8  11 378.336 14.3778  -2
   3   8   9 378.336 14.3778   1
  -4   8  11 -8.3364 9.83488  -2
   4   8   9 -8.3364 9.83488   1
  -4   8  12 -6.0733 5.39888  -2
   4   8   9 -6.0733 5.39888   1
  -5   8  12 18.0274 2.65943  -2
   5   8   9 18.0274 2.65943   1
  -6   8  13 -6.5893 4.02451  -2
   6   8   9 -6.5893 4.02451   1
  -7   9   9 -6.4054 6.53709   2
   6   9   5 3.95639 3.86950  -2
  -6   9   9 3.95639 3.86950   1
   5   9   6 2.02572 3.01257  -2
  -5   9   9 2.02572 3.01257   1
   4   9   6 25.8989 11.3843  -2
  -4   9   9 25.8989 11.3843   1
   3   9   7 258.534 9.02150  -2
  -3   9   9 258.534 9.02150   1
   2   9   8 252.843 9.59006  -2
  -2   9   9 252.843 9.59006   1
   1   9   8 473.705 14.5115  -2
  -1   9   9 473.705 14.5115   1
   0   9   9 37.4796 2.20743  -2
   0   9   9 37.4796 2.20743   1
  -1   9  10 268.341 12.1878  -2
   1   9   9 268.341 12.1878   1
  -2   9  10 30.3209 3.43096  -2
   2   9   9 30.3209 3.43096   1
  -3   9  11 21.0270 2.23182  -2
   3   9   9 21.0270 2.23182   1
  -4   9  11 40.8486 8.64683  -2
   4   9   9 40.8486 8.64683   1
  -4   9  12 55.4616 9.66689  -2
   4   9   9 55.4616 9.66689   1
  -5   9  12 41.9792 3.61899  -2
   5   9   9 41.9792 3.61899   1
  -6   9  13 0.65681 4.01745  -2
   6   9   9 0.65681 4.01745   1
   6  10   5 -2.9194 5.20400  -2
  -6  10   9 -2.9194 5.20400   1
   5  10   6 31.9504 3.93767  -2
  -5  10   9 31.9504 3.93767   1
   4  10   6 23.7074 8.07442  -2
  -4  10   9 23.7074 8.07442   1
   3  10   7 83.4403 4.72688  -2
  -3  10   9 83.4403 4.72688   1
   2  10   8 61.3545 3.99389  -2
  -2  10   9 61.3545 3.99389   1
   1  10   8 14.0567 3.06672  -2
  -1  10   9 14.0567 3.06672   1
   0  10   9 291.406 8.22302  -2
   0  10   9 291.406 8.22302   1
  -1  10  10 48.2939 5.05362  -2
   1  10   9 48.2939 5.05362   1
  -2  10  10 14.0986 3.18743  -2
   2  10   9 14.0986 3.18743   1
  -3  10  11 42.6241 3.45540  -2
   3  10   9 42.6241 3.45540   1
  -4  10  11 -3.9132 11.0533  -2
   4  10   9 -3.9132 11.0533   1
  -4  10  12 8.33109 9.90182  -2
   4  10   9 8.33109 9.90182   1
  -5  10  12 24.9761 4.83365  -2
   5  10   9 24.9761 4.83365   1
   5  11   6 20.2176 3.99365  -2
  -5  11   9 20.2176 3.99365   1
   4  11   6 6.12315 10.6497  -2
  -4  11   9 6.12315 10.6497   1
   3  11   7 40.0399 3.65088  -2
  -3  11   9 40.0399 3.65088   1
   2  11   8 4.00982 3.32204  -2
  -2  11   9 4.00982 3.32204   1
   1  11   8 82.1855 5.11334  -2
  -1  11   9 82.1855 5.11334   1
   0  11   9 1.75648 1.39856  -2
   0  11   9 1.75648 1.39856   1
  -1  11  10 35.4312 5.02876  -2
   1  11   9 35.4312 5.02876   1
  -2  11  10 19.7630 4.11292  -2
   2  11   9 19.7630 4.11292   1
  -3  11  11 9.31482 3.21557  -2
   3  11   9 9.31482 3.21557   1
  -4  11  11 18.0121 13.0948  -2
   4  11   9 18.0121 13.0948   1
  -5  11  12 5.34659 5.58938  -2
   5  11   9 5.34659 5.58938   1
   5  11   9 9.37877 10.1915   1
   4  12   6 33.4061 9.80978  -2
  -4  12   9 33.4061 9.80978   1
   3  12   7 1.73441 3.20511  -2
  -3  12   9 1.73441 3.20511   1
   2  12   8 20.2273 4.23375  -2
  -2  12   9 20.2273 4.23375   1
   1  12   8 6.21917 4.99164  -2
  -1  12   9 6.21917 4.99164   1
   0  12   9 -3.1594 1.59577  -2
   0  12   9 -3.1594 1.59577   1
  -1  12  10 28.2179 5.16952  -2
   1  12   9 28.2179 5.16952   1
  -2  12  10 92.5893 6.85249  -2
   2  12   9 92.5893 6.85249   1
  -3  12  11 40.3398 5.17173  -2
   3  12   9 40.3398 5.17173   1
   4  12   9 10.8036 7.98474   2
   3  13   7 8.35252 4.18100  -2
  -3  13   9 8.35252 4.18100   1
   2  13   8 10.7548 6.63063  -2
  -2  13   9 10.7548 6.63063   1
   1  13   8 208.290 17.7234  -2
  -1  13   9 208.290 17.7234   1
   0  13   9 4.88712 3.93565  -2
   0  13   9 4.88712 3.93565   1
  -1  13  10 18.6492 10.9654  -2
   1  13   9 18.6492 10.9654   1
  -2  13  10 45.2635 8.01957  -2
   2  13   9 45.2635 8.01957   1
   9   0   4 3.22992 9.58222  -2
  -9   0  10 3.22992 9.58222   1
   8   0   5 3.89755 4.64537  -2
  -8   0  10 3.89755 4.64537   1
   6   0   6 123.804 5.98910  -2
  -6   0  10 123.804 5.98910   1
  -5   0  10 261.955 25.7879   1
   5   0   7 269.597 10.6218  -2
  -5   0  10 269.597 10.6218   1
   4   0   7 160.514 9.77865  -2
  -4   0  10 160.514 9.77865   1
  -4   0  10 49.5136 5.45951   2
   3   0   8 161.213 4.24195  -2
  -3   0  10 161.213 4.24195   1
   2   0   9 20.1195 1.41092  -2
  -2   0  10 20.1195 1.41092   1
   1   0   9 87.5706 2.62377  -2
  -1   0  10 87.5706 2.62377   1
   0   0  10 0.60981 0.65853  -2
   0   0  10 0.60981 0.65853   1
  -1   0  11 89.4412 2.66713  -2
   1   0  10 89.4412 2.66713   1
  -2   0  11 5.25406 1.11066  -2
   2   0  10 5.25406 1.11066   1
  -3   0  12 146.904 4.78277  -2
   3   0  10 146.904 4.78277   1
  -4   0  13 236.654 11.7476  -2
   4   0  10 236.654 11.7476   1
  -4   0  12 307.943 33.2865  -2
   4   0  10 307.943 33.2865   1
  -5   0  13 832.655 29.2961  -2
   5   0  10 832.655 29.2961   1
  -6   0  14 9.31352 3.32408  -2
   6   0  10 9.31352 3.32408   1
  -8   0  15 75.1280 15.1481  -2
   8   0  10 75.1280 15.1481   1
   9   1   4 15.7261 6.24315  -2
  -9   1  10 15.7261 6.24315   1
   8   1   5 2.31321 3.17678  -2
  -8   1  10 2.31321 3.17678   1
   6   1   6 25.2431 2.26228  -2
  -6   1  10 25.2431 2.26228   1
   5   1   7 15.3653 1.57855  -2
  -5   1  10 15.3653 1.57855   1
   4   1   7 60.1826 2.84695  -2
  -4   1  10 60.1826 2.84695   1
   3   1   8 106.008 2.25956  -2
  -3   1  10 106.008 2.25956   1
   2   1   9 191.888 4.03186  -2
  -2   1  10 191.888 4.03186   1
   1   1   9 18.5478 0.86850  -2
  -1   1  10 18.5478 0.86850   1
  -1   1  10 16.8202 3.78495   1
   0   1  10 4.06259 0.56229  -2
   0   1  10 4.06259 0.56229   1
  -1   1  11 112.817 2.47062  -2
   1   1  10 112.817 2.47062   1
  -2   1  11 140.669 2.66864  -2
   2   1  10 140.669 2.66864   1
  -3   1  12 83.0577 2.00982  -2
   3   1  10 83.0577 2.00982   1
  -4   1  13 29.5530 3.02189  -2
   4   1  10 29.5530 3.02189   1
  -4   1  12 -2.1156 4.34795  -2
   4   1  10 -2.1156 4.34795   1
   4   1  10 5.77816 3.51797   1
  -5   1  13 143.945 4.53014  -2
   5   1  10 143.945 4.53014   1
  -6   1  14 5.89244 2.31124  -2
   6   1  10 5.89244 2.31124   1
  -7   1  14 46.5094 7.96025  -2
   7   1  10 46.5094 7.96025   1
  -8   1  15 3.14316 5.57922  -2
   8   1  10 3.14316 5.57922   1
   8   2   5 6.30140 3.33071  -2
  -8   2  10 6.30140 3.33071   1
   6   2   6 60.6953 2.96619  -2
  -6   2  10 60.6953 2.96619   1
   5   2   7 277.471 6.73547  -2
  -5   2  10 277.471 6.73547   1
  -4   2  10 10.0732 2.14629   2
   4   2   7 25.1677 1.82132  -2
  -4   2  10 25.1677 1.82132   1
   4   2   8 23.6808 6.55375  -2
  -4   2  10 23.6808 6.55375   1
   3   2   8 268.620 4.74162  -2
  -3   2  10 268.620 4.74162   1
   2   2   9 430.396 8.83580  -2
  -2   2  10 430.396 8.83580   1
   1   2   9 569.627 10.9396  -2
  -1   2  10 569.627 10.9396   1
  -1   2  10 143.144 15.6729   2
   0   2  10 1180.03 20.3786  -2
   0   2  10 1180.03 20.3786   1
  -1   2  11 1494.98 27.6211  -2
   1   2  10 1494.98 27.6211   1
  -2   2  11 225.705 4.31807  -2
   2   2  10 225.705 4.31807   1
   2   2  10 107.130 11.3783   2
  -3   2  12 216.159 4.20584  -2
   3   2  10 216.159 4.20584   1
  -4   2  13 39.4585 2.74146  -2
   4   2  10 39.4585 2.74146   1
  -4   2  12 39.5113 4.05409  -2
   4   2  10 39.5113 4.05409   1
  -5   2  13 113.497 3.58432  -2
   5   2  10 113.497 3.58432   1
  -6   2  14 10.4467 2.48721  -2
   6   2  10 10.4467 2.48721   1
  -7   2  14 58.4503 8.40445  -2
   7   2  10 58.4503 8.40445   1
  -8   2  15 2.04311 4.39416  -2
   8   2  10 2.04311 4.39416   1
   8   3   5 42.1820 4.17496  -2
  -8   3  10 42.1820 4.17496   1
   6   3   6 4.35272 2.06765  -2
  -6   3  10 4.35272 2.06765   1
   5   3   7 4.08001 1.48584  -2
  -5   3  10 4.08001 1.48584   1
   4   3   7 97.4385 3.44547  -2
  -4   3  10 97.4385 3.44547   1
   4   3   8 79.2892 11.6835  -2
  -4   3  10 79.2892 11.6835   1
  -4   3  10 23.4401 4.32686   2
   3   3   8 1007.29 20.7179  -2
  -3   3  10 1007.29 20.7179   1
   2   3   9 346.919 6.59992  -2
  -2   3  10 346.919 6.59992   1
  -1   3  10 50.9194 6.33712   1
   1   3   9 274.083 6.01685  -2
  -1   3  10 274.083 6.01685   1
   0   3  10 97.6729 2.03639  -2
   0   3  10 97.6729 2.03639   1
  -1   3  11 86.9415 2.06855  -2
   1   3  10 86.9415 2.06855   1
   1   3  10 50.3598 7.00864   1
  -2   3  11 84.9753 2.09139  -2
   2   3  10 84.9753 2.09139   1
  -3   3  12 194.805 3.68871  -2
   3   3  10 194.805 3.68871   1
  -4   3  13 113.307 5.21949  -2
   4   3  10 113.307 5.21949   1
  -4   3  12 113.068 14.9135  -2
   4   3  10 113.068 14.9135   1
   4   3  10 99.9885 9.99678   1
  -5   3  13 6.75242 1.83571  -2
   5   3  10 6.75242 1.83571   1
  -6   3  14 17.9951 3.04992  -2
   6   3  10 17.9951 3.04992   1
  -7   3  14 14.3138 9.35988  -2
   7   3  10 14.3138 9.35988   1
  -8   3  15 20.8630 4.75432  -2
   8   3  10 20.8630 4.75432   1
   8   4   5 4.26544 3.90196  -2
  -8   4  10 4.26544 3.90196   1
   6   4   6 27.1909 2.52466  -2
  -6   4  10 27.1909 2.52466   1
   5   4   7 123.677 3.56233  -2
  -5   4  10 123.677 3.56233   1
  -4   4  10 27.1279 3.23311   2
   4   4   7 81.5185 4.13898  -2
  -4   4  10 81.5185 4.13898   1
   3   4   8 136.514 3.05804  -2
  -3   4  10 136.514 3.05804   1
   2   4   9 274.496 5.66859  -2
  -2   4  10 274.496 5.66859   1
   1   4   9 161.443 3.31835  -2
  -1   4  10 161.443 3.31835   1
  -1   4  10 32.0648 6.16527   2
  -1   4  10 96.2019 10.5065   1
   0   4  10 7.56630 0.56860  -2
   0   4  10 7.56630 0.56860   1
  -1   4  11 182.819 4.04122  -2
   1   4  10 182.819 4.04122   1
   1   4  10 79.6508 6.81422   1
   1   4  10 24.1139 4.18451   2
  -1   4  10 248.567 27.6306  -2
   1   4  10 248.567 27.6306   1
  -2   4  11 28.1504 1.17239  -2
   2   4  10 28.1504 1.17239   1
  -3   4  12 83.5958 1.98874  -2
   3   4  10 83.5958 1.98874   1
  -4   4  13 30.2345 3.48169  -2
   4   4  10 30.2345 3.48169   1
  -4   4  12 22.1559 4.84185  -2
   4   4  10 22.1559 4.84185   1
   4   4  10 4.01789 3.11548   1
  -5   4  13 93.5859 4.06469  -2
   5   4  10 93.5859 4.06469   1
  -6   4  14 6.08160 3.34106  -2
   6   4  10 6.08160 3.34106   1
  -7   4  14 6.44153 15.6014  -2
  -7   4  15 6.44153 15.6014  -2
   7   4  10 6.44153 15.6014   1
  -7   4  14 27.5227 9.49687  -2
   7   4  10 27.5227 9.49687   1
   8   5   5 25.3053 4.43153  -2
  -8   5  10 25.3053 4.43153   1
   6   5   6 1.89349 2.06569  -2
  -6   5  10 1.89349 2.06569   1
   5   5   7 3.32839 1.73825  -2
  -5   5  10 3.32839 1.73825   1
   4   5   7 64.0986 3.36872  -2
  -4   5  10 64.0986 3.36872   1
  -4   5  10 7.32264 2.68824   2
   4   5   8 27.4728 7.61383  -2
  -4   5  10 27.4728 7.61383   1
   3   5   8 22.5885 1.12551  -2
  -3   5  10 22.5885 1.12551   1
   2   5   9 115.704 2.99625  -2
  -2   5  10 115.704 2.99625   1
  -2   5  10 152.553 14.8473   2
   1   5   9 122.797 3.21426  -2
  -1   5  10 122.797 3.21426   1
  -1   5  10 108.706 8.47437   1
  -1   5  10 25.1893 5.48366   2
   0   5  10 122.638 2.53181  -2
   0   5  10 122.638 2.53181   1
  -1   5  11 9.46917 1.00700  -2
   1   5  10 9.46917 1.00700   1
   1   5  10 1.59935 1.82006   1
   1   5  10 -0.0914 1.57066   2
  -2   5  11 23.9419 1.09686  -2
   2   5  10 23.9419 1.09686   1
  -3   5  12 47.3591 1.92693  -2
   3   5  10 47.3591 1.92693   1
  -4   5  12 105.499 15.5002  -2
   4   5  10 105.499 15.5002   1
   4   5  10 64.3855 10.4057   1
  -4   5  13 120.305 7.20000  -2
   4   5  10 120.305 7.20000   1
  -5   5  13 9.70613 2.10209  -2
   5   5  10 9.70613 2.10209   1
  -6   5  14 2.40446 3.39208  -2
   6   5  10 2.40446 3.39208   1
  -7   5  14 74.7926 10.7870  -2
   7   5  10 74.7926 10.7870   1
   8   6   5 14.9218 4.28102  -2
  -8   6  10 14.9218 4.28102   1
   6   6   6 24.0137 2.80591  -2
  -6   6  10 24.0137 2.80591   1
   5   6   7 63.7935 3.90948  -2
  -5   6  10 63.7935 3.90948   1
   4   6   7 74.4752 5.00402  -2
  -4   6  10 74.4752 5.00402   1
  -4   6  10 50.5382 8.30016   2
   3   6   8 186.711 4.50189  -2
  -3   6  10 186.711 4.50189   1
   2   6   9 86.2735 2.70852  -2
  -2   6  10 86.2735 2.70852   1
   1   6   9 11.7972 1.07770  -2
  -1   6  10 11.7972 1.07770   1
  -1   6  10 3.73163 3.35643   2
  -1   6  10 7.71677 2.12664   1
   0   6  10 37.2499 1.14409  -2
   0   6  10 37.2499 1.14409   1
  -1   6  11 37.8229 1.44081  -2
   1   6  10 37.8229 1.44081   1
   1   6  10 27.9244 3.11292   1
   1   6  10 11.4082 2.99438   2
  -2   6  11 50.8866 1.99209  -2
   2   6  10 50.8866 1.99209   1
  -3   6  12 268.966 7.59874  -2
   3   6  10 268.966 7.59874   1
  -4   6  13 76.5533 8.06657  -2
   4   6  10 76.5533 8.06657   1
  -4   6  12 82.2879 9.54474  -2
   4   6  10 82.2879 9.54474   1
  -5   6  13 109.511 4.45707  -2
   5   6  10 109.511 4.45707   1
  -6   6  14 38.7094 4.27337  -2
   6   6  10 38.7094 4.27337   1
  -7   6  14 93.2187 16.4845  -2
   7   6  10 93.2187 16.4845   1
   7   7   5 0.31783 11.6261  -2
  -7   7  10 0.31783 11.6261   1
   6   7   6 19.7170 3.14614  -2
  -6   7  10 19.7170 3.14614   1
   5   7   7 58.6527 3.46445  -2
  -5   7  10 58.6527 3.46445   1
   4   7   7 254.419 11.6173  -2
  -4   7  10 254.419 11.6173   1
   3   7   8 478.183 11.7306  -2
  -3   7  10 478.183 11.7306   1
   2   7   9 19.7262 1.55431  -2
  -2   7  10 19.7262 1.55431   1
   1   7   9 1687.62 50.7915  -2
  -1   7  10 1687.62 50.7915   1
  -1   7  10 407.295 41.2722   2
   0   7  10 55.5264 1.71479  -2
   0   7  10 55.5264 1.71479   1
  -1   7  11 193.856 6.18405  -2
   1   7  10 193.856 6.18405   1
   1   7  10 86.4695 11.8827   1
   1   7  10 152.020 18.5915   2
  -2   7  11 59.7638 2.93016  -2
   2   7  10 59.7638 2.93016   1
  -3   7  12 333.838 9.23297  -2
   3   7  10 333.838 9.23297   1
  -4   7  12 39.5867 11.8845  -2
   4   7  10 39.5867 11.8845   1
  -4   7  13 42.9893 5.62973  -2
   4   7  10 42.9893 5.62973   1
  -5   7  13 168.541 7.61837  -2
   5   7  10 168.541 7.61837   1
  -6   7  14 28.9753 3.97833  -2
   6   7  10 28.9753 3.97833   1
  -7   7  14 1.80964 13.4013  -2
   7   7  10 1.80964 13.4013   1
   7   8   5 -0.0998 13.0331  -2
  -7   8  10 -0.0998 13.0331   1
   6   8   6 4.78902 3.21746  -2
  -6   8  10 4.78902 3.21746   1
   5   8   7 20.4324 3.61611  -2
  -5   8  10 20.4324 3.61611   1
   4   8   7 -11.985 5.75647  -2
  -4   8  10 -11.985 5.75647   1
   3   8   8 76.0181 3.11645  -2
  -3   8  10 76.0181 3.11645   1
   2   8   9 96.9747 3.77769  -2
  -2   8  10 96.9747 3.77769   1
   1   8   9 609.293 17.2689  -2
  -1   8  10 609.293 17.2689   1
   0   8  10 200.869 6.35228  -2
   0   8  10 200.869 6.35228   1
  -1   8  11 273.816 8.22778  -2
   1   8  10 273.816 8.22778   1
   1   8  10 197.831 22.0937   1
  -2   8  11 19.8978 2.70481  -2
   2   8  10 19.8978 2.70481   1
  -3   8  12 7.82822 2.11923  -2
   3   8  10 7.82822 2.11923   1
  -4   8  12 -8.3234 7.51036  -2
   4   8  10 -8.3234 7.51036   1
  -4   8  13 3.66864 5.66410  -2
   4   8  10 3.66864 5.66410   1
  -5   8  13 18.6093 2.64065  -2
   5   8  10 18.6093 2.64065   1
  -6   8  14 0.56510 4.79253  -2
   6   8  10 0.56510 4.79253   1
   6   9   6 9.19154 4.85359  -2
  -6   9  10 9.19154 4.85359   1
   5   9   7 2.14049 2.68181  -2
  -5   9  10 2.14049 2.68181   1
   4   9   7 78.0080 14.5783  -2
  -4   9  10 78.0080 14.5783   1
   3   9   8 5.04013 1.58263  -2
  -3   9  10 5.04013 1.58263   1
   2   9   9 6.83373 2.60658  -2
  -2   9  10 6.83373 2.60658   1
   1   9   9 870.647 36.6302  -2
  -1   9  10 870.647 36.6302   1
   0   9  10 17.9285 2.26518  -2
   0   9  10 17.9285 2.26518   1
  -1   9  11 75.2695 6.63875  -2
   1   9  10 75.2695 6.63875   1
  -2   9  11 3.61052 2.67700  -2
   2   9  10 3.61052 2.67700   1
  -3   9  12 137.522 4.96700  -2
   3   9  10 137.522 4.96700   1
  -4   9  12 54.2181 9.68295  -2
   4   9  10 54.2181 9.68295   1
  -4   9  13 52.1064 7.43416  -2
   4   9  10 52.1064 7.43416   1
  -5   9  13 -2.3306 2.59860  -2
   5   9  10 -2.3306 2.59860   1
  -6   9  14 24.2218 4.22708  -2
   6   9  10 24.2218 4.22708   1
   6  10   6 0.34764 4.16692  -2
  -6  10  10 0.34764 4.16692   1
   5  10   7 78.2209 5.33364  -2
  -5  10  10 78.2209 5.33364   1
   4  10   7 20.8307 8.37000  -2
  -4  10  10 20.8307 8.37000   1
   3  10   8 21.4003 3.10494  -2
  -3  10  10 21.4003 3.10494   1
   2  10   9 17.9175 3.28555  -2
  -2  10  10 17.9175 3.28555   1
   1  10   9 7.13957 2.87851  -2
  -1  10  10 7.13957 2.87851   1
   0  10  10 44.6530 2.40511  -2
   0  10  10 44.6530 2.40511   1
  -1  10  11 125.534 8.14089  -2
   1  10  10 125.534 8.14089   1
  -2  10  11 22.4057 3.84800  -2
   2  10  10 22.4057 3.84800   1
  -3  10  12 8.49457 2.64039  -2
   3  10  10 8.49457 2.64039   1
  -4  10  12 73.9746 11.3621  -2
   4  10  10 73.9746 11.3621   1
  -4  10  13 65.6662 12.3380  -2
   4  10  10 65.6662 12.3380   1
  -5  10  13 9.06968 3.39890  -2
   5  10  10 9.06968 3.39890   1
   5  11   7 56.5009 5.79045  -2
  -5  11  10 56.5009 5.79045   1
   4  11   7 5.07263 11.0864  -2
  -4  11  10 5.07263 11.0864   1
   3  11   8 8.18403 2.95042  -2
  -3  11  10 8.18403 2.95042   1
   2  11   9 15.7484 3.27049  -2
  -2  11  10 15.7484 3.27049   1
   1  11   9 21.9035 3.39298  -2
  -1  11  10 21.9035 3.39298   1
   0  11  10 2.23726 1.55136  -2
   0  11  10 2.23726 1.55136   1
  -1  11  11 23.5088 4.23242  -2
   1  11  10 23.5088 4.23242   1
  -2  11  11 22.7971 4.26784  -2
   2  11  10 22.7971 4.26784   1
  -3  11  12 30.7400 3.58496  -2
   3  11  10 30.7400 3.58496   1
   4  12   7 8.82602 11.8299  -2
  -4  12  10 8.82602 11.8299   1
   3  12   8 30.1254 4.52755  -2
  -3  12  10 30.1254 4.52755   1
   2  12   9 47.0073 4.83603  -2
  -2  12  10 47.0073 4.83603   1
   1  12   9 0.70880 5.06074  -2
  -1  12  10 0.70880 5.06074   1
   0  12  10 9.07150 1.90344  -2
   0  12  10 9.07150 1.90344   1
  -1  12  10 13.4639 11.5364  -2
   1  12  10 13.4639 11.5364   1
  -1  12  11 17.6836 5.02168  -2
   1  12  10 17.6836 5.02168   1
  -2  12  11 1.19997 5.37279  -2
   2  12  10 1.19997 5.37279   1
  -3  12  12 13.2567 4.99263  -2
   3  12  10 13.2567 4.99263   1
   3  13   8 14.0417 5.59989  -2
  -3  13  10 14.0417 5.59989   1
   2  13   9 27.7778 6.34518  -2
  -2  13  10 27.7778 6.34518   1
   1  13   9 37.5178 11.0105  -2
  -1  13  10 37.5178 11.0105   1
   0  13  10 3.53769 4.35231  -2
   0  13  10 3.53769 4.35231   1
  -1  13  11 14.5306 8.44161  -2
   1  13  10 14.5306 8.44161   1
  -2  13  11 32.3538 6.66516  -2
   2  13  10 32.3538 6.66516   1
   8   0   6 -3.1248 4.60412  -2
  -8   0  11 -3.1248 4.60412   1
   6   0   7 0.29690 2.91133  -2
  -6   0  11 0.29690 2.91133   1
   5   0   8 10.0006 2.48777  -2
  -5   0  11 10.0006 2.48777   1
   4   0   8 10.0330 3.42483  -2
  -4   0  11 10.0330 3.42483   1
   3   0   9 -0.3603 1.30481  -2
  -3   0  11 -0.3603 1.30481   1
   2   0  10 3.20810 1.26490  -2
  -2   0  11 3.20810 1.26490   1
   1   0  10 25.2699 1.65354  -2
  -1   0  11 25.2699 1.65354   1
   0   0  11 0.34804 0.76236  -2
   0   0  11 0.34804 0.76236   1
  -1   0  12 89.2139 3.06380  -2
   1   0  11 89.2139 3.06380   1
  -2   0  12 174.390 4.61028  -2
   2   0  11 174.390 4.61028   1
  -3   0  13 0.69151 1.20256  -2
   3   0  11 0.69151 1.20256   1
  -4   0  13 32.3589 10.7067  -2
   4   0  11 32.3589 10.7067   1
  -4   0  14 3.54047 3.40246  -2
   4   0  11 3.54047 3.40246   1
  -5   0  14 40.2140 3.52042  -2
   5   0  11 40.2140 3.52042   1
  -6   0  15 3.43415 3.39937  -2
   6   0  11 3.43415 3.39937   1
  -8   0  16 72.7177 15.2491  -2
   8   0  11 72.7177 15.2491   1
   8   1   6 -3.7952 3.31694  -2
  -8   1  11 -3.7952 3.31694   1
   6   1   7 112.079 4.51322  -2
  -6   1  11 112.079 4.51322   1
   5   1   8 57.8674 2.50847  -2
  -5   1  11 57.8674 2.50847   1
   4   1   8 47.6124 2.72423  -2
  -4   1  11 47.6124 2.72423   1
  -4   1  11 6.26442 3.44692   1
  -4   1  11 5.32740 3.28988   2
   3   1   9 392.109 8.12588  -2
  -3   1  11 392.109 8.12588   1
   2   1  10 47.3012 1.35950  -2
  -2   1  11 47.3012 1.35950   1
   1   1  10 378.293 7.74102  -2
  -1   1  11 378.293 7.74102   1
   0   1  11 743.941 12.8520  -2
   0   1  11 743.941 12.8520   1
  -1   1  12 212.870 4.50217  -2
   1   1  11 212.870 4.50217   1
   1   1  11 54.7886 6.70020   2
  -2   1  12 47.7402 1.25918  -2
   2   1  11 47.7402 1.25918   1
  -3   1  13 83.3112 1.91612  -2
   3   1  11 83.3112 1.91612   1
  -4   1  13 478.759 35.1398  -2
   4   1  11 478.759 35.1398   1
  -4   1  14 389.523 16.0265  -2
   4   1  11 389.523 16.0265   1
   4   1  11 359.490 23.4171   1
  -5   1  14 113.348 3.90671  -2
   5   1  11 113.348 3.90671   1
  -6   1  15 4.40057 2.55390  -2
   6   1  11 4.40057 2.55390   1
  -7   1  15 133.388 14.5715  -2
   7   1  11 133.388 14.5715   1
  -8   1  16 12.2103 5.30511  -2
   8   1  11 12.2103 5.30511   1
   8   2   6 58.6094 4.50824  -2
  -8   2  11 58.6094 4.50824   1
   6   2   7 41.8960 2.63166  -2
  -6   2  11 41.8960 2.63166   1
   5   2   8 -1.4627 1.40435  -2
  -5   2  11 -1.4627 1.40435   1
   4   2   8 35.5791 2.35721  -2
  -4   2  11 35.5791 2.35721   1
  -4   2  11 9.52216 3.58165   2
   4   2   9 55.0231 8.80013  -2
  -4   2  11 55.0231 8.80013   1
   3   2   9 95.7121 2.09671  -2
  -3   2  11 95.7121 2.09671   1
   2   2  10 217.476 4.41840  -2
  -2   2  11 217.476 4.41840   1
   1   2  10 1186.27 23.2098  -2
  -1   2  11 1186.27 23.2098   1
   0   2  11 226.907 4.19146  -2
   0   2  11 226.907 4.19146   1
  -1   2  12 73.0265 1.68387  -2
   1   2  11 73.0265 1.68387   1
  -2   2  12 33.8723 1.24710  -2
   2   2  11 33.8723 1.24710   1
  -3   2  13 74.3333 1.80481  -2
   3   2  11 74.3333 1.80481   1
   3   2  11 26.8447 5.38260   2
  -4   2  14 244.883 10.9587  -2
   4   2  11 244.883 10.9587   1
  -4   2  13 250.991 19.4107  -2
   4   2  11 250.991 19.4107   1
  -5   2  14 93.9267 3.36008  -2
   5   2  11 93.9267 3.36008   1
  -6   2  15 -0.3208 2.52718  -2
   6   2  11 -0.3208 2.52718   1
  -7   2  15 43.3555 8.33361  -2
   7   2  11 43.3555 8.33361   1
   8   2  11 15.0390 4.85133   1
   8   2  11 4.31801 10.4880   2
   8   3   6 27.6395 4.93558  -2
  -8   3  11 27.6395 4.93558   1
   6   3   7 120.689 4.54153  -2
  -6   3  11 120.689 4.54153   1
   5   3   8 211.735 5.76943  -2
  -5   3  11 211.735 5.76943   1
  -4   3  11 3.81092 1.55427   2
   4   3   8 34.0678 2.88812  -2
  -4   3  11 34.0678 2.88812   1
   3   3   9 20.7037 1.03087  -2
  -3   3  11 20.7037 1.03087   1
   2   3  10 22.8561 1.18410  -2
  -2   3  11 22.8561 1.18410   1
   1   3  10 145.995 3.02218  -2
  -1   3  11 145.995 3.02218   1
   1   3  11 309.700 30.9651  -2
  -1   3  11 309.700 30.9651   1
  -1   3  11 33.7179 5.77583   2
   0   3  11 84.9027 1.88261  -2
   0   3  11 84.9027 1.88261   1
  -1   3  12 740.380 16.8860  -2
   1   3  11 740.380 16.8860   1
   1   3  11 168.298 17.5790   2
  -2   3  12 93.2837 2.12451  -2
   2   3  11 93.2837 2.12451   1
  -3   3  13 149.269 2.99225  -2
   3   3  11 149.269 2.99225   1
  -4   3  14 29.4655 3.29528  -2
   4   3  11 29.4655 3.29528   1
  -4   3  13 46.3432 10.2368  -2
   4   3  11 46.3432 10.2368   1
  -5   3  14 25.7703 2.54054  -2
   5   3  11 25.7703 2.54054   1
  -6   3  15 0.64796 2.84245  -2
   6   3  11 0.64796 2.84245   1
  -7   3  15 20.4475 9.31376  -2
   7   3  11 20.4475 9.31376   1
   8   4   6 18.2386 4.43736  -2
  -8   4  11 18.2386 4.43736   1
   6   4   7 53.5420 2.99394  -2
  -6   4  11 53.5420 2.99394   1
   5   4   8 37.2195 2.02247  -2
  -5   4  11 37.2195 2.02247   1
   4   4   8 28.8705 2.42043  -2
  -4   4  11 28.8705 2.42043   1
  -4   4  11 -0.2431 1.63247   2
   3   4   9 83.3653 1.98391  -2
  -3   4  11 83.3653 1.98391   1
   2   4  10 36.2990 1.50224  -2
  -2   4  11 36.2990 1.50224   1
   1   4  10 464.400 10.4382  -2
  -1   4  11 464.400 10.4382   1
  -1   4  11 380.773 38.0459   1
  -1   4  11 102.817 8.46108   2
   0   4  11 131.948 2.62476  -2
   0   4  11 131.948 2.62476   1
  -1   4  12 6.97504 1.04116  -2
   1   4  11 6.97504 1.04116   1
   1   4  11 0.81300 2.40588   1
   1   4  11 0.70363 1.76887   2
  -2   4  12 88.0838 2.12809  -2
   2   4  11 88.0838 2.12809   1
  -3   4  13 19.0676 1.27589  -2
   3   4  11 19.0676 1.27589   1
  -4   4  14 50.2457 4.65531  -2
   4   4  11 50.2457 4.65531   1
  -4   4  13 65.4424 8.65892  -2
   4   4  11 65.4424 8.65892   1
   4   4  11 37.8801 9.50432   1
  -5   4  14 -0.0443 2.35262  -2
   5   4  11 -0.0443 2.35262   1
  -6   4  15 31.2928 4.73727  -2
   6   4  11 31.2928 4.73727   1
  -7   4  15 19.8629 9.46439  -2
   7   4  11 19.8629 9.46439   1
   8   5   6 6.16627 3.36772  -2
  -8   5  11 6.16627 3.36772   1
   6   5   7 19.2195 2.39298  -2
  -6   5  11 19.2195 2.39298   1
   5   5   8 207.057 6.81184  -2
  -5   5  11 207.057 6.81184   1
   4   5   8 6.84813 2.45203  -2
  -4   5  11 6.84813 2.45203   1
  -4   5  11 2.22891 4.42409   2
   4   5   9 4.63643 7.09527  -2
  -4   5  11 4.63643 7.09527   1
   3   5   9 26.6080 1.21728  -2
  -3   5  11 26.6080 1.21728   1
   2   5  10 82.1508 2.79931  -2
  -2   5  11 82.1508 2.79931   1
   1   5  10 40.3482 1.62834  -2
  -1   5  11 40.3482 1.62834   1
  -1   5  11 14.1236 2.90246   2
  -1   5  11 28.9095 4.84602   1
   0   5  11 116.323 2.58471  -2
   0   5  11 116.323 2.58471   1
  -1   5  12 22.6297 1.20514  -2
   1   5  11 22.6297 1.20514   1
   1   5  11 -2.0185 2.82268   1
   1   5  11 -2.7704 1.68225   2
  -2   5  12 205.897 4.48926  -2
   2   5  11 205.897 4.48926   1
  -3   5  13 7.47623 1.64958  -2
   3   5  11 7.47623 1.64958   1
  -4   5  14 3.72304 5.04316  -2
   4   5  11 3.72304 5.04316   1
   4   5  11 -6.8868 3.55121   1
  -4   5  13 52.4947 11.7044  -2
   4   5  11 52.4947 11.7044   1
  -5   5  14 22.2507 2.48737  -2
   5   5  11 22.2507 2.48737   1
  -6   5  15 22.9355 3.91257  -2
   6   5  11 22.9355 3.91257   1
  -7   5  15 20.9245 12.3521  -2
   7   5  11 20.9245 12.3521   1
  -8   6  11 8.41781 7.90899   1
   8   6   6 -2.8802 4.75679  -2
  -8   6  11 -2.8802 4.75679   1
   6   6   7 51.9223 3.80605  -2
  -6   6  11 51.9223 3.80605   1
   5   6   8 196.159 6.96974  -2
  -5   6  11 196.159 6.96974   1
   4   6   8 83.0809 5.28736  -2
  -4   6  11 83.0809 5.28736   1
   4   6   9 34.9019 8.94976  -2
  -4   6  11 34.9019 8.94976   1
   3   6   9 149.770 4.10295  -2
  -3   6  11 149.770 4.10295   1
   2   6  10 200.308 5.24123  -2
  -2   6  11 200.308 5.24123   1
   1   6  10 25.4307 1.44196  -2
  -1   6  11 25.4307 1.44196   1
  -1   6  11 11.3519 3.07669   1
  -1   6  11 -1.8985 1.85428   2
   0   6  11 337.628 6.19076  -2
   0   6  11 337.628 6.19076   1
  -1   6  12 90.6175 2.50878  -2
   1   6  11 90.6175 2.50878   1
   1   6  11 12.4759 3.36928   2
   1   6  11 79.5352 11.1440   1
  -2   6  12 31.4683 2.11010  -2
   2   6  11 31.4683 2.11010   1
  -3   6  13 91.6166 3.24331  -2
   3   6  11 91.6166 3.24331   1
  -4   6  14 50.9768 6.92330  -2
   4   6  11 50.9768 6.92330   1
  -4   6  13 52.5204 12.4940  -2
   4   6  11 52.5204 12.4940   1
  -5   6  14 121.757 5.65848  -2
   5   6  11 121.757 5.65848   1
  -6   6  15 109.799 6.79021  -2
   6   6  11 109.799 6.79021   1
  -7   6  15 15.1278 12.8547  -2
   7   6  11 15.1278 12.8547   1
   6   7   7 10.9942 3.74271  -2
  -6   7  11 10.9942 3.74271   1
   5   7   8 53.3159 3.23631  -2
  -5   7  11 53.3159 3.23631   1
  -4   7  11 7.21074 3.37600   2
   4   7   8 55.0922 5.91944  -2
  -4   7  11 55.0922 5.91944   1
   3   7   9 203.622 5.68411  -2
  -3   7  11 203.622 5.68411   1
   2   7  10 77.8237 2.99055  -2
  -2   7  11 77.8237 2.99055   1
   1   7  10 531.377 17.6274  -2
  -1   7  11 531.377 17.6274   1
  -1   7  11 119.244 14.8740   2
   0   7  11 303.799 7.72473  -2
   0   7  11 303.799 7.72473   1
  -1   7  12 127.161 4.68818  -2
   1   7  11 127.161 4.68818   1
   1   7  11 84.5594 11.8391   1
  -2   7  12 287.489 8.85204  -2
   2   7  11 287.489 8.85204   1
  -3   7  13 9.25860 2.38704  -2
   3   7  11 9.25860 2.38704   1
  -4   7  14 41.4592 6.89891  -2
   4   7  11 41.4592 6.89891   1
  -4   7  13 56.2315 12.3713  -2
   4   7  11 56.2315 12.3713   1
  -5   7  14 112.229 5.20492  -2
   5   7  11 112.229 5.20492   1
  -6   7  15 2.49261 4.18947  -2
   6   7  11 2.49261 4.18947   1
   7   8   6 -3.4633 13.4738  -2
  -7   8  11 -3.4633 13.4738   1
   7   8   7 -15.154 16.6029  -2
  -7   8  11 -15.154 16.6029   1
   6   8   7 3.13551 3.55202  -2
  -6   8  11 3.13551 3.55202   1
   5   8   8 18.9528 3.26174  -2
  -5   8  11 18.9528 3.26174   1
   4   8   8 27.1659 4.67684  -2
  -4   8  11 27.1659 4.67684   1
   3   8   9 95.9774 4.30413  -2
  -3   8  11 95.9774 4.30413   1
   2   8  10 26.6235 2.50536  -2
  -2   8  11 26.6235 2.50536   1
   1   8  10 152.036 5.40425  -2
  -1   8  11 152.036 5.40425   1
  -1   8  11 101.945 13.8806   2
   0   8  11 615.219 16.3496  -2
   0   8  11 615.219 16.3496   1
  -1   8  12 815.740 24.2347  -2
   1   8  11 815.740 24.2347   1
  -2   8  12 170.135 8.85094  -2
   2   8  11 170.135 8.85094   1
  -3   8  13 44.8361 2.89028  -2
   3   8  11 44.8361 2.89028   1
  -4   8  14 38.1710 6.62914  -2
   4   8  11 38.1710 6.62914   1
  -4   8  13 34.0123 8.73958  -2
   4   8  11 34.0123 8.73958   1
  -5   8  14 10.4606 2.76736  -2
   5   8  11 10.4606 2.76736   1
  -6   8  15 18.0039 5.81824  -2
   6   8  11 18.0039 5.81824   1
   6   9   7 13.5516 5.94030  -2
  -6   9  11 13.5516 5.94030   1
   5   9   8 18.7381 3.46486  -2
  -5   9  11 18.7381 3.46486   1
   4   9   8 23.5402 11.8211  -2
  -4   9  11 23.5402 11.8211   1
   3   9   9 58.9143 2.67370  -2
  -3   9  11 58.9143 2.67370   1
   2   9  10 0.94798 3.01834  -2
  -2   9  11 0.94798 3.01834   1
   1   9  10 52.0442 5.50047  -2
  -1   9  11 52.0442 5.50047   1
   0   9  11 1.96299 2.06832  -2
   0   9  11 1.96299 2.06832   1
  -1   9  12 28.2460 4.33170  -2
   1   9  11 28.2460 4.33170   1
  -2   9  12 -0.4891 3.09217  -2
   2   9  11 -0.4891 3.09217   1
  -3   9  13 189.358 6.67516  -2
   3   9  11 189.358 6.67516   1
  -4   9  14 12.5453 6.15382  -2
   4   9  11 12.5453 6.15382   1
  -4   9  13 9.71041 8.36611  -2
   4   9  11 9.71041 8.36611   1
  -5   9  14 4.23118 3.83323  -2
   5   9  11 4.23118 3.83323   1
   6   9  11 4.29535 5.02205   1
   6  10   7 35.5393 4.80183  -2
  -6  10  11 35.5393 4.80183   1
   5  10   8 75.5601 5.31564  -2
  -5  10  11 75.5601 5.31564   1
   4  10   8 21.1399 8.70865  -2
  -4  10  11 21.1399 8.70865   1
   3  10   9 122.746 4.96977  -2
  -3  10  11 122.746 4.96977   1
   2  10  10 37.7981 3.44039  -2
  -2  10  11 37.7981 3.44039   1
   1  10  10 66.7495 4.15170  -2
  -1  10  11 66.7495 4.15170   1
   0  10  11 78.5378 3.20393  -2
   0  10  11 78.5378 3.20393   1
  -1  10  12 16.9174 4.52873  -2
   1  10  11 16.9174 4.52873   1
  -2  10  12 2.03275 3.28217  -2
   2  10  11 2.03275 3.28217   1
  -3  10  13 64.6977 3.70332  -2
   3  10  11 64.6977 3.70332   1
  -4  10  13 37.6534 10.1163  -2
   4  10  11 37.6534 10.1163   1
  -5  10  14 -5.7061 4.45747  -2
   5  10  11 -5.7061 4.45747   1
   5  10  11 3.92208 8.59173   1
   5  11   8 -9.0734 6.66341  -2
  -5  11  11 -9.0734 6.66341   1
   4  11   8 -3.6094 11.3719  -2
  -4  11  11 -3.6094 11.3719   1
   3  11   9 1.49218 2.53464  -2
  -3  11  11 1.49218 2.53464   1
   2  11  10 55.0420 4.67812  -2
  -2  11  11 55.0420 4.67812   1
   1  11  10 19.1420 3.56954  -2
  -1  11  11 19.1420 3.56954   1
   0  11  11 45.8947 2.89883  -2
   0  11  11 45.8947 2.89883   1
  -1  11  12 14.4846 4.68231  -2
   1  11  11 14.4846 4.68231   1
  -2  11  12 78.4414 6.96275  -2
   2  11  11 78.4414 6.96275   1
  -3  11  13 19.8912 3.22879  -2
   3  11  11 19.8912 3.22879   1
   4  12   8 17.5590 12.6083  -2
  -4  12  11 17.5590 12.6083   1
   3  12   9 57.8183 7.17189  -2
  -3  12  11 57.8183 7.17189   1
   2  12  10 4.20899 5.82723  -2
  -2  12  11 4.20899 5.82723   1
   1  12  10 7.64957 5.11458  -2
  -1  12  11 7.64957 5.11458   1
   0  12  11 5.86928 1.80197  -2
   0  12  11 5.86928 1.80197   1
  -1  12  11 -3.0918 11.1808  -2
   1  12  11 -3.0918 11.1808   1
  -1  12  12 11.5031 10.7071  -2
   1  12  11 11.5031 10.7071   1
  -2  12  12 -11.500 6.05905  -2
   2  12  11 -11.500 6.05905   1
  -3  12  13 16.7418 4.90302  -2
   3  12  11 16.7418 4.90302   1
   2  13  10 23.2355 6.21021  -2
  -2  13  11 23.2355 6.21021   1
   1  13  10 3.59793 9.18461  -2
  -1  13  11 3.59793 9.18461   1
   0  13  11 16.9828 4.29375  -2
   0  13  11 16.9828 4.29375   1
  -1  13  12 13.5716 5.53944  -2
   1  13  11 13.5716 5.53944   1
   8   0   7 -7.0376 4.80359  -2
  -8   0  12 -7.0376 4.80359   1
   6   0   8 104.570 6.46098  -2
  -6   0  12 104.570 6.46098   1
   5   0   9 278.819 11.2099  -2
  -5   0  12 278.819 11.2099   1
   4   0   9 112.792 12.6325  -2
  -4   0  12 112.792 12.6325   1
   3   0  10 37.9464 1.81716  -2
  -3   0  12 37.9464 1.81716   1
   2   0  11 734.025 19.6745  -2
  -2   0  12 734.025 19.6745   1
   1   0  11 334.640 11.3636  -2
  -1   0  12 334.640 11.3636   1
   0   0  12 129.257 3.44860  -2
   0   0  12 129.257 3.44860   1
  -1   0  13 192.656 5.33571  -2
   1   0  12 192.656 5.33571   1
  -2   0  13 447.118 11.2407  -2
   2   0  12 447.118 11.2407   1
  -3   0  14 25.4192 1.56038  -2
   3   0  12 25.4192 1.56038   1
  -4   0  14 227.830 26.4673  -2
   4   0  12 227.830 26.4673   1
  -4   0  15 184.799 8.56685  -2
   4   0  12 184.799 8.56685   1
  -5   0  15 0.25967 2.67863  -2
   5   0  12 0.25967 2.67863   1
  -6   0  16 13.6771 5.55806  -2
   6   0  12 13.6771 5.55806   1
   8   1   7 0.99098 3.80689  -2
  -8   1  12 0.99098 3.80689   1
   6   1   8 26.9402 2.86987  -2
  -6   1  12 26.9402 2.86987   1
   5   1   9 68.0269 2.67759  -2
  -5   1  12 68.0269 2.67759   1
  -4   1  12 1.08161 2.38150   2
   4   1   9 4.80914 3.14595  -2
  -4   1  12 4.80914 3.14595   1
   4   1  10 -7.1238 7.39786  -2
  -4   1  12 -7.1238 7.39786   1
   3   1  10 124.303 2.71934  -2
  -3   1  12 124.303 2.71934   1
   2   1  11 16.1532 0.95575  -2
  -2   1  12 16.1532 0.95575   1
   1   1  11 124.209 3.00691  -2
  -1   1  12 124.209 3.00691   1
   0   1  12 8.97094 0.61278  -2
   0   1  12 8.97094 0.61278   1
  -1   1  13 223.036 4.18106  -2
   1   1  12 223.036 4.18106   1
  -2   1  13 18.7257 1.12250  -2
   2   1  12 18.7257 1.12250   1
   2   1  12 11.4177 2.85766   1
  -3   1  14 27.5554 1.29789  -2
   3   1  12 27.5554 1.29789   1
  -4   1  15 56.5888 3.60430  -2
   4   1  12 56.5888 3.60430   1
  -4   1  14 66.1097 5.08912  -2
   4   1  12 66.1097 5.08912   1
  -5   1  15 39.5142 2.48442  -2
   5   1  12 39.5142 2.48442   1
  -6   1  16 12.4756 3.16332  -2
   6   1  12 12.4756 3.16332   1
  -7   1  16 46.9506 10.7191  -2
   7   1  12 46.9506 10.7191   1
   8   2   7 11.5984 3.93853  -2
  -8   2  12 11.5984 3.93853   1
   6   2   8 54.4114 3.17706  -2
  -6   2  12 54.4114 3.17706   1
   5   2   9 31.4845 2.15051  -2
  -5   2  12 31.4845 2.15051   1
  -4   2  12 15.4370 3.36864   2
   4   2  10 51.7594 8.71385  -2
  -4   2  12 51.7594 8.71385   1
   4   2   9 88.8425 4.64346  -2
  -4   2  12 88.8425 4.64346   1
   3   2  10 76.1428 1.67877  -2
  -3   2  12 76.1428 1.67877   1
   2   2  11 21.6450 1.18130  -2
  -2   2  12 21.6450 1.18130   1
   1   2  11 284.471 6.44600  -2
  -1   2  12 284.471 6.44600   1
   0   2  12 136.361 2.56692  -2
   0   2  12 136.361 2.56692   1
  -1   2  13 224.871 4.79018  -2
   1   2  12 224.871 4.79018   1
  -2   2  13 123.977 2.72702  -2
   2   2  12 123.977 2.72702   1
  -3   2  14 143.576 3.24634  -2
   3   2  12 143.576 3.24634   1
  -4   2  14 77.0177 5.90566  -2
   4   2  12 77.0177 5.90566   1
  -4   2  15 54.7375 3.78039  -2
   4   2  12 54.7375 3.78039   1
  -5   2  15 10.9721 1.98007  -2
   5   2  12 10.9721 1.98007   1
  -6   2  16 17.1097 3.32641  -2
   6   2  12 17.1097 3.32641   1
  -7   2  16 37.8333 8.32046  -2
   7   2  12 37.8333 8.32046   1
   8   3   7 42.9714 4.94300  -2
  -8   3  12 42.9714 4.94300   1
   6   3   8 2.58276 2.42176  -2
  -6   3  12 2.58276 2.42176   1
   5   3   9 75.6609 2.85335  -2
  -5   3  12 75.6609 2.85335   1
   4   3   9 30.2158 3.48279  -2
  -4   3  12 30.2158 3.48279   1
  -4   3  12 3.56654 2.13312   2
   3   3  10 118.849 2.40369  -2
  -3   3  12 118.849 2.40369   1
   2   3  11 79.3271 2.13361  -2
  -2   3  12 79.3271 2.13361   1
   1   3  11 204.339 4.38208  -2
  -1   3  12 204.339 4.38208   1
   1   3  12 336.745 33.5951  -2
  -1   3  12 336.745 33.5951   1
   0   3  12 102.098 2.18165  -2
   0   3  12 102.098 2.18165   1
  -1   3  13 496.622 12.3907  -2
   1   3  12 496.622 12.3907   1
   1   3  12 144.954 15.5140   2
  -2   3  13 17.7012 1.22709  -2
   2   3  12 17.7012 1.22709   1
  -3   3  14 175.974 4.48385  -2
   3   3  12 175.974 4.48385   1
  -4   3  14 -1.6289 5.20846  -2
   4   3  12 -1.6289 5.20846   1
  -4   3  15 -1.7190 7.81698  -2
   4   3  12 -1.7190 7.81698   1
  -5   3  15 10.1735 2.40348  -2
   5   3  12 10.1735 2.40348   1
  -6   3  16 8.56054 3.48069  -2
   6   3  12 8.56054 3.48069   1
  -7   3  16 41.1498 15.9061  -2
   7   3  12 41.1498 15.9061   1
   8   4   7 46.9980 4.87951  -2
  -8   4  12 46.9980 4.87951   1
   6   4   8 58.2348 3.18151  -2
  -6   4  12 58.2348 3.18151   1
   5   4   9 72.9224 2.90153  -2
  -5   4  12 72.9224 2.90153   1
   4   4   9 37.2057 3.21544  -2
  -4   4  12 37.2057 3.21544   1
  -4   4  12 10.2151 3.63435   2
   3   4  10 115.788 2.50591  -2
  -3   4  12 115.788 2.50591   1
   2   4  11 78.8792 2.17411  -2
  -2   4  12 78.8792 2.17411   1
   1   4  11 20.7543 1.41137  -2
  -1   4  12 20.7543 1.41137   1
  -1   4  12 1.89976 2.71600   2
  -1   4  12 15.2474 3.87433   1
   0   4  12 159.569 3.44341  -2
   0   4  12 159.569 3.44341   1
  -1   4  13 84.1003 2.02807  -2
   1   4  12 84.1003 2.02807   1
  -2   4  13 153.349 3.35847  -2
   2   4  12 153.349 3.35847   1
  -3   4  14 202.429 5.45489  -2
   3   4  12 202.429 5.45489   1
   3   4  12 109.660 12.3546   2
  -4   4  15 101.984 6.71153  -2
   4   4  12 101.984 6.71153   1
  -4   4  14 34.6119 10.6545  -2
   4   4  12 34.6119 10.6545   1
  -5   4  15 65.8381 3.33817  -2
   5   4  12 65.8381 3.33817   1
  -6   4  16 31.1624 4.16921  -2
   6   4  12 31.1624 4.16921   1
  -7   4  16 75.7610 17.8226  -2
   7   4  12 75.7610 17.8226   1
   8   5   7 13.4047 4.26458  -2
  -8   5  12 13.4047 4.26458   1
   6   5   8 108.458 4.65641  -2
  -6   5  12 108.458 4.65641   1
   5   5   9 23.6219 2.40027  -2
  -5   5  12 23.6219 2.40027   1
   4   5   9 110.104 5.38997  -2
  -4   5  12 110.104 5.38997   1
  -4   5  12 35.6820 8.04135   2
   3   5  10 103.843 3.00669  -2
  -3   5  12 103.843 3.00669   1
   2   5  11 717.255 17.2360  -2
  -2   5  12 717.255 17.2360   1
   1   5  11 87.9921 2.28879  -2
  -1   5  12 87.9921 2.28879   1
  -1   5  12 18.0843 5.07149   2
  -1   5  12 74.3363 8.90832   1
   0   5  12 6.04462 0.66392  -2
   0   5  12 6.04462 0.66392   1
  -1   5  13 88.6965 2.43840  -2
   1   5  12 88.6965 2.43840   1
  -1   5  12 95.9542 16.0419  -2
   1   5  12 95.9542 16.0419   1
   1   5  12 23.6435 5.03089   2
  -2   5  13 57.8841 2.05614  -2
   2   5  12 57.8841 2.05614   1
  -3   5  14 81.2346 2.92438  -2
   3   5  12 81.2346 2.92438   1
  -4   5  14 43.4726 11.9540  -2
   4   5  12 43.4726 11.9540   1
  -4   5  15 38.2768 9.20456  -2
   4   5  12 38.2768 9.20456   1
  -5   5  15 92.3173 4.93451  -2
   5   5  12 92.3173 4.93451   1
  -6   5  16 14.5560 4.01225  -2
   6   5  12 14.5560 4.01225   1
   7   6   7 18.7171 13.9911  -2
  -7   6  12 18.7171 13.9911   1
   6   6   8 13.6076 3.19770  -2
  -6   6  12 13.6076 3.19770   1
   5   6   9 146.855 5.02379  -2
  -5   6  12 146.855 5.02379   1
   4   6   9 13.5104 3.66059  -2
  -4   6  12 13.5104 3.66059   1
   4   6  10 24.1150 8.71103  -2
  -4   6  12 24.1150 8.71103   1
   3   6  10 237.604 6.30965  -2
  -3   6  12 237.604 6.30965   1
   2   6  11 136.871 4.31894  -2
  -2   6  12 136.871 4.31894   1
   1   6  11 60.1005 2.42549  -2
  -1   6  12 60.1005 2.42549   1
  -1   6  12 25.0423 5.23580   1
  -1   6  12 11.0662 4.63952   2
   0   6  12 279.064 6.30827  -2
   0   6  12 279.064 6.30827   1
  -1   6  13 48.4685 2.35824  -2
   1   6  12 48.4685 2.35824   1
   1   6  12 8.50782 3.00543   2
   1   6  12 29.0361 6.58666   1
  -2   6  13 27.6723 2.10771  -2
   2   6  12 27.6723 2.10771   1
  -3   6  14 12.2090 2.09329  -2
   3   6  12 12.2090 2.09329   1
  -4   6  14 6.71031 6.79326  -2
   4   6  12 6.71031 6.79326   1
  -4   6  15 27.7914 6.18566  -2
   4   6  12 27.7914 6.18566   1
  -5   6  15 62.1870 4.35358  -2
   5   6  12 62.1870 4.35358   1
  -6   6  16 31.7408 4.63815  -2
   6   6  12 31.7408 4.63815   1
  -7   6  16 63.5032 15.6149  -2
   7   6  12 63.5032 15.6149   1
   6   7   8 15.6222 3.27567  -2
  -6   7  12 15.6222 3.27567   1
   5   7   9 17.0919 2.73854  -2
  -5   7  12 17.0919 2.73854   1
   4   7   9 54.9648 5.98125  -2
  -4   7  12 54.9648 5.98125   1
   3   7  10 98.9849 3.52376  -2
  -3   7  12 98.9849 3.52376   1
   2   7  11 430.792 13.2030  -2
  -2   7  12 430.792 13.2030   1
  -1   7  12 16.4954 5.60161   2
   1   7  11 77.1329 3.39864  -2
  -1   7  12 77.1329 3.39864   1
   0   7  12 7.97833 1.07976  -2
   0   7  12 7.97833 1.07976   1
   1   7  12 31.2528 6.17833   2
  -1   7  13 175.952 6.40890  -2
   1   7  12 175.952 6.40890   1
  -2   7  13 53.3984 2.80643  -2
   2   7  12 53.3984 2.80643   1
  -3   7  14 96.2627 4.10485  -2
   3   7  12 96.2627 4.10485   1
  -4   7  15 2.53995 7.96165  -2
   4   7  12 2.53995 7.96165   1
  -4   7  14 21.7542 10.8771  -2
   4   7  12 21.7542 10.8771   1
  -5   7  15 6.71136 2.45429  -2
   5   7  12 6.71136 2.45429   1
  -6   7  16 1.28302 4.66632  -2
   6   7  12 1.28302 4.66632   1
   7   8   8 3.93616 16.9285  -2
  -7   8  12 3.93616 16.9285   1
   6   8   8 -1.1115 3.76780  -2
  -6   8  12 -1.1115 3.76780   1
   5   8   9 1.87752 2.68497  -2
  -5   8  12 1.87752 2.68497   1
   4   8   9 -2.6678 4.26780  -2
  -4   8  12 -2.6678 4.26780   1
   3   8  10 10.3837 1.88413  -2
  -3   8  12 10.3837 1.88413   1
   2   8  11 67.1033 3.65998  -2
  -2   8  12 67.1033 3.65998   1
   1   8  11 551.724 18.6598  -2
  -1   8  12 551.724 18.6598   1
   0   8  12 116.025 4.04844  -2
   0   8  12 116.025 4.04844   1
  -1   8  13 184.323 10.1615  -2
   1   8  12 184.323 10.1615   1
  -2   8  13 32.7007 4.32265  -2
   2   8  12 32.7007 4.32265   1
  -3   8  14 24.5047 2.51366  -2
   3   8  12 24.5047 2.51366   1
  -4   8  14 10.0803 8.40459  -2
   4   8  12 10.0803 8.40459   1
  -4   8  15 4.49232 8.18408  -2
   4   8  12 4.49232 8.18408   1
  -5   8  15 16.4399 3.04802  -2
   5   8  12 16.4399 3.04802   1
  -6   8  16 14.6654 4.20458  -2
   6   8  12 14.6654 4.20458   1
   6   9   8 30.8848 5.90232  -2
  -6   9  12 30.8848 5.90232   1
   5   9   9 83.8539 4.80322  -2
  -5   9  12 83.8539 4.80322   1
   4   9   9 18.8027 7.53557  -2
  -4   9  12 18.8027 7.53557   1
   3   9  10 43.7740 2.74515  -2
  -3   9  12 43.7740 2.74515   1
   2   9  11 -0.9445 2.79659  -2
  -2   9  12 -0.9445 2.79659   1
   1   9  11 15.5960 3.39490  -2
  -1   9  12 15.5960 3.39490   1
   0   9  12 15.8637 2.02795  -2
   0   9  12 15.8637 2.02795   1
  -1   9  13 1.50016 3.63203  -2
   1   9  12 1.50016 3.63203   1
  -2   9  13 58.9979 4.13680  -2
   2   9  12 58.9979 4.13680   1
  -3   9  14 53.4042 4.05499  -2
   3   9  12 53.4042 4.05499   1
  -4   9  14 11.7949 9.13022  -2
   4   9  12 11.7949 9.13022   1
  -4   9  15 32.1947 9.54065  -2
   4   9  12 32.1947 9.54065   1
  -5   9  15 136.744 11.1613  -2
   5   9  12 136.744 11.1613   1
   6  10   8 12.0577 7.34433  -2
  -6  10  12 12.0577 7.34433   1
   5  10   9 30.6325 4.32413  -2
  -5  10  12 30.6325 4.32413   1
   4  10   9 11.8071 8.69258  -2
  -4  10  12 11.8071 8.69258   1
   3  10  10 9.68964 1.90304  -2
  -3  10  12 9.68964 1.90304   1
   2  10  11 16.2769 3.51306  -2
  -2  10  12 16.2769 3.51306   1
   1  10  11 16.0083 4.12643  -2
  -1  10  12 16.0083 4.12643   1
   0  10  12 442.596 15.1803  -2
   0  10  12 442.596 15.1803   1
  -1  10  13 17.1159 4.15246  -2
   1  10  12 17.1159 4.15246   1
  -2  10  13 66.2169 5.29199  -2
   2  10  12 66.2169 5.29199   1
  -3  10  14 4.18177 2.88051  -2
   3  10  12 4.18177 2.88051   1
  -4  10  14 1.82222 9.59785  -2
   4  10  12 1.82222 9.59785   1
  -5  10  15 22.3832 4.52369  -2
   5  10  12 22.3832 4.52369   1
   5  10  12 37.8450 11.9674   1
   5  11   9 15.9970 6.70740  -2
  -5  11  12 15.9970 6.70740   1
  -5  11  12 24.8192 6.52558   1
  -5  11  12 10.3135 5.95697   2
   4  11   9 -6.4297 11.5413  -2
  -4  11  12 -6.4297 11.5413   1
   3  11  10 92.8079 4.61329  -2
  -3  11  12 92.8079 4.61329   1
   2  11  11 215.321 9.49445  -2
  -2  11  12 215.321 9.49445   1
   1  11  11 6.57921 3.53211  -2
  -1  11  12 6.57921 3.53211   1
   0  11  12 0.62842 1.68982  -2
   0  11  12 0.62842 1.68982   1
  -1  11  13 16.4445 6.49874  -2
   1  11  12 16.4445 6.49874   1
  -2  11  13 23.4758 4.76996  -2
   2  11  12 23.4758 4.76996   1
  -3  11  14 -1.7208 4.35513  -2
   3  11  12 -1.7208 4.35513   1
   3  12  10 13.5467 4.91337  -2
  -3  12  12 13.5467 4.91337   1
   2  12  11 -4.2395 5.68325  -2
  -2  12  12 -4.2395 5.68325   1
   1  12  11 21.3596 6.26792  -2
  -1  12  12 21.3596 6.26792   1
   0  12  12 7.33301 2.23573  -2
   0  12  12 7.33301 2.23573   1
  -1  12  12 -2.4837 10.2101  -2
   1  12  12 -2.4837 10.2101   1
  -1  12  13 10.3208 10.7036  -2
   1  12  12 10.3208 10.7036   1
  -2  12  13 3.98829 6.20927  -2
   2  12  12 3.98829 6.20927   1
   3  12  12 -4.6270 4.06663   1
   3  12  12 9.14466 4.03747   2
  -3  12  14 10.8952 7.46175  -2
   3  12  12 10.8952 7.46175   1
   1  13  11 6.14627 6.78943  -2
  -1  13  12 6.14627 6.78943   1
   0  13  12 26.2242 3.36988  -2
   0  13  12 26.2242 3.36988   1
   1  13  12 8.46627 7.40333   2
   1  13  12 6.62615 7.22007   1
   8   0   8 1.37309 4.93967  -2
  -8   0  13 1.37309 4.93967   1
   6   0   9 -1.0777 2.79841  -2
  -6   0  13 -1.0777 2.79841   1
   5   0  10 242.522 10.0661  -2
  -5   0  13 242.522 10.0661   1
   4   0  10 92.0030 8.66949  -2
  -4   0  13 92.0030 8.66949   1
   3   0  11 1.33486 1.12000  -2
  -3   0  13 1.33486 1.12000   1
   2   0  12 112.110 3.50439  -2
  -2   0  13 112.110 3.50439   1
   1   0  12 58.9954 2.47234  -2
  -1   0  13 58.9954 2.47234   1
   0   0  13 0.20238 0.76857  -2
   0   0  13 0.20238 0.76857   1
  -1   0  14 8.93156 1.51999  -2
   1   0  13 8.93156 1.51999   1
  -2   0  14 237.118 6.33955  -2
   2   0  13 237.118 6.33955   1
  -3   0  15 17.8314 1.78336  -2
   3   0  13 17.8314 1.78336   1
  -4   0  16 47.4279 4.78845  -2
   4   0  13 47.4279 4.78845   1
  -4   0  15 54.0087 12.4690  -2
   4   0  13 54.0087 12.4690   1
  -5   0  16 2.54641 2.53344  -2
   5   0  13 2.54641 2.53344   1
  -6   0  17 6.01479 4.26786  -2
   6   0  13 6.01479 4.26786   1
  -7   0  17 19.0566 12.7451  -2
   7   0  13 19.0566 12.7451   1
   8   1   8 19.9214 4.50484  -2
  -8   1  13 19.9214 4.50484   1
   6   1   9 24.1760 2.69366  -2
  -6   1  13 24.1760 2.69366   1
   5   1  10 106.372 3.41915  -2
  -5   1  13 106.372 3.41915   1
   4   1  10 33.1439 3.60484  -2
  -4   1  13 33.1439 3.60484   1
  -4   1  13 30.7547 5.69164   2
   3   1  11 37.5036 1.23308  -2
  -3   1  13 37.5036 1.23308   1
   2   1  12 7.53917 0.94120  -2
  -2   1  13 7.53917 0.94120   1
   1   1  12 86.4902 2.33477  -2
  -1   1  13 86.4902 2.33477   1
   0   1  13 9.73808 0.70790  -2
   0   1  13 9.73808 0.70790   1
  -1   1  14 525.580 10.0780  -2
   1   1  13 525.580 10.0780   1
  -2   1  14 483.036 8.84400  -2
   2   1  13 483.036 8.84400   1
  -3   1  15 214.451 4.56951  -2
   3   1  13 214.451 4.56951   1
  -4   1  16 152.598 7.05673  -2
   4   1  13 152.598 7.05673   1
  -4   1  15 91.0500 7.99205  -2
   4   1  13 91.0500 7.99205   1
  -5   1  16 103.117 3.77027  -2
   5   1  13 103.117 3.77027   1
  -6   1  17 7.39079 2.80323  -2
   6   1  13 7.39079 2.80323   1
  -7   1  17 40.0097 10.6623  -2
   7   1  13 40.0097 10.6623   1
   8   2   8 103.780 7.35870  -2
  -8   2  13 103.780 7.35870   1
   6   2   9 115.314 4.32735  -2
  -6   2  13 115.314 4.32735   1
   5   2  10 49.7993 2.49136  -2
  -5   2  13 49.7993 2.49136   1
   4   2  10 56.3201 4.04692  -2
  -4   2  13 56.3201 4.04692   1
   3   2  11 22.5666 1.10576  -2
  -3   2  13 22.5666 1.10576   1
   2   2  12 500.434 9.24708  -2
  -2   2  13 500.434 9.24708   1
   1   2  12 209.282 4.73048  -2
  -1   2  13 209.282 4.73048   1
   0   2  13 572.003 11.0471  -2
   0   2  13 572.003 11.0471   1
  -1   2  14 33.0884 1.40155  -2
   1   2  13 33.0884 1.40155   1
  -2   2  14 45.9868 1.43229  -2
   2   2  13 45.9868 1.43229   1
  -3   2  15 22.7866 1.36032  -2
   3   2  13 22.7866 1.36032   1
  -4   2  16 20.9692 3.22230  -2
   4   2  13 20.9692 3.22230   1
  -4   2  15 28.9681 5.64886  -2
   4   2  13 28.9681 5.64886   1
  -5   2  16 75.4131 3.52689  -2
   5   2  13 75.4131 3.52689   1
  -6   2  17 5.35698 4.26884  -2
   6   2  13 5.35698 4.26884   1
  -7   2  17 22.2800 10.2860  -2
   7   2  13 22.2800 10.2860   1
   8   3   8 34.8894 4.66510  -2
  -8   3  13 34.8894 4.66510   1
   6   3   9 91.4101 3.97046  -2
  -6   3  13 91.4101 3.97046   1
   5   3  10 2.09487 1.95675  -2
  -5   3  13 2.09487 1.95675   1
   4   3  10 55.6465 4.03434  -2
  -4   3  13 55.6465 4.03434   1
   3   3  11 321.002 6.60780  -2
  -3   3  13 321.002 6.60780   1
   2   3  12 49.5291 1.72160  -2
  -2   3  13 49.5291 1.72160   1
   1   3  12 331.916 7.81882  -2
  -1   3  13 331.916 7.81882   1
  -1   3  13 103.351 12.7619   2
   0   3  13 0.45195 0.58910  -2
   0   3  13 0.45195 0.58910   1
  -1   3  14 11.9490 1.15009  -2
   1   3  13 11.9490 1.15009   1
   1   3  13 7.22221 2.96805   1
  -2   3  14 69.4677 1.91504  -2
   2   3  13 69.4677 1.91504   1
  -3   3  15 47.5459 2.07716  -2
   3   3  13 47.5459 2.07716   1
  -4   3  16 133.783 8.05352  -2
   4   3  13 133.783 8.05352   1
  -4   3  15 103.835 15.2417  -2
   4   3  13 103.835 15.2417   1
  -5   3  16 69.2239 3.74521  -2
   5   3  13 69.2239 3.74521   1
  -6   3  17 2.55768 3.60081  -2
   6   3  13 2.55768 3.60081   1
  -7   3  17 47.8248 16.7708  -2
   7   3  13 47.8248 16.7708   1
   8   4   8 17.0973 4.72863  -2
  -8   4  13 17.0973 4.72863   1
   7   4   8 98.4798 17.6357  -2
  -7   4  13 98.4798 17.6357   1
   6   4   9 31.2626 2.91980  -2
  -6   4  13 31.2626 2.91980   1
   5   4  10 33.9473 2.72962  -2
  -5   4  13 33.9473 2.72962   1
   4   4  10 99.8400 5.01493  -2
  -4   4  13 99.8400 5.01493   1
  -4   4  13 27.8859 6.38071   2
   3   4  11 12.4331 1.12849  -2
  -3   4  13 12.4331 1.12849   1
   2   4  12 44.2990 1.75196  -2
  -2   4  13 44.2990 1.75196   1
   1   4  12 24.9931 1.31842  -2
  -1   4  13 24.9931 1.31842   1
   0   4  13 172.040 3.65980  -2
   0   4  13 172.040 3.65980   1
  -1   4  14 17.4745 1.20742  -2
   1   4  13 17.4745 1.20742   1
  -2   4  14 23.9720 1.42641  -2
   2   4  13 23.9720 1.42641   1
  -3   4  15 7.81110 1.47900  -2
   3   4  13 7.81110 1.47900   1
  -4   4  16 59.7051 6.06998  -2
   4   4  13 59.7051 6.06998   1
   4   4  13 37.4675 7.07405   1
  -4   4  15 87.5614 14.2127  -2
   4   4  13 87.5614 14.2127   1
  -5   4  16 44.1647 3.21782  -2
   5   4  13 44.1647 3.21782   1
  -6   4  17 2.79386 3.79207  -2
   6   4  13 2.79386 3.79207   1
  -7   4  17 15.2493 15.5969  -2
   7   4  13 15.2493 15.5969   1
   8   5   8 6.42171 5.08091  -2
  -8   5  13 6.42171 5.08091   1
  -8   5  13 8.19658 4.96228   1
   6   5   9 33.3757 2.80594  -2
  -6   5  13 33.3757 2.80594   1
   5   5  10 34.8931 2.73679  -2
  -5   5  13 34.8931 2.73679   1
   4   5  10 244.212 9.89897  -2
  -4   5  13 244.212 9.89897   1
  -4   5  13 52.3996 9.42251   2
   3   5  11 33.2856 1.83740  -2
  -3   5  13 33.2856 1.83740   1
   2   5  12 197.272 5.75905  -2
  -2   5  13 197.272 5.75905   1
   1   5  12 81.4086 2.43215  -2
  -1   5  13 81.4086 2.43215   1
  -1   5  13 50.6728 7.14823   1
   0   5  13 31.1746 1.13454  -2
   0   5  13 31.1746 1.13454   1
  -1   5  14 104.375 3.25514  -2
   1   5  13 104.375 3.25514   1
  -2   5  14 188.595 5.24635  -2
   2   5  13 188.595 5.24635   1
  -3   5  15 19.6691 2.04837  -2
   3   5  13 19.6691 2.04837   1
  -4   5  16 109.707 14.4506  -2
   4   5  13 109.707 14.4506   1
  -4   5  15 21.7943 7.80224  -2
   4   5  13 21.7943 7.80224   1
  -5   5  16 41.6449 3.57372  -2
   5   5  13 41.6449 3.57372   1
  -6   5  17 -4.8266 4.30391  -2
   6   5  13 -4.8266 4.30391   1
  -7   5  17 38.9983 13.9570  -2
   7   5  13 38.9983 13.9570   1
   6   6   9 12.1280 3.01886  -2
  -6   6  13 12.1280 3.01886   1
   5   6  10 50.6971 3.30305  -2
  -5   6  13 50.6971 3.30305   1
   4   6  10 85.8845 6.98243  -2
  -4   6  13 85.8845 6.98243   1
   3   6  11 219.024 6.32916  -2
  -3   6  13 219.024 6.32916   1
   2   6  12 51.5952 2.93379  -2
  -2   6  13 51.5952 2.93379   1
   1   6  12 89.2885 3.54507  -2
  -1   6  13 89.2885 3.54507   1
  -1   6  13 62.4538 8.47345   1
  -1   6  13 27.3991 6.72431   2
   0   6  13 38.5265 1.56685  -2
   0   6  13 38.5265 1.56685   1
  -1   6  14 86.3716 3.82976  -2
   1   6  13 86.3716 3.82976   1
  -1   6  13 113.335 19.1169  -2
   1   6  13 113.335 19.1169   1
  -2   6  14 58.8848 2.85776  -2
   2   6  13 58.8848 2.85776   1
  -3   6  15 48.7038 3.04846  -2
   3   6  13 48.7038 3.04846   1
  -4   6  15 30.4150 10.7501  -2
   4   6  13 30.4150 10.7501   1
  -4   6  16 8.74921 8.13865  -2
   4   6  13 8.74921 8.13865   1
  -5   6  16 0.47388 2.39315  -2
   5   6  13 0.47388 2.39315   1
  -6   6  17 -2.0167 4.23276  -2
   6   6  13 -2.0167 4.23276   1
   7   7   9 37.5144 17.9496  -2
  -7   7  13 37.5144 17.9496   1
   6   7   9 75.6349 4.43631  -2
  -6   7  13 75.6349 4.43631   1
   5   7  10 50.0049 3.79103  -2
  -5   7  13 50.0049 3.79103   1
   4   7  10 14.8100 5.10147  -2
  -4   7  13 14.8100 5.10147   1
   3   7  11 3.62339 1.90034  -2
  -3   7  13 3.62339 1.90034   1
   2   7  12 191.401 6.53970  -2
  -2   7  13 191.401 6.53970   1
   1   7  12 40.8941 3.03060  -2
  -1   7  13 40.8941 3.03060   1
   0   7  13 0.78776 1.16316  -2
   0   7  13 0.78776 1.16316   1
  -1   7  14 191.067 7.91555  -2
   1   7  13 191.067 7.91555   1
  -2   7  14 28.4674 3.42505  -2
   2   7  13 28.4674 3.42505   1
  -3   7  15 39.5821 2.49052  -2
   3   7  13 39.5821 2.49052   1
  -4   7  15 44.1088 9.09208  -2
   4   7  13 44.1088 9.09208   1
  -4   7  16 67.5101 11.2733  -2
   4   7  13 67.5101 11.2733   1
  -5   7  16 14.9500 2.94172  -2
   5   7  13 14.9500 2.94172   1
  -6   7  17 1.69126 5.10491  -2
   6   7  13 1.69126 5.10491   1
   6   8   9 -3.4657 5.38743  -2
  -6   8  13 -3.4657 5.38743   1
   5   8  10 14.9696 2.81494  -2
  -5   8  13 14.9696 2.81494   1
   4   8  10 8.22628 5.20816  -2
  -4   8  13 8.22628 5.20816   1
   3   8  11 18.2767 2.16594  -2
  -3   8  13 18.2767 2.16594   1
   2   8  12 85.8272 4.90792  -2
  -2   8  13 85.8272 4.90792   1
   1   8  12 51.4680 4.68327  -2
  -1   8  13 51.4680 4.68327   1
   0   8  13 -0.1966 1.65101  -2
   0   8  13 -0.1966 1.65101   1
  -1   8  14 34.1020 5.58343  -2
   1   8  13 34.1020 5.58343   1
  -2   8  14 144.372 6.02779  -2
   2   8  13 144.372 6.02779   1
  -3   8  15 44.9127 4.00147  -2
   3   8  13 44.9127 4.00147   1
  -4   8  15 3.05935 8.29501  -2
   4   8  13 3.05935 8.29501   1
  -5   8  16 1.68899 3.08907  -2
   5   8  13 1.68899 3.08907   1
   6   8  13 14.8820 4.89879   1
   6   9   9 0.14363 6.12806  -2
  -6   9  13 0.14363 6.12806   1
   5   9  10 -2.0592 2.72996  -2
  -5   9  13 -2.0592 2.72996   1
   4   9  10 3.29980 6.36128  -2
  -4   9  13 3.29980 6.36128   1
   3   9  11 65.8281 3.29556  -2
  -3   9  13 65.8281 3.29556   1
   2   9  12 150.299 6.46067  -2
  -2   9  13 150.299 6.46067   1
   1   9  12 11.7553 3.27794  -2
  -1   9  13 11.7553 3.27794   1
   0   9  13 74.4175 4.18022  -2
   0   9  13 74.4175 4.18022   1
  -1   9  14 67.5038 4.54239  -2
   1   9  13 67.5038 4.54239   1
  -2   9  14 1.66754 2.88788  -2
   2   9  13 1.66754 2.88788   1
  -3   9  15 30.7656 3.00509  -2
   3   9  13 30.7656 3.00509   1
  -4   9  15 9.93898 9.60282  -2
   4   9  13 9.93898 9.60282   1
  -4   9  16 18.4645 9.72119  -2
   4   9  13 18.4645 9.72119   1
  -5   9  16 10.3230 4.79543  -2
   5   9  13 10.3230 4.79543   1
   5  10  10 21.9292 4.70683  -2
  -5  10  13 21.9292 4.70683   1
   4  10  10 51.0197 14.4717  -2
  -4  10  13 51.0197 14.4717   1
   3  10  11 18.0245 2.52315  -2
  -3  10  13 18.0245 2.52315   1
   2  10  12 121.915 5.92558  -2
  -2  10  13 121.915 5.92558   1
   1  10  12 15.3188 4.33982  -2
  -1  10  13 15.3188 4.33982   1
   0  10  13 14.6620 2.01216  -2
   0  10  13 14.6620 2.01216   1
  -1  10  14 55.2414 5.37291  -2
   1  10  13 55.2414 5.37291   1
  -2  10  14 20.8526 4.31477  -2
   2  10  13 20.8526 4.31477   1
  -3  10  15 -0.3972 2.88948  -2
   3  10  13 -0.3972 2.88948   1
   3  11  11 94.2536 5.03165  -2
  -3  11  13 94.2536 5.03165   1
   2  11  12 92.4480 6.08295  -2
  -2  11  13 92.4480 6.08295   1
   1  11  12 24.6073 3.89476  -2
  -1  11  13 24.6073 3.89476   1
   0  11  13 21.1869 2.41915  -2
   0  11  13 21.1869 2.41915   1
  -1  11  14 30.3113 9.08268  -2
   1  11  13 30.3113 9.08268   1
  -2  11  14 39.7186 5.26358  -2
   2  11  13 39.7186 5.26358   1
  -3  11  15 5.71413 5.83690  -2
   3  11  13 5.71413 5.83690   1
   3  12  11 65.4308 5.69285  -2
  -3  12  13 65.4308 5.69285   1
   2  12  12 17.0395 5.90109  -2
  -2  12  13 17.0395 5.90109   1
   1  12  12 0.28319 6.90605  -2
  -1  12  13 0.28319 6.90605   1
   0  12  13 46.5907 5.05604  -2
   0  12  13 46.5907 5.05604   1
  -1  12  14 8.25189 8.30327  -2
   1  12  13 8.25189 8.30327   1
  -1  12  13 -8.8347 11.3295  -2
   1  12  13 -8.8347 11.3295   1
  -2  12  14 -3.5518 5.11577  -2
   2  12  13 -3.5518 5.11577   1
   8   0   9 5.60096 6.59709  -2
  -8   0  14 5.60096 6.59709   1
   6   0  10 -2.2670 3.22291  -2
  -6   0  14 -2.2670 3.22291   1
   5   0  11 112.109 6.16185  -2
  -5   0  14 112.109 6.16185   1
   4   0  11 19.6532 9.26480  -2
  -4   0  14 19.6532 9.26480   1
   3   0  12 57.3221 2.42634  -2
  -3   0  14 57.3221 2.42634   1
   2   0  13 920.408 23.5399  -2
  -2   0  14 920.408 23.5399   1
   1   0  13 28.7424 1.82209  -2
  -1   0  14 28.7424 1.82209   1
   0   0  14 254.194 6.33404  -2
   0   0  14 254.194 6.33404   1
  -1   0  15 446.413 12.0292  -2
   1   0  14 446.413 12.0292   1
  -2   0  15 124.798 3.76370  -2
   2   0  14 124.798 3.76370   1
  -3   0  16 1585.70 40.3194  -2
   3   0  14 1585.70 40.3194   1
  -4   0  17 210.666 12.6556  -2
   4   0  14 210.666 12.6556   1
  -4   0  16 256.898 29.2673  -2
   4   0  14 256.898 29.2673   1
  -5   0  17 0.41739 2.67840  -2
   5   0  14 0.41739 2.67840   1
  -6   0  18 12.4515 4.64287  -2
   6   0  14 12.4515 4.64287   1
   8   1   9 -7.7267 5.38625  -2
  -8   1  14 -7.7267 5.38625   1
   6   1  10 13.3365 2.49283  -2
  -6   1  14 13.3365 2.49283   1
   5   1  11 137.394 4.74445  -2
  -5   1  14 137.394 4.74445   1
   4   1  11 150.616 7.65189  -2
  -4   1  14 150.616 7.65189   1
  -4   1  14 64.5409 8.23172   2
   3   1  12 79.7896 2.00235  -2
  -3   1  14 79.7896 2.00235   1
   2   1  13 258.323 5.10056  -2
  -2   1  14 258.323 5.10056   1
   1   1  13 229.232 4.79753  -2
  -1   1  14 229.232 4.79753   1
   0   1  14 111.390 2.30054  -2
   0   1  14 111.390 2.30054   1
  -1   1  15 23.6269 1.38711  -2
   1   1  14 23.6269 1.38711   1
  -2   1  15 97.6582 2.23809  -2
   2   1  14 97.6582 2.23809   1
  -3   1  16 13.6920 1.49672  -2
   3   1  14 13.6920 1.49672   1
  -4   1  17 71.6019 4.64662  -2
   4   1  14 71.6019 4.64662   1
  -4   1  16 149.425 18.3584  -2
   4   1  14 149.425 18.3584   1
  -5   1  17 95.9629 3.71765  -2
   5   1  14 95.9629 3.71765   1
  -6   1  18 37.4263 4.39602  -2
   6   1  14 37.4263 4.39602   1
   8   2   9 3.72426 4.42628  -2
  -8   2  14 3.72426 4.42628   1
   6   2  10 25.2500 2.47016  -2
  -6   2  14 25.2500 2.47016   1
   5   2  11 97.4114 3.78635  -2
  -5   2  14 97.4114 3.78635   1
  -5   2  14 84.8282 12.7617   1
   4   2  11 102.196 5.05511  -2
  -4   2  14 102.196 5.05511   1
   3   2  12 40.5821 1.46369  -2
  -3   2  14 40.5821 1.46369   1
   2   2  13 176.574 3.69239  -2
  -2   2  14 176.574 3.69239   1
   1   2  13 80.0388 2.18932  -2
  -1   2  14 80.0388 2.18932   1
   0   2  14 38.8083 1.15565  -2
   0   2  14 38.8083 1.15565   1
  -1   2  15 10.1245 1.21778  -2
   1   2  14 10.1245 1.21778   1
  -2   2  15 52.5468 1.63548  -2
   2   2  14 52.5468 1.63548   1
  -3   2  16 296.935 7.00677  -2
   3   2  14 296.935 7.00677   1
  -4   2  17 63.7475 4.67947  -2
   4   2  14 63.7475 4.67947   1
  -4   2  16 59.2041 8.24264  -2
   4   2  14 59.2041 8.24264   1
  -5   2  17 51.2177 3.42854  -2
   5   2  14 51.2177 3.42854   1
  -6   2  18 17.8701 4.74970  -2
   6   2  14 17.8701 4.74970   1
   8   3   9 -0.3143 4.39771  -2
  -8   3  14 -0.3143 4.39771   1
   6   3  10 57.5951 3.33679  -2
  -6   3  14 57.5951 3.33679   1
   5   3  11 41.3053 2.76757  -2
  -5   3  14 41.3053 2.76757   1
   4   3  11 18.6263 3.32990  -2
  -4   3  14 18.6263 3.32990   1
   3   3  12 75.7684 2.22066  -2
  -3   3  14 75.7684 2.22066   1
   2   3  13 69.0689 2.18354  -2
  -2   3  14 69.0689 2.18354   1
   1   3  13 13.7369 1.25572  -2
  -1   3  14 13.7369 1.25572   1
  -1   3  14 4.08262 2.75973   2
   0   3  14 53.1154 1.44212  -2
   0   3  14 53.1154 1.44212   1
  -1   3  15 11.1029 1.25331  -2
   1   3  14 11.1029 1.25331   1
   1   3  14 6.16525 4.44898   1
  -2   3  15 40.6477 1.69627  -2
   2   3  14 40.6477 1.69627   1
  -3   3  16 43.3312 2.02391  -2
   3   3  14 43.3312 2.02391   1
  -4   3  17 -1.7761 3.51969  -2
   4   3  14 -1.7761 3.51969   1
  -4   3  16 35.0950 7.22949  -2
   4   3  14 35.0950 7.22949   1
  -5   3  17 18.1303 2.87936  -2
   5   3  14 18.1303 2.87936   1
  -6   3  18 56.4591 4.96253  -2
   6   3  14 56.4591 4.96253   1
  -7   3  18 63.2285 15.5989  -2
   7   3  14 63.2285 15.5989   1
   8   4   9 1.19028 4.81855  -2
  -8   4  14 1.19028 4.81855   1
  -8   4  14 -1.0917 6.79685   1
   7   4   9 12.2703 13.3979  -2
  -7   4  14 12.2703 13.3979   1
   6   4  10 4.42257 2.45694  -2
  -6   4  14 4.42257 2.45694   1
   5   4  11 -1.4516 2.36998  -2
  -5   4  14 -1.4516 2.36998   1
   4   4  12 77.9729 11.6690  -2
  -4   4  14 77.9729 11.6690   1
   4   4  11 42.6725 3.45485  -2
  -4   4  14 42.6725 3.45485   1
   3   4  12 143.124 3.76043  -2
  -3   4  14 143.124 3.76043   1
   2   4  13 7.04783 1.50958  -2
  -2   4  14 7.04783 1.50958   1
   1   4  13 5.73587 1.20046  -2
  -1   4  14 5.73587 1.20046   1
   0   4  14 35.9562 1.28432  -2
   0   4  14 35.9562 1.28432   1
  -1   4  15 38.2404 1.64448  -2
   1   4  14 38.2404 1.64448   1
  -2   4  15 112.816 3.13375  -2
   2   4  14 112.816 3.13375   1
  -3   4  16 44.9367 2.16434  -2
   3   4  14 44.9367 2.16434   1
  -4   4  17 48.8750 5.95236  -2
   4   4  14 48.8750 5.95236   1
   4   4  14 6.79294 4.04285   1
  -4   4  16 41.7139 11.8474  -2
   4   4  14 41.7139 11.8474   1
  -5   4  17 54.7705 3.89780  -2
   5   4  14 54.7705 3.89780   1
  -6   4  18 18.7375 4.22614  -2
   6   4  14 18.7375 4.22614   1
  -7   4  18 87.9337 12.3102  -2
   7   4  14 87.9337 12.3102   1
   6   5  10 -6.7470 2.99249  -2
  -6   5  14 -6.7470 2.99249   1
   5   5  11 21.6017 2.60384  -2
  -5   5  14 21.6017 2.60384   1
   4   5  12 36.2974 9.59783  -2
  -4   5  14 36.2974 9.59783   1
   4   5  11 47.4212 5.63367  -2
  -4   5  14 47.4212 5.63367   1
   3   5  12 134.686 4.17382  -2
  -3   5  14 134.686 4.17382   1
   2   5  13 533.779 14.8364  -2
  -2   5  14 533.779 14.8364   1
   1   5  13 55.5194 2.41198  -2
  -1   5  14 55.5194 2.41198   1
   0   5  14 49.3773 1.83344  -2
   0   5  14 49.3773 1.83344   1
   0   5  14 39.2756 7.18409   1
  -1   5  15 78.6911 2.75653  -2
   1   5  14 78.6911 2.75653   1
  -2   5  15 41.2607 2.34145  -2
   2   5  14 41.2607 2.34145   1
  -3   5  16 121.000 4.56863  -2
   3   5  14 121.000 4.56863   1
  -4   5  17 66.2397 7.74725  -2
   4   5  14 66.2397 7.74725   1
  -4   5  16 176.059 22.4546  -2
   4   5  14 176.059 22.4546   1
  -5   5  17 6.19978 2.61152  -2
   5   5  14 6.19978 2.61152   1
  -6   5  18 8.94312 3.79679  -2
   6   5  14 8.94312 3.79679   1
   6   6  10 16.4478 2.99711  -2
  -6   6  14 16.4478 2.99711   1
   5   6  11 59.3111 4.14192  -2
  -5   6  14 59.3111 4.14192   1
   4   6  11 21.8575 5.04795  -2
  -4   6  14 21.8575 5.04795   1
   3   6  12 6.87746 1.77335  -2
  -3   6  14 6.87746 1.77335   1
   2   6  13 11.2236 2.27626  -2
  -2   6  14 11.2236 2.27626   1
  -2   6  14 7.07430 4.45550   1
   1   6  13 22.7682 1.85518  -2
  -1   6  14 22.7682 1.85518   1
   0   6  14 0.26327 0.97412  -2
   0   6  14 0.26327 0.97412   1
  -1   6  15 67.6856 3.51796  -2
   1   6  14 67.6856 3.51796   1
  -1   6  14 82.3026 17.5683  -2
   1   6  14 82.3026 17.5683   1
  -2   6  15 247.062 8.62686  -2
   2   6  14 247.062 8.62686   1
  -3   6  16 272.954 9.80729  -2
   3   6  14 272.954 9.80729   1
  -4   6  17 27.5810 9.15034  -2
   4   6  14 27.5810 9.15034   1
  -4   6  16 21.4669 10.6778  -2
   4   6  14 21.4669 10.6778   1
  -5   6  17 27.8519 3.14317  -2
   5   6  14 27.8519 3.14317   1
  -6   6  18 7.58895 5.29021  -2
   6   6  14 7.58895 5.29021   1
   6   7  10 37.3641 3.49653  -2
  -6   7  14 37.3641 3.49653   1
   5   7  11 33.2759 3.61143  -2
  -5   7  14 33.2759 3.61143   1
   4   7  11 14.5651 6.26319  -2
  -4   7  14 14.5651 6.26319   1
   3   7  12 85.3263 3.53270  -2
  -3   7  14 85.3263 3.53270   1
   2   7  13 107.533 5.20907  -2
  -2   7  14 107.533 5.20907   1
   1   7  13 73.1120 3.72280  -2
  -1   7  14 73.1120 3.72280   1
   0   7  14 -1.9440 1.24892  -2
   0   7  14 -1.9440 1.24892   1
  -1   7  15 107.211 7.14374  -2
   1   7  14 107.211 7.14374   1
  -2   7  15 11.6812 3.16613  -2
   2   7  14 11.6812 3.16613   1
  -3   7  16 60.8464 3.71683  -2
   3   7  14 60.8464 3.71683   1
  -4   7  16 26.7624 8.81848  -2
   4   7  14 26.7624 8.81848   1
  -4   7  17 7.31564 8.17517  -2
   4   7  14 7.31564 8.17517   1
  -5   7  17 -1.6486 2.76953  -2
   5   7  14 -1.6486 2.76953   1
  -6   7  18 -5.5444 4.14927  -2
   6   7  14 -5.5444 4.14927   1
   6   7  14 -3.9464 6.04700   2
   6   7  14 3.00105 5.78637   1
   6   8  10 -6.1559 4.85520  -2
  -6   8  14 -6.1559 4.85520   1
   5   8  11 6.46649 2.78120  -2
  -5   8  14 6.46649 2.78120   1
   4   8  12 36.0639 13.1520  -2
  -4   8  14 36.0639 13.1520   1
   4   8  11 27.4991 6.96571  -2
  -4   8  14 27.4991 6.96571   1
   3   8  12 53.8074 3.15762  -2
  -3   8  14 53.8074 3.15762   1
   2   8  13 38.1202 4.13675  -2
  -2   8  14 38.1202 4.13675   1
   1   8  13 100.410 7.63516  -2
  -1   8  14 100.410 7.63516   1
   0   8  14 -2.0984 1.61600  -2
   0   8  14 -2.0984 1.61600   1
  -1   8  15 15.4749 3.87682  -2
   1   8  14 15.4749 3.87682   1
  -2   8  15 15.6976 3.32118  -2
   2   8  14 15.6976 3.32118   1
  -3   8  16 116.329 5.26231  -2
   3   8  14 116.329 5.26231   1
  -4   8  16 -3.4180 8.84002  -2
   4   8  14 -3.4180 8.84002   1
  -5   8  17 52.5375 5.97890  -2
   5   8  14 52.5375 5.97890   1
   6   9  10 42.3325 5.69727  -2
  -6   9  14 42.3325 5.69727   1
   5   9  11 5.31593 3.41787  -2
  -5   9  14 5.31593 3.41787   1
   4   9  11 11.7567 6.73893  -2
  -4   9  14 11.7567 6.73893   1
   3   9  12 62.2145 3.36906  -2
  -3   9  14 62.2145 3.36906   1
   2   9  13 4.76162 3.74831  -2
  -2   9  14 4.76162 3.74831   1
   1   9  13 54.6876 4.32474  -2
  -1   9  14 54.6876 4.32474   1
   0   9  14 5.60378 2.17586  -2
   0   9  14 5.60378 2.17586   1
  -1   9  15 20.9239 4.16706  -2
   1   9  14 20.9239 4.16706   1
  -2   9  15 35.4084 3.72547  -2
   2   9  14 35.4084 3.72547   1
  -3   9  16 20.4200 2.83454  -2
   3   9  14 20.4200 2.83454   1
  -4   9  16 60.6015 11.4035  -2
   4   9  14 60.6015 11.4035   1
  -5   9  17 3.17177 4.42693  -2
   5   9  14 3.17177 4.42693   1
   5  10  11 0.15448 3.97086  -2
  -5  10  14 0.15448 3.97086   1
   4  10  11 5.22475 13.5072  -2
  -4  10  14 5.22475 13.5072   1
   3  10  12 4.80280 2.34836  -2
  -3  10  14 4.80280 2.34836   1
   2  10  13 3.04984 3.12096  -2
  -2  10  14 3.04984 3.12096   1
   1  10  13 117.121 6.20507  -2
  -1  10  14 117.121 6.20507   1
   0  10  14 62.2423 3.34640  -2
   0  10  14 62.2423 3.34640   1
  -1  10  15 60.7793 7.99260  -2
   1  10  14 60.7793 7.99260   1
  -2  10  15 77.9938 5.20024  -2
   2  10  14 77.9938 5.20024   1
  -3  10  16 39.3196 4.54250  -2
   3  10  14 39.3196 4.54250   1
   4  10  14 6.18514 7.63402   2
   3  11  12 13.2306 4.81604  -2
  -3  11  14 13.2306 4.81604   1
   2  11  13 134.654 6.68831  -2
  -2  11  14 134.654 6.68831   1
   1  11  13 20.8442 4.00651  -2
  -1  11  14 20.8442 4.00651   1
   0  11  14 1.90880 2.13387  -2
   0  11  14 1.90880 2.13387   1
  -1  11  15 6.95101 6.05772  -2
   1  11  14 6.95101 6.05772   1
  -2  11  15 32.6261 7.40307  -2
   2  11  14 32.6261 7.40307   1
  -3  11  16 22.8013 4.71476  -2
   3  11  14 22.8013 4.71476   1
   3  12  12 13.7290 8.48501  -2
  -3  12  14 13.7290 8.48501   1
   2  12  13 24.2680 8.43764  -2
  -2  12  14 24.2680 8.43764   1
   1  12  13 -2.2282 8.93663  -2
  -1  12  14 -2.2282 8.93663   1
   0  12  14 19.0192 3.40778  -2
   0  12  14 19.0192 3.40778   1
  -1  12  15 34.0553 8.15992  -2
   1  12  14 34.0553 8.15992   1
  -1  12  15 61.0983 16.6947  -2
  -1  12  14 61.0983 16.6947  -2
   1  12  14 61.0983 16.6947   1
   8   0  10 19.4462 10.2003  -2
  -8   0  15 19.4462 10.2003   1
   6   0  11 -0.8390 3.68543  -2
  -6   0  15 -0.8390 3.68543   1
   5   0  12 -1.6630 3.08835  -2
  -5   0  15 -1.6630 3.08835   1
   4   0  12 49.7255 7.17450  -2
  -4   0  15 49.7255 7.17450   1
   3   0  13 5.08347 1.75092  -2
  -3   0  15 5.08347 1.75092   1
   2   0  14 45.3366 2.12524  -2
  -2   0  15 45.3366 2.12524   1
   1   0  14 107.190 3.38179  -2
  -1   0  15 107.190 3.38179   1
   0   0  15 6.99856 1.07829  -2
   0   0  15 6.99856 1.07829   1
  -1   0  16 761.206 18.8285  -2
   1   0  15 761.206 18.8285   1
  -2   0  16 4.67760 1.86581  -2
   2   0  15 4.67760 1.86581   1
  -3   0  17 18.3498 2.29052  -2
   3   0  15 18.3498 2.29052   1
  -4   0  18 50.5096 5.71103  -2
   4   0  15 50.5096 5.71103   1
  -5   0  18 39.0836 3.65912  -2
   5   0  15 39.0836 3.65912   1
  -6   0  19 2.57145 4.05876  -2
   6   0  15 2.57145 4.05876   1
   8   1  10 4.75030 5.12340  -2
  -8   1  15 4.75030 5.12340   1
   6   1  11 7.73106 3.06428  -2
  -6   1  15 7.73106 3.06428   1
   5   1  12 56.5243 2.96744  -2
  -5   1  15 56.5243 2.96744   1
   4   1  12 175.197 10.9681  -2
  -4   1  15 175.197 10.9681   1
   3   1  13 655.546 14.1973  -2
  -3   1  15 655.546 14.1973   1
   2   1  14 327.200 6.10875  -2
  -2   1  15 327.200 6.10875   1
   1   1  14 19.6134 1.33365  -2
  -1   1  15 19.6134 1.33365   1
   0   1  15 63.1312 1.54300  -2
   0   1  15 63.1312 1.54300   1
  -1   1  16 560.931 11.8171  -2
   1   1  15 560.931 11.8171   1
  -2   1  16 153.505 3.53038  -2
   2   1  15 153.505 3.53038   1
  -3   1  17 414.554 9.44102  -2
   3   1  15 414.554 9.44102   1
  -4   1  18 29.8716 3.57679  -2
   4   1  15 29.8716 3.57679   1
  -4   1  17 59.4595 11.7893  -2
   4   1  15 59.4595 11.7893   1
  -5   1  18 14.3553 2.56148  -2
   5   1  15 14.3553 2.56148   1
  -6   1  19 28.1820 3.95921  -2
   6   1  15 28.1820 3.95921   1
   8   2  10 15.8840 5.30906  -2
  -8   2  15 15.8840 5.30906   1
   7   2  10 117.046 19.1968  -2
  -7   2  15 117.046 19.1968   1
   6   2  11 4.17973 2.95782  -2
  -6   2  15 4.17973 2.95782   1
   5   2  12 36.2109 2.54114  -2
  -5   2  15 36.2109 2.54114   1
   4   2  12 35.4510 3.80955  -2
  -4   2  15 35.4510 3.80955   1
   3   2  13 5.50476 1.19758  -2
  -3   2  15 5.50476 1.19758   1
   2   2  14 22.0855 1.42114  -2
  -2   2  15 22.0855 1.42114   1
  -2   2  15 24.0665 5.42376   1
   1   2  14 9.49187 1.22860  -2
  -1   2  15 9.49187 1.22860   1
   0   2  15 137.867 2.92816  -2
   0   2  15 137.867 2.92816   1
  -1   2  16 152.219 3.59078  -2
   1   2  15 152.219 3.59078   1
  -2   2  16 34.8446 1.74277  -2
   2   2  15 34.8446 1.74277   1
  -3   2  17 53.5190 2.33097  -2
   3   2  15 53.5190 2.33097   1
  -4   2  18 5.26726 3.53917  -2
   4   2  15 5.26726 3.53917   1
   4   2  15 4.07486 4.35857   1
  -4   2  17 12.0210 8.91570  -2
   4   2  15 12.0210 8.91570   1
  -5   2  18 35.1918 3.21561  -2
   5   2  15 35.1918 3.21561   1
  -6   2  19 7.67263 3.57165  -2
   6   2  15 7.67263 3.57165   1
  -7   2  19 27.9630 11.1633  -2
   7   2  15 27.9630 11.1633   1
   8   3  10 27.6161 5.63799  -2
  -8   3  15 27.6161 5.63799   1
  -8   3  15 40.7502 10.4546   1
   7   3  10 52.1636 15.3534  -2
  -7   3  15 52.1636 15.3534   1
   6   3  11 4.71147 2.48407  -2
  -6   3  15 4.71147 2.48407   1
   5   3  12 33.0868 2.95483  -2
  -5   3  15 33.0868 2.95483   1
   4   3  12 6.93123 3.36062  -2
  -4   3  15 6.93123 3.36062   1
   4   3  13 40.0731 8.49248  -2
  -4   3  15 40.0731 8.49248   1
   3   3  13 25.6924 1.61385  -2
  -3   3  15 25.6924 1.61385   1
   2   3  14 26.2606 1.67865  -2
  -2   3  15 26.2606 1.67865   1
   1   3  14 27.8594 1.75934  -2
  -1   3  15 27.8594 1.75934   1
   0   3  15 13.6589 1.06063  -2
   0   3  15 13.6589 1.06063   1
  -1   3  16 166.803 4.24766  -2
   1   3  15 166.803 4.24766   1
  -2   3  16 169.288 4.47506  -2
   2   3  15 169.288 4.47506   1
  -3   3  17 24.4809 1.76092  -2
   3   3  15 24.4809 1.76092   1
  -4   3  18 10.4781 5.71992  -2
   4   3  15 10.4781 5.71992   1
  -4   3  17 3.90680 6.61217  -2
   4   3  15 3.90680 6.61217   1
  -5   3  18 27.4882 3.32191  -2
   5   3  15 27.4882 3.32191   1
  -6   3  19 24.5032 4.03046  -2
   6   3  15 24.5032 4.03046   1
  -7   3  19 30.3514 10.3180  -2
   7   3  15 30.3514 10.3180   1
   7   4  10 4.34563 13.4691  -2
  -7   4  15 4.34563 13.4691   1
   6   4  11 103.744 4.52876  -2
  -6   4  15 103.744 4.52876   1
   5   4  12 204.182 7.08028  -2
  -5   4  15 204.182 7.08028   1
   4   4  12 310.166 13.5285  -2
  -4   4  15 310.166 13.5285   1
   3   4  13 32.1343 1.83847  -2
  -3   4  15 32.1343 1.83847   1
   2   4  14 31.4134 2.08312  -2
  -2   4  15 31.4134 2.08312   1
   2   4  13 39.2406 9.46413  -2
  -2   4  15 39.2406 9.46413   1
   1   4  14 39.1334 2.03060  -2
  -1   4  15 39.1334 2.03060   1
   0   4  15 18.0099 1.07374  -2
   0   4  15 18.0099 1.07374   1
  -1   4  16 39.6270 2.13261  -2
   1   4  15 39.6270 2.13261   1
  -2   4  16 35.0001 2.27088  -2
   2   4  15 35.0001 2.27088   1
  -3   4  17 97.2224 3.64908  -2
   3   4  15 97.2224 3.64908   1
  -4   4  18 44.2338 6.80706  -2
   4   4  15 44.2338 6.80706   1
  -4   4  17 50.2510 12.7600  -2
   4   4  15 50.2510 12.7600   1
  -5   4  18 29.6681 3.44322  -2
   5   4  15 29.6681 3.44322   1
  -6   4  19 26.1956 4.13785  -2
   6   4  15 26.1956 4.13785   1
   7   5  10 48.8612 15.8943  -2
  -7   5  15 48.8612 15.8943   1
   6   5  11 2.37491 3.03959  -2
  -6   5  15 2.37491 3.03959   1
   5   5  12 27.7143 3.31084  -2
  -5   5  15 27.7143 3.31084   1
   4   5  12 35.7357 6.45060  -2
  -4   5  15 35.7357 6.45060   1
   4   5  13 62.9427 11.4195  -2
  -4   5  15 62.9427 11.4195   1
   3   5  13 66.8898 2.79938  -2
  -3   5  15 66.8898 2.79938   1
   2   5  14 54.5108 2.71864  -2
  -2   5  15 54.5108 2.71864   1
   1   5  14 21.2219 2.13973  -2
  -1   5  15 21.2219 2.13973   1
   0   5  15 66.9048 2.32390  -2
   0   5  15 66.9048 2.32390   1
  -1   5  16 101.148 3.88415  -2
   1   5  15 101.148 3.88415   1
  -2   5  16 31.0389 2.54725  -2
   2   5  15 31.0389 2.54725   1
  -3   5  17 31.7415 2.63605  -2
   3   5  15 31.7415 2.63605   1
  -4   5  18 41.6957 9.65516  -2
   4   5  15 41.6957 9.65516   1
  -5   5  18 55.5137 3.95015  -2
   5   5  15 55.5137 3.95015   1
  -6   5  19 12.6888 5.41234  -2
   6   5  15 12.6888 5.41234   1
   6   6  11 33.2663 3.24700  -2
  -6   6  15 33.2663 3.24700   1
   5   6  12 101.953 4.67157  -2
  -5   6  15 101.953 4.67157   1
   4   6  12 81.6632 7.48697  -2
  -4   6  15 81.6632 7.48697   1
   4   6  13 85.3033 13.4069  -2
  -4   6  15 85.3033 13.4069   1
   3   6  13 29.6324 2.63587  -2
  -3   6  15 29.6324 2.63587   1
   2   6  14 66.3942 3.55339  -2
  -2   6  15 66.3942 3.55339   1
   2   6  13 74.9886 13.0933  -2
  -2   6  15 74.9886 13.0933   1
   1   6  14 280.660 8.66550  -2
  -1   6  15 280.660 8.66550   1
   0   6  15 15.7810 1.38496  -2
   0   6  15 15.7810 1.38496   1
  -1   6  16 128.612 6.44502  -2
   1   6  15 128.612 6.44502   1
  -2   6  16 9.61276 3.57856  -2
   2   6  15 9.61276 3.57856   1
  -3   6  17 54.7371 3.16409  -2
   3   6  15 54.7371 3.16409   1
  -4   6  18 7.11010 8.13475  -2
   4   6  15 7.11010 8.13475   1
  -5   6  18 14.5816 2.92643  -2
   5   6  15 14.5816 2.92643   1
  -6   6  19 20.3063 5.14891  -2
   6   6  15 20.3063 5.14891   1
   6   7  11 3.10053 3.27636  -2
  -6   7  15 3.10053 3.27636   1
   5   7  12 2.13238 3.12922  -2
  -5   7  15 2.13238 3.12922   1
   4   7  12 5.27403 5.64080  -2
  -4   7  15 5.27403 5.64080   1
   3   7  13 121.968 4.56627  -2
  -3   7  15 121.968 4.56627   1
   2   7  14 54.8583 4.48906  -2
  -2   7  15 54.8583 4.48906   1
   1   7  14 87.3157 4.73226  -2
  -1   7  15 87.3157 4.73226   1
   0   7  15 166.410 8.07286  -2
   0   7  15 166.410 8.07286   1
  -1   7  16 52.3246 7.96210  -2
   1   7  15 52.3246 7.96210   1
  -2   7  16 2.85207 3.20810  -2
   2   7  15 2.85207 3.20810   1
  -3   7  17 47.9795 4.41191  -2
   3   7  15 47.9795 4.41191   1
  -4   7  17 13.9871 8.99043  -2
   4   7  15 13.9871 8.99043   1
  -5   7  18 4.00621 3.38898  -2
   5   7  15 4.00621 3.38898   1
   6   8  11 11.7039 6.07905  -2
  -6   8  15 11.7039 6.07905   1
   5   8  12 37.0475 3.32553  -2
  -5   8  15 37.0475 3.32553   1
   4   8  12 6.14813 5.70492  -2
  -4   8  15 6.14813 5.70492   1
   4   8  13 4.59526 12.6207  -2
  -4   8  15 4.59526 12.6207   1
   3   8  13 17.0532 2.30490  -2
  -3   8  15 17.0532 2.30490   1
   2   8  14 4.53900 2.88883  -2
  -2   8  15 4.53900 2.88883   1
   1   8  14 13.0270 3.66428  -2
  -1   8  15 13.0270 3.66428   1
   0   8  15 0.46336 1.53320  -2
   0   8  15 0.46336 1.53320   1
  -1   8  16 7.17983 3.67427  -2
   1   8  15 7.17983 3.67427   1
  -2   8  16 9.83771 3.48978  -2
   2   8  15 9.83771 3.48978   1
  -3   8  17 7.08578 2.57073  -2
   3   8  15 7.08578 2.57073   1
  -4   8  17 19.9530 9.76970  -2
   4   8  15 19.9530 9.76970   1
  -5   8  18 15.9863 4.08978  -2
   5   8  15 15.9863 4.08978   1
   5   9  12 44.2644 4.51195  -2
  -5   9  15 44.2644 4.51195   1
   4   9  13 11.4190 13.9251  -2
  -4   9  15 11.4190 13.9251   1
   4   9  12 14.2668 7.25801  -2
  -4   9  15 14.2668 7.25801   1
   3   9  13 12.6316 2.20492  -2
  -3   9  15 12.6316 2.20492   1
   2   9  14 17.8347 3.54340  -2
  -2   9  15 17.8347 3.54340   1
   1   9  14 8.39302 3.57899  -2
  -1   9  15 8.39302 3.57899   1
   0   9  15 -1.4220 2.06329  -2
   0   9  15 -1.4220 2.06329   1
  -1   9  16 -0.7695 4.88447  -2
   1   9  15 -0.7695 4.88447   1
  -2   9  16 -1.3463 3.53740  -2
   2   9  15 -1.3463 3.53740   1
  -3   9  17 30.2495 3.49411  -2
   3   9  15 30.2495 3.49411   1
  -5  10  15 17.5760 5.01637   1
   5  10  12 14.6368 5.56715  -2
  -5  10  15 14.6368 5.56715   1
   3  10  13 2.79187 2.41193  -2
  -3  10  15 2.79187 2.41193   1
   2  10  14 15.5865 3.71395  -2
  -2  10  15 15.5865 3.71395   1
   1  10  14 71.1640 5.05605  -2
  -1  10  15 71.1640 5.05605   1
   0  10  15 0.34815 2.10952  -2
   0  10  15 0.34815 2.10952   1
  -1  10  16 24.9903 5.56236  -2
   1  10  15 24.9903 5.56236   1
  -2  10  16 64.1533 4.67836  -2
   2  10  15 64.1533 4.67836   1
  -3  10  17 -2.2807 4.33855  -2
   3  10  15 -2.2807 4.33855   1
   4  11  12 -28.748 14.1774  -2
  -4  11  15 -28.748 14.1774   1
  -4  11  15 2.77593 4.98712   2
   3  11  13 25.0090 7.44394  -2
  -3  11  15 25.0090 7.44394   1
   2  11  14 42.5927 8.03949  -2
  -2  11  15 42.5927 8.03949   1
   1  11  14 0.53719 4.77730  -2
  -1  11  15 0.53719 4.77730   1
   0  11  15 88.3449 5.33458  -2
   0  11  15 88.3449 5.33458   1
  -1  11  16 26.7536 9.61502  -2
   1  11  15 26.7536 9.61502   1
  -2  11  16 53.5870 13.1350  -2
   2  11  15 53.5870 13.1350   1
   3  11  15 5.85254 5.99126   2
   3  11  15 9.99044 6.44165   1
  -2  12  15 17.0971 2.69882   2
   2  12  14 10.2854 11.1339  -2
  -2  12  15 10.2854 11.1339   1
  -2  12  15 11.3645 4.87575   1
   1  12  14 9.03948 5.75208  -2
  -1  12  15 9.03948 5.75208   1
   0  12  15 -2.3519 2.28352  -2
   0  12  15 -2.3519 2.28352   1
   1  12  15 3.00197 2.92699   2
   1  12  15 6.69511 3.50342   1
   8   0  11 143.951 13.4844  -2
  -8   0  16 143.951 13.4844   1
   6   0  12 51.8182 6.28527  -2
  -6   0  16 51.8182 6.28527   1
   5   0  13 -3.4996 3.02717  -2
  -5   0  16 -3.4996 3.02717   1
   4   0  13 73.1057 8.24987  -2
  -4   0  16 73.1057 8.24987   1
   3   0  14 2368.05 71.9741  -2
  -3   0  16 2368.05 71.9741   1
   2   0  15 8.79374 2.08021  -2
  -2   0  16 8.79374 2.08021   1
   1   0  15 3178.13 92.0763  -2
  -1   0  16 3178.13 92.0763   1
   0   0  16 1657.77 39.4236  -2
   0   0  16 1657.77 39.4236   1
  -1   0  17 553.994 16.5810  -2
   1   0  16 553.994 16.5810   1
  -2   0  17 889.550 31.9225  -2
   2   0  16 889.550 31.9225   1
  -3   0  18 97.4846 4.68442  -2
   3   0  16 97.4846 4.68442   1
  -4   0  19 9.29950 4.79635  -2
   4   0  16 9.29950 4.79635   1
  -4   0  18 55.4104 8.85672  -2
   4   0  16 55.4104 8.85672   1
  -5   0  19 12.8658 3.28562  -2
   5   0  16 12.8658 3.28562   1
  -6   0  20 42.0096 11.5940  -2
   6   0  16 42.0096 11.5940   1
   8   1  11 -0.3623 5.47621  -2
  -8   1  16 -0.3623 5.47621   1
   6   1  12 48.5407 4.42655  -2
  -6   1  16 48.5407 4.42655   1
   5   1  13 106.684 4.04763  -2
  -5   1  16 106.684 4.04763   1
   4   1  13 523.867 28.1787  -2
  -4   1  16 523.867 28.1787   1
   3   1  14 41.2251 2.04665  -2
  -3   1  16 41.2251 2.04665   1
   2   1  15 466.123 10.4827  -2
  -2   1  16 466.123 10.4827   1
   1   1  15 247.348 5.48805  -2
  -1   1  16 247.348 5.48805   1
   0   1  16 192.276 4.07231  -2
   0   1  16 192.276 4.07231   1
  -1   1  17 227.368 4.95186  -2
   1   1  16 227.368 4.95186   1
  -2   1  17 13.2169 1.71178  -2
   2   1  16 13.2169 1.71178   1
  -3   1  18 518.416 13.0735  -2
   3   1  16 518.416 13.0735   1
  -4   1  19 21.9270 4.20813  -2
   4   1  16 21.9270 4.20813   1
  -4   1  18 31.7825 7.86611  -2
   4   1  16 31.7825 7.86611   1
  -5   1  19 61.2383 4.39516  -2
   5   1  16 61.2383 4.39516   1
  -6   1  20 25.2844 4.40973  -2
   6   1  16 25.2844 4.40973   1
  -8   2  16 7.63183 3.90582   1
   8   2  11 -1.0671 11.8815  -2
  -8   2  16 -1.0671 11.8815   1
  -8   2  16 5.64472 5.02324   2
   7   2  11 95.9935 18.2716  -2
  -7   2  16 95.9935 18.2716   1
   6   2  12 59.0060 4.40417  -2
  -6   2  16 59.0060 4.40417   1
   5   2  13 261.024 7.79602  -2
  -5   2  16 261.024 7.79602   1
   4   2  13 9.47567 3.75000  -2
  -4   2  16 9.47567 3.75000   1
   3   2  14 146.295 4.35710  -2
  -3   2  16 146.295 4.35710   1
   2   2  15 24.6346 1.87262  -2
  -2   2  16 24.6346 1.87262   1
   1   2  15 118.569 3.23491  -2
  -1   2  16 118.569 3.23491   1
   0   2  16 57.7137 1.74360  -2
   0   2  16 57.7137 1.74360   1
  -1   2  17 9.63405 1.55096  -2
   1   2  16 9.63405 1.55096   1
  -2   2  17 49.9606 2.21600  -2
   2   2  16 49.9606 2.21600   1
  -3   2  18 154.246 4.91576  -2
   3   2  16 154.246 4.91576   1
   4   2  16 2.26272 4.49269   1
  -4   2  19 14.9513 4.67264  -2
   4   2  16 14.9513 4.67264   1
  -5   2  19 39.1961 3.83960  -2
   5   2  16 39.1961 3.83960   1
  -6   2  20 49.1594 4.85111  -2
   6   2  16 49.1594 4.85111   1
   7   3  11 126.857 20.6640  -2
  -7   3  16 126.857 20.6640   1
   6   3  12 1.95833 2.85733  -2
  -6   3  16 1.95833 2.85733   1
   5   3  13 26.3825 3.09888  -2
  -5   3  16 26.3825 3.09888   1
   4   3  13 137.577 11.3069  -2
  -4   3  16 137.577 11.3069   1
   4   3  14 115.878 14.6359  -2
  -4   3  16 115.878 14.6359   1
   3   3  14 89.3884 2.98121  -2
  -3   3  16 89.3884 2.98121   1
   2   3  15 205.773 5.64328  -2
  -2   3  16 205.773 5.64328   1
   1   3  15 104.105 2.88957  -2
  -1   3  16 104.105 2.88957   1
   0   3  16 6.48311 0.96717  -2
   0   3  16 6.48311 0.96717   1
  -1   3  17 10.0073 1.73811  -2
   1   3  16 10.0073 1.73811   1
  -2   3  17 28.1752 1.94932  -2
   2   3  16 28.1752 1.94932   1
  -3   3  18 82.2697 3.65922  -2
   3   3  16 82.2697 3.65922   1
  -4   3  19 7.79244 5.83423  -2
   4   3  16 7.79244 5.83423   1
  -4   3  18 14.6869 9.47412  -2
   4   3  16 14.6869 9.47412   1
  -5   3  19 11.4076 3.39916  -2
   5   3  16 11.4076 3.39916   1
  -6   3  20 30.7152 4.67230  -2
   6   3  16 30.7152 4.67230   1
   6   4  12 72.2642 4.48625  -2
  -6   4  16 72.2642 4.48625   1
   5   4  13 128.329 5.52014  -2
  -5   4  16 128.329 5.52014   1
   4   4  13 125.033 8.84747  -2
  -4   4  16 125.033 8.84747   1
   3   4  14 41.7025 2.32332  -2
  -3   4  16 41.7025 2.32332   1
   2   4  15 131.928 4.73382  -2
  -2   4  16 131.928 4.73382   1
   1   4  15 144.682 4.84774  -2
  -1   4  16 144.682 4.84774   1
   0   4  16 67.9088 2.40594  -2
   0   4  16 67.9088 2.40594   1
  -1   4  17 53.9158 2.49652  -2
   1   4  16 53.9158 2.49652   1
  -2   4  17 115.695 4.18398  -2
   2   4  16 115.695 4.18398   1
  -3   4  18 31.2744 3.00235  -2
   3   4  16 31.2744 3.00235   1
  -4   4  19 11.8749 8.55248  -2
   4   4  16 11.8749 8.55248   1
  -5   4  19 85.1129 4.57666  -2
   5   4  16 85.1129 4.57666   1
  -6   4  20 33.3591 4.76218  -2
   6   4  16 33.3591 4.76218   1
   6   5  12 5.45178 3.26635  -2
  -6   5  16 5.45178 3.26635   1
   5   5  13 12.2737 3.45103  -2
  -5   5  16 12.2737 3.45103   1
   4   5  13 356.928 20.3429  -2
  -4   5  16 356.928 20.3429   1
   3   5  14 397.024 11.1771  -2
  -3   5  16 397.024 11.1771   1
   2   5  15 73.4157 4.07841  -2
  -2   5  16 73.4157 4.07841   1
   1   5  15 132.636 4.66207  -2
  -1   5  16 132.636 4.66207   1
   0   5  16 418.254 10.8851  -2
   0   5  16 418.254 10.8851   1
  -1   5  17 184.463 6.83487  -2
   1   5  16 184.463 6.83487   1
  -2   5  17 9.55320 2.64445  -2
   2   5  16 9.55320 2.64445   1
  -3   5  18 72.2775 4.09686  -2
   3   5  16 72.2775 4.09686   1
  -4   5  18 1.92627 11.8208  -2
   4   5  16 1.92627 11.8208   1
  -4   5  19 26.6657 6.39024  -2
   4   5  16 26.6657 6.39024   1
  -5   5  19 14.0730 3.03186  -2
   5   5  16 14.0730 3.03186   1
  -6   5  20 24.9700 5.73331  -2
   6   5  16 24.9700 5.73331   1
   6   6  12 8.21986 3.18927  -2
  -6   6  16 8.21986 3.18927   1
   5   6  13 13.6958 3.41791  -2
  -5   6  16 13.6958 3.41791   1
   4   6  13 21.6678 5.64862  -2
  -4   6  16 21.6678 5.64862   1
   3   6  14 175.206 6.22765  -2
  -3   6  16 175.206 6.22765   1
   2   6  15 1.86644 3.89998  -2
  -2   6  16 1.86644 3.89998   1
   2   6  14 77.2740 13.6459  -2
  -2   6  16 77.2740 13.6459   1
   1   6  15 108.619 4.93058  -2
  -1   6  16 108.619 4.93058   1
   0   6  16 1.49956 1.42798  -2
   0   6  16 1.49956 1.42798   1
  -1   6  17 92.8925 7.57677  -2
   1   6  16 92.8925 7.57677   1
  -2   6  17 5.25852 2.98113  -2
   2   6  16 5.25852 2.98113   1
  -3   6  18 6.66004 2.59927  -2
   3   6  16 6.66004 2.59927   1
  -5   6  19 6.07072 3.31318  -2
   5   6  16 6.07072 3.31318   1
   6   6  16 8.58935 7.34697   2
   6   7  12 7.82743 4.44956  -2
  -6   7  16 7.82743 4.44956   1
   5   7  13 4.75769 3.08290  -2
  -5   7  16 4.75769 3.08290   1
   4   7  13 97.0137 7.59757  -2
  -4   7  16 97.0137 7.59757   1
   3   7  14 109.374 4.53067  -2
  -3   7  16 109.374 4.53067   1
   2   7  15 19.6562 3.61195  -2
  -2   7  16 19.6562 3.61195   1
   1   7  15 25.6878 4.14003  -2
  -1   7  16 25.6878 4.14003   1
   0   7  16 9.77934 1.93487  -2
   0   7  16 9.77934 1.93487   1
  -1   7  17 125.553 7.33600  -2
   1   7  16 125.553 7.33600   1
  -2   7  17 14.7683 3.28843  -2
   2   7  16 14.7683 3.28843   1
  -3   7  18 11.9582 3.07040  -2
   3   7  16 11.9582 3.07040   1
  -5   7  19 3.22999 5.41473  -2
   5   7  16 3.22999 5.41473   1
   6   8  12 10.3122 5.05014  -2
  -6   8  16 10.3122 5.05014   1
   5   8  13 9.70901 4.22437  -2
  -5   8  16 9.70901 4.22437   1
  -5   8  16 1.26330 5.66394   1
   4   8  13 15.8707 7.13128  -2
  -4   8  16 15.8707 7.13128   1
   3   8  14 63.4425 3.31915  -2
  -3   8  16 63.4425 3.31915   1
   2   8  15 12.1871 3.06862  -2
  -2   8  16 12.1871 3.06862   1
  -2   8  16 20.4861 6.77959   1
   1   8  15 41.7093 4.12946  -2
  -1   8  16 41.7093 4.12946   1
   0   8  16 1.28489 1.76859  -2
   0   8  16 1.28489 1.76859   1
  -1   8  17 -0.8322 4.33171  -2
   1   8  16 -0.8322 4.33171   1
  -2   8  17 3.12262 3.55532  -2
   2   8  16 3.12262 3.55532   1
  -3   8  18 20.7796 2.83092  -2
   3   8  16 20.7796 2.83092   1
  -5   8  19 24.9431 5.81233  -2
   5   8  16 24.9431 5.81233   1
   5   8  16 29.0357 12.2500   2
   5   9  13 6.93748 6.90968  -2
  -5   9  16 6.93748 6.90968   1
  -5   9  16 4.32087 7.01981   1
   4   9  13 20.4051 13.7856  -2
  -4   9  16 20.4051 13.7856   1
  -4   9  16 6.00053 5.14152   1
   3   9  14 60.0702 3.23949  -2
  -3   9  16 60.0702 3.23949   1
   2   9  15 -7.1895 3.20504  -2
  -2   9  16 -7.1895 3.20504   1
   1   9  15 0.13239 4.19256  -2
  -1   9  16 0.13239 4.19256   1
  -1   9  16 5.88508 9.63885   2
   0   9  16 -0.4772 2.22465  -2
   0   9  16 -0.4772 2.22465   1
  -1   9  17 -3.9703 4.94978  -2
   1   9  16 -3.9703 4.94978   1
  -2   9  17 -0.2481 3.73609  -2
   2   9  16 -0.2481 3.73609   1
  -3   9  18 7.14436 3.84290  -2
   3   9  16 7.14436 3.84290   1
  -4   9  19 38.4933 11.4358  -2
   4   9  16 38.4933 11.4358   1
   3  10  14 15.8921 3.06886  -2
  -3  10  16 15.8921 3.06886   1
   2  10  15 29.6123 4.62016  -2
  -2  10  16 29.6123 4.62016   1
   1  10  15 11.5256 5.03577  -2
  -1  10  16 11.5256 5.03577   1
   0  10  16 0.84980 2.45495  -2
   0  10  16 0.84980 2.45495   1
  -1  10  17 57.9702 6.41756  -2
   1  10  16 57.9702 6.41756   1
  -2  10  17 38.8009 6.08631  -2
   2  10  16 38.8009 6.08631   1
  -3  10  18 38.2666 4.60236  -2
   3  10  16 38.2666 4.60236   1
   3  11  14 32.9921 4.39378  -2
  -3  11  16 32.9921 4.39378   1
   2  11  15 11.5741 11.2888  -2
  -2  11  16 11.5741 11.2888   1
   1  11  15 11.8736 9.81178  -2
  -1  11  16 11.8736 9.81178   1
   0  11  16 22.1845 3.58407  -2
   0  11  16 22.1845 3.58407   1
  -1  11  17 17.4611 9.72535  -2
   1  11  16 17.4611 9.72535   1
  -2  11  17 -18.729 12.3686  -2
   2  11  16 -18.729 12.3686   1
   7   0  12 21.7133 13.9513  -2
  -7   0  17 21.7133 13.9513   1
   6   0  13 -1.2525 3.82187  -2
  -6   0  17 -1.2525 3.82187   1
   5   0  14 6.37738 3.23606  -2
  -5   0  17 6.37738 3.23606   1
   4   0  14 69.0736 13.9641  -2
   4   0  15 69.0736 13.9641  -2
  -4   0  17 69.0736 13.9641   1
   4   0  14 71.6325 11.2860  -2
  -4   0  17 71.6325 11.2860   1
   3   0  15 51.8454 3.23342  -2
  -3   0  17 51.8454 3.23342   1
   2   0  16 224.738 8.24154  -2
  -2   0  17 224.738 8.24154   1
   1   0  16 316.547 15.4658  -2
  -1   0  17 316.547 15.4658   1
   0   0  17 41.7024 2.47982  -2
   0   0  17 41.7024 2.47982   1
  -1   0  18 78.8373 6.22428  -2
   1   0  17 78.8373 6.22428   1
  -2   0  18 326.847 11.4374  -2
   2   0  17 326.847 11.4374   1
  -3   0  19 3.19813 2.48425  -2
   3   0  17 3.19813 2.48425   1
  -4   0  20 11.7493 8.13373  -2
   4   0  17 11.7493 8.13373   1
  -4   0  19 -0.5639 9.68395  -2
   4   0  17 -0.5639 9.68395   1
  -5   0  20 24.3035 4.72060  -2
   5   0  17 24.3035 4.72060   1
  -6   0  21 -2.9920 5.77209  -2
   6   0  17 -2.9920 5.77209   1
   7   1  12 39.2619 10.4214  -2
  -7   1  17 39.2619 10.4214   1
   6   1  13 22.7992 3.59344  -2
  -6   1  17 22.7992 3.59344   1
   5   1  14 297.071 9.00792  -2
  -5   1  17 297.071 9.00792   1
   5   1  13 403.192 43.4818  -2
   5   1  14 403.192 43.4818  -2
  -5   1  17 403.192 43.4818   1
   4   1  15 233.674 27.0436  -2
  -4   1  17 233.674 27.0436   1
   4   1  14 246.561 17.4451  -2
  -4   1  17 246.561 17.4451   1
   3   1  15 594.524 14.1517  -2
  -3   1  17 594.524 14.1517   1
   2   1  16 23.8700 2.05572  -2
  -2   1  17 23.8700 2.05572   1
   1   1  16 942.540 21.5709  -2
  -1   1  17 942.540 21.5709   1
   0   1  17 184.390 4.22044  -2
   0   1  17 184.390 4.22044   1
  -1   1  18 147.558 3.94223  -2
   1   1  17 147.558 3.94223   1
  -2   1  18 444.575 11.2446  -2
   2   1  17 444.575 11.2446   1
  -3   1  19 75.0218 3.01537  -2
   3   1  17 75.0218 3.01537   1
  -4   1  19 89.1211 10.7356  -2
   4   1  17 89.1211 10.7356   1
  -4   1  20 83.2661 6.24695  -2
   4   1  17 83.2661 6.24695   1
  -5   1  20 75.5128 5.13117  -2
   5   1  17 75.5128 5.13117   1
  -6   1  21 19.4399 5.64667  -2
   6   1  17 19.4399 5.64667   1
   7   2  12 47.6188 15.7249  -2
  -7   2  17 47.6188 15.7249   1
   6   2  13 16.3581 3.53340  -2
  -6   2  17 16.3581 3.53340   1
   5   2  14 154.785 6.05095  -2
  -5   2  17 154.785 6.05095   1
   4   2  14 20.2062 3.85558  -2
  -4   2  17 20.2062 3.85558   1
  -4   2  17 4.24190 4.68295   2
   3   2  15 48.6896 2.71312  -2
  -3   2  17 48.6896 2.71312   1
   2   2  16 196.679 5.25400  -2
  -2   2  17 196.679 5.25400   1
   1   2  16 41.0992 2.13882  -2
  -1   2  17 41.0992 2.13882   1
   0   2  17 39.8646 1.50976  -2
   0   2  17 39.8646 1.50976   1
  -1   2  18 8.80892 1.82455  -2
   1   2  17 8.80892 1.82455   1
  -2   2  18 91.7203 3.11138  -2
   2   2  17 91.7203 3.11138   1
  -3   2  19 18.3209 2.22292  -2
   3   2  17 18.3209 2.22292   1
  -4   2  20 22.9180 5.02074  -2
   4   2  17 22.9180 5.02074   1
   4   2  17 5.59362 5.01054   1
  -5   2  20 353.390 13.8937  -2
   5   2  17 353.390 13.8937   1
  -6   2  21 3.56691 3.91851  -2
   6   2  17 3.56691 3.91851   1
   6   3  13 -0.7527 3.15166  -2
  -6   3  17 -0.7527 3.15166   1
   5   3  14 52.7509 3.46753  -2
  -5   3  17 52.7509 3.46753   1
   4   3  15 13.6275 7.82260  -2
  -4   3  17 13.6275 7.82260   1
   4   3  14 22.4043 5.88352  -2
  -4   3  17 22.4043 5.88352   1
   3   3  15 72.1628 2.80177  -2
  -3   3  17 72.1628 2.80177   1
   2   3  16 3.53959 1.99353  -2
  -2   3  17 3.53959 1.99353   1
   1   3  16 21.8656 1.97206  -2
  -1   3  17 21.8656 1.97206   1
   0   3  17 43.0189 1.63719  -2
   0   3  17 43.0189 1.63719   1
  -1   3  18 133.033 4.42712  -2
   1   3  17 133.033 4.42712   1
  -2   3  18 1.91007 1.97062  -2
   2   3  17 1.91007 1.97062   1
  -3   3  19 58.8427 3.20990  -2
   3   3  17 58.8427 3.20990   1
  -4   3  20 31.9658 9.33610  -2
   4   3  17 31.9658 9.33610   1
  -5   3  20 37.3327 3.62441  -2
   5   3  17 37.3327 3.62441   1
  -6   3  21 19.2805 5.03469  -2
   6   3  17 19.2805 5.03469   1
   6   4  13 6.24444 3.05151  -2
  -6   4  17 6.24444 3.05151   1
   5   4  14 18.9593 3.16196  -2
  -5   4  17 18.9593 3.16196   1
   4   4  14 164.240 11.1011  -2
  -4   4  17 164.240 11.1011   1
   3   4  15 59.5476 2.85835  -2
  -3   4  17 59.5476 2.85835   1
   2   4  16 37.3196 2.79545  -2
  -2   4  17 37.3196 2.79545   1
   1   4  16 52.3677 2.61354  -2
  -1   4  17 52.3677 2.61354   1
   0   4  17 26.3454 1.62546  -2
   0   4  17 26.3454 1.62546   1
  -1   4  18 199.659 6.42330  -2
   1   4  17 199.659 6.42330   1
  -2   4  18 99.5551 4.23396  -2
   2   4  17 99.5551 4.23396   1
  -3   4  19 13.6119 2.70550  -2
   3   4  17 13.6119 2.70550   1
  -4   4  19 -2.5178 11.4464  -2
   4   4  17 -2.5178 11.4464   1
  -4   4  20 17.3563 8.39817  -2
   4   4  17 17.3563 8.39817   1
  -5   4  20 78.8559 4.75393  -2
   5   4  17 78.8559 4.75393   1
  -6   4  21 29.6385 6.21998  -2
   6   4  17 29.6385 6.21998   1
   6   5  13 -2.4660 2.99876  -2
  -6   5  17 -2.4660 2.99876   1
   5   5  14 -1.1796 3.04278  -2
  -5   5  17 -1.1796 3.04278   1
   4   5  14 66.3972 6.06619  -2
  -4   5  17 66.3972 6.06619   1
   3   5  15 73.7284 3.74100  -2
  -3   5  17 73.7284 3.74100   1
   2   5  16 27.3618 4.02177  -2
  -2   5  17 27.3618 4.02177   1
   1   5  16 51.7931 3.13219  -2
  -1   5  17 51.7931 3.13219   1
   0   5  17 86.0072 3.36005  -2
   0   5  17 86.0072 3.36005   1
  -1   5  18 229.983 8.96425  -2
   1   5  17 229.983 8.96425   1
  -2   5  18 3.27090 2.80863  -2
   2   5  17 3.27090 2.80863   1
  -3   5  19 107.428 5.11943  -2
   3   5  17 107.428 5.11943   1
  -4   5  19 0.86644 12.6326  -2
   4   5  17 0.86644 12.6326   1
  -4   5  20 14.6290 9.36866  -2
   4   5  17 14.6290 9.36866   1
  -5   5  20 25.2923 3.76788  -2
   5   5  17 25.2923 3.76788   1
   6   5  17 0.70514 7.31511   2
   6   6  13 -3.3923 3.68942  -2
  -6   6  17 -3.3923 3.68942   1
   5   6  14 80.1162 5.31672  -2
  -5   6  17 80.1162 5.31672   1
   4   6  14 96.3508 8.69104  -2
  -4   6  17 96.3508 8.69104   1
   3   6  15 19.6498 2.38355  -2
  -3   6  17 19.6498 2.38355   1
   2   6  16 15.2418 3.70868  -2
  -2   6  17 15.2418 3.70868   1
   1   6  16 116.524 7.01900  -2
  -1   6  17 116.524 7.01900   1
   0   6  17 211.073 7.08113  -2
   0   6  17 211.073 7.08113   1
  -1   6  18 66.6549 4.73384  -2
   1   6  17 66.6549 4.73384   1
  -2   6  18 17.0037 2.85219  -2
   2   6  17 17.0037 2.85219   1
  -3   6  19 69.6314 4.58689  -2
   3   6  17 69.6314 4.58689   1
  -4   6  20 -1.3453 8.95397  -2
   4   6  17 -1.3453 8.95397   1
  -5   6  20 5.67429 4.66932  -2
   5   6  17 5.67429 4.66932   1
   6   7  13 -1.9542 4.23239  -2
  -6   7  17 -1.9542 4.23239   1
   5   7  14 15.5013 4.15688  -2
  -5   7  17 15.5013 4.15688   1
  -5   7  17 32.0806 8.93380   1
  -4   7  17 27.2646 6.96994   1
   4   7  14 17.2132 8.42427  -2
  -4   7  17 17.2132 8.42427   1
   3   7  15 52.6027 3.27445  -2
  -3   7  17 52.6027 3.27445   1
   2   7  16 25.9111 3.75682  -2
  -2   7  17 25.9111 3.75682   1
   1   7  16 106.253 5.51477  -2
  -1   7  17 106.253 5.51477   1
   0   7  17 11.1098 1.81823  -2
   0   7  17 11.1098 1.81823   1
  -1   7  18 14.8908 5.22170  -2
   1   7  17 14.8908 5.22170   1
  -2   7  18 2.82964 3.40715  -2
   2   7  17 2.82964 3.40715   1
  -3   7  19 14.8612 2.85181  -2
   3   7  17 14.8612 2.85181   1
  -5   7  20 28.3972 5.92682  -2
   5   7  17 28.3972 5.92682   1
   5   8  14 57.2213 6.49704  -2
  -5   8  17 57.2213 6.49704   1
   5   8  13 64.1050 17.1892  -2
  -5   8  17 64.1050 17.1892   1
   4   8  14 39.2429 7.10250  -2
  -4   8  17 39.2429 7.10250   1
   3   8  15 -1.0468 2.09071  -2
  -3   8  17 -1.0468 2.09071   1
   2   8  16 10.4851 3.17321  -2
  -2   8  17 10.4851 3.17321   1
   1   8  16 4.09442 3.84586  -2
  -1   8  17 4.09442 3.84586   1
   0   8  17 -0.2591 1.88776  -2
   0   8  17 -0.2591 1.88776   1
  -1   8  18 30.1491 4.59951  -2
   1   8  17 30.1491 4.59951   1
  -1   8  17 -26.497 16.7093  -2
   1   8  17 -26.497 16.7093   1
  -2   8  18 13.4107 3.49713  -2
   2   8  17 13.4107 3.49713   1
  -3   8  19 -1.5249 3.03596  -2
   3   8  17 -1.5249 3.03596   1
   5   9  14 7.90823 5.53615  -2
  -5   9  17 7.90823 5.53615   1
   5   9  13 9.19672 16.0669  -2
  -5   9  17 9.19672 16.0669   1
  -5   9  17 10.4226 6.49133   2
   4   9  14 53.7511 14.4299  -2
  -4   9  17 53.7511 14.4299   1
   3   9  15 32.7651 2.81334  -2
  -3   9  17 32.7651 2.81334   1
   2   9  16 6.00843 3.84432  -2
  -2   9  17 6.00843 3.84432   1
   1   9  16 -3.6217 5.16486  -2
  -1   9  17 -3.6217 5.16486   1
   0   9  17 -2.8248 2.02492  -2
   0   9  17 -2.8248 2.02492   1
  -1   9  18 3.35883 4.72207  -2
   1   9  17 3.35883 4.72207   1
  -2   9  18 11.1840 4.34823  -2
   2   9  17 11.1840 4.34823   1
  -3   9  19 35.8546 5.13836  -2
   3   9  17 35.8546 5.13836   1
   4  10  14 13.5757 10.1797  -2
  -4  10  17 13.5757 10.1797   1
  -4  10  17 -3.9332 7.61554   2
  -4  10  17 9.40077 11.3442   1
   3  10  15 5.45032 3.29562  -2
  -3  10  17 5.45032 3.29562   1
   2  10  16 13.3011 6.22844  -2
  -2  10  17 13.3011 6.22844   1
   1  10  16 12.3769 5.24450  -2
  -1  10  17 12.3769 5.24450   1
   0  10  17 77.1206 4.52663  -2
   0  10  17 77.1206 4.52663   1
  -1  10  18 6.70666 5.92963  -2
   1  10  17 6.70666 5.92963   1
  -2  10  18 0.88933 6.18076  -2
   2  10  17 0.88933 6.18076   1
   3  10  17 4.44313 4.68222   2
  -3  10  19 4.11871 11.8133  -2
   3  10  17 4.11871 11.8133   1
   2  11  16 1.68380 4.93947  -2
  -2  11  17 1.68380 4.93947   1
   1  11  16 1.75708 10.7797  -2
  -1  11  17 1.75708 10.7797   1
   0  11  17 37.8166 3.75531  -2
   0  11  17 37.8166 3.75531   1
  -1  11  18 43.9751 9.45073  -2
   1  11  17 43.9751 9.45073   1
   1  11  17 16.9796 7.12300   2
   6   0  14 34.1782 4.89618  -2
  -6   0  18 34.1782 4.89618   1
   5   0  15 112.444 7.38512  -2
  -5   0  18 112.444 7.38512   1
   4   0  15 177.420 13.3582  -2
  -4   0  18 177.420 13.3582   1
   3   0  16 341.363 12.7784  -2
  -3   0  18 341.363 12.7784   1
   2   0  17 1109.00 45.9711  -2
  -2   0  18 1109.00 45.9711   1
   1   0  17 62.9184 3.86490  -2
  -1   0  18 62.9184 3.86490   1
   0   0  18 307.746 10.3274  -2
   0   0  18 307.746 10.3274   1
  -1   0  19 3362.30 128.243  -2
   1   0  18 3362.30 128.243   1
  -2   0  19 45.9379 3.62577  -2
   2   0  18 45.9379 3.62577   1
  -3   0  20 538.442 18.1772  -2
   3   0  18 538.442 18.1772   1
  -4   0  21 53.6903 7.97688  -2
   4   0  18 53.6903 7.97688   1
  -4   0  20 61.3139 16.3976  -2
   4   0  18 61.3139 16.3976   1
  -5   0  21 42.6522 7.18132  -2
   5   0  18 42.6522 7.18132   1
  -6   0  22 27.8320 6.88094  -2
   6   0  18 27.8320 6.88094   1
   6   1  14 23.3343 3.46937  -2
  -6   1  18 23.3343 3.46937   1
   5   1  15 25.2944 3.24080  -2
  -5   1  18 25.2944 3.24080   1
   4   1  16 26.3407 7.66849  -2
  -4   1  18 26.3407 7.66849   1
   4   1  15 43.5616 5.78991  -2
  -4   1  18 43.5616 5.78991   1
   3   1  16 498.990 13.2807  -2
  -3   1  18 498.990 13.2807   1
   2   1  17 185.291 5.89707  -2
  -2   1  18 185.291 5.89707   1
   1   1  17 346.601 9.96326  -2
  -1   1  18 346.601 9.96326   1
   0   1  18 565.060 12.1437  -2
   0   1  18 565.060 12.1437   1
  -1   1  19 757.167 19.6006  -2
   1   1  18 757.167 19.6006   1
  -2   1  19 204.425 5.90412  -2
   2   1  18 204.425 5.90412   1
  -3   1  20 84.4416 3.35411  -2
   3   1  18 84.4416 3.35411   1
  -4   1  21 228.095 10.9330  -2
   4   1  18 228.095 10.9330   1
  -4   1  20 205.181 25.8664  -2
   4   1  18 205.181 25.8664   1
  -5   1  21 14.7364 3.87518  -2
   5   1  18 14.7364 3.87518   1
  -6   1  22 -5.1832 5.16601  -2
   6   1  18 -5.1832 5.16601   1
   6   2  14 54.6421 4.16309  -2
  -6   2  18 54.6421 4.16309   1
   5   2  15 57.3938 5.10734  -2
  -5   2  18 57.3938 5.10734   1
   5   2  14 201.959 25.2897  -2
  -5   2  18 201.959 25.2897   1
   4   2  16 30.9935 10.0952  -2
  -4   2  18 30.9935 10.0952   1
   4   2  15 18.1662 4.59647  -2
  -4   2  18 18.1662 4.59647   1
  -4   2  18 8.64382 5.04114   2
   3   2  16 233.483 7.13267  -2
  -3   2  18 233.483 7.13267   1
   2   2  17 32.8480 2.36419  -2
  -2   2  18 32.8480 2.36419   1
   1   2  17 18.4380 2.16340  -2
  -1   2  18 18.4380 2.16340   1
   0   2  18 46.7311 1.98919  -2
   0   2  18 46.7311 1.98919   1
  -1   2  19 334.611 9.27411  -2
   1   2  18 334.611 9.27411   1
  -2   2  19 2.06244 2.29616  -2
   2   2  18 2.06244 2.29616   1
  -3   2  20 12.1989 2.11091  -2
   3   2  18 12.1989 2.11091   1
  -4   2  21 39.0084 6.95109  -2
   4   2  18 39.0084 6.95109   1
   4   2  18 13.8187 5.85932   1
  -5   2  21 99.7578 5.55957  -2
   5   2  18 99.7578 5.55957   1
  -6   2  22 11.8736 4.57060  -2
   6   2  18 11.8736 4.57060   1
   6   3  14 121.127 5.88029  -2
  -6   3  18 121.127 5.88029   1
   5   3  15 10.3878 3.33311  -2
  -5   3  18 10.3878 3.33311   1
   5   3  14 46.9329 15.0023  -2
  -5   3  18 46.9329 15.0023   1
   4   3  15 1.49161 3.89864  -2
  -4   3  18 1.49161 3.89864   1
   3   3  16 27.7012 2.48588  -2
  -3   3  18 27.7012 2.48588   1
   2   3  17 3.20921 2.41122  -2
  -2   3  18 3.20921 2.41122   1
  -2   3  18 16.9315 5.58688   1
   1   3  17 28.0528 2.37732  -2
  -1   3  18 28.0528 2.37732   1
   0   3  18 83.1703 2.84867  -2
   0   3  18 83.1703 2.84867   1
  -1   3  19 223.882 7.43927  -2
   1   3  18 223.882 7.43927   1
  -2   3  19 81.9371 3.87308  -2
   2   3  18 81.9371 3.87308   1
  -3   3  20 106.984 4.55425  -2
   3   3  18 106.984 4.55425   1
  -4   3  21 25.8225 9.23564  -2
   4   3  18 25.8225 9.23564   1
  -5   3  21 15.5719 3.51316  -2
   5   3  18 15.5719 3.51316   1
  -6   3  22 11.5199 6.58431  -2
   6   3  18 11.5199 6.58431   1
   6   3  18 8.28701 6.62774   2
   6   4  14 30.7827 3.71147  -2
  -6   4  18 30.7827 3.71147   1
   5   4  15 71.7275 4.06978  -2
  -5   4  18 71.7275 4.06978   1
   4   4  15 163.920 9.81005  -2
  -4   4  18 163.920 9.81005   1
   3   4  16 17.3589 2.53936  -2
  -3   4  18 17.3589 2.53936   1
   2   4  17 374.557 13.9434  -2
  -2   4  18 374.557 13.9434   1
   1   4  17 67.2499 3.69203  -2
  -1   4  18 67.2499 3.69203   1
   0   4  18 75.4563 3.18550  -2
   0   4  18 75.4563 3.18550   1
  -1   4  19 7.97702 2.73636  -2
   1   4  18 7.97702 2.73636   1
  -2   4  19 9.91694 2.45604  -2
   2   4  18 9.91694 2.45604   1
  -3   4  20 149.801 7.18693  -2
   3   4  18 149.801 7.18693   1
  -4   4  21 43.0565 10.7666  -2
   4   4  18 43.0565 10.7666   1
  -5   4  21 140.726 7.25582  -2
   5   4  18 140.726 7.25582   1
   6   5  14 0.07801 3.27136  -2
  -6   5  18 0.07801 3.27136   1
   5   5  15 12.4322 3.60738  -2
  -5   5  18 12.4322 3.60738   1
   4   5  15 16.0525 5.13391  -2
  -4   5  18 16.0525 5.13391   1
   3   5  16 211.363 7.73436  -2
  -3   5  18 211.363 7.73436   1
   2   5  17 1.01064 3.48788  -2
  -2   5  18 1.01064 3.48788   1
   1   5  17 682.859 24.1821  -2
  -1   5  18 682.859 24.1821   1
   0   5  18 140.119 4.50563  -2
   0   5  18 140.119 4.50563   1
  -1   5  19 130.766 6.20960  -2
   1   5  18 130.766 6.20960   1
   1   5  18 145.877 18.0277   1
  -2   5  19 227.569 9.00556  -2
   2   5  18 227.569 9.00556   1
  -3   5  20 19.4638 2.95787  -2
   3   5  18 19.4638 2.95787   1
  -4   5  21 26.9654 10.3986  -2
   4   5  18 26.9654 10.3986   1
  -4   5  20 4.73706 13.0273  -2
   4   5  18 4.73706 13.0273   1
  -5   5  21 19.9160 4.89530  -2
   5   5  18 19.9160 4.89530   1
  -6   6  18 17.4779 9.58631   1
   6   6  14 9.38886 4.70735  -2
  -6   6  18 9.38886 4.70735   1
   5   6  15 34.9024 4.43941  -2
  -5   6  18 34.9024 4.43941   1
   4   6  15 12.3500 5.26565  -2
  -4   6  18 12.3500 5.26565   1
   3   6  16 5.00666 2.35087  -2
  -3   6  18 5.00666 2.35087   1
   2   6  17 0.77811 3.00749  -2
  -2   6  18 0.77811 3.00749   1
   1   6  17 54.1104 4.79638  -2
  -1   6  18 54.1104 4.79638   1
   0   6  18 7.07827 1.62449  -2
   0   6  18 7.07827 1.62449   1
  -1   6  19 164.418 7.63241  -2
   1   6  18 164.418 7.63241   1
  -2   6  19 73.0495 4.72782  -2
   2   6  18 73.0495 4.72782   1
  -3   6  20 18.7762 3.10914  -2
   3   6  18 18.7762 3.10914   1
  -4   6  21 -1.9782 9.12373  -2
   4   6  18 -1.9782 9.12373   1
  -5   6  21 17.9277 4.35863  -2
   5   6  18 17.9277 4.35863   1
   6   7  14 -1.3560 4.40770  -2
  -6   7  18 -1.3560 4.40770   1
   5   7  15 10.0485 4.18063  -2
  -5   7  18 10.0485 4.18063   1
   5   7  14 48.8233 16.2879  -2
  -5   7  18 48.8233 16.2879   1
   4   7  15 19.1857 8.22247  -2
  -4   7  18 19.1857 8.22247   1
   3   7  16 10.6828 2.48523  -2
  -3   7  18 10.6828 2.48523   1
   2   7  17 14.4326 3.50991  -2
  -2   7  18 14.4326 3.50991   1
   1   7  17 31.5652 3.76228  -2
  -1   7  18 31.5652 3.76228   1
   0   7  18 9.14452 2.03569  -2
   0   7  18 9.14452 2.03569   1
  -1   7  19 8.13877 5.51097  -2
   1   7  18 8.13877 5.51097   1
  -2   7  19 128.064 5.54988  -2
   2   7  18 128.064 5.54988   1
  -3   7  20 5.69738 2.89307  -2
   3   7  18 5.69738 2.89307   1
   5   8  15 11.4757 6.32206  -2
  -5   8  18 11.4757 6.32206   1
   5   8  15 61.9196 19.1779  -2
   5   8  14 61.9196 19.1779  -2
  -5   8  18 61.9196 19.1779   1
   4   8  15 26.4938 9.41310  -2
  -4   8  18 26.4938 9.41310   1
   3   8  16 37.2479 2.99208  -2
  -3   8  18 37.2479 2.99208   1
   2   8  17 9.09647 4.43401  -2
  -2   8  18 9.09647 4.43401   1
   1   8  17 -1.4060 4.67810  -2
  -1   8  18 -1.4060 4.67810   1
   0   8  18 -0.6671 2.12202  -2
   0   8  18 -0.6671 2.12202   1
  -1   8  19 34.1636 4.47659  -2
   1   8  18 34.1636 4.47659   1
  -2   8  19 14.0314 3.46903  -2
   2   8  18 14.0314 3.46903   1
  -3   8  20 16.7446 4.21264  -2
   3   8  18 16.7446 4.21264   1
   4   8  18 4.11997 4.71318   2
   4   8  18 5.07827 6.83501   1
   4   9  15 23.7902 10.1369  -2
  -4   9  18 23.7902 10.1369   1
   3   9  16 7.29020 2.99461  -2
  -3   9  18 7.29020 2.99461   1
   2   9  17 6.38077 4.80604  -2
  -2   9  18 6.38077 4.80604   1
  -2   9  18 15.0324 7.13202   1
   1   9  17 12.3729 5.30429  -2
  -1   9  18 12.3729 5.30429   1
   0   9  18 -0.6095 1.95825  -2
   0   9  18 -0.6095 1.95825   1
  -1   9  19 53.8374 5.72413  -2
   1   9  18 53.8374 5.72413   1
  -2   9  19 16.2057 5.43237  -2
   2   9  18 16.2057 5.43237   1
  -3   9  20 21.5931 4.20553  -2
   3   9  18 21.5931 4.20553   1
   3  10  16 27.7319 3.67263  -2
  -3  10  18 27.7319 3.67263   1
   2  10  17 5.73253 5.26273  -2
  -2  10  18 5.73253 5.26273   1
   1  10  17 45.2430 6.87687  -2
  -1  10  18 45.2430 6.87687   1
   0  10  18 -0.6128 3.37511  -2
   0  10  18 -0.6128 3.37511   1
  -2  10  19 15.9475 6.88797  -2
   2  10  18 15.9475 6.88797   1
   2  10  18 37.3566 9.57975   1
   1  11  17 33.9729 6.06316  -2
  -1  11  18 33.9729 6.06316   1
   0  11  18 -3.5752 2.97475  -2
   0  11  18 -3.5752 2.97475   1
   6   0  15 6.75759 5.34359  -2
  -6   0  19 6.75759 5.34359   1
   5   0  16 3.26891 5.01729  -2
  -5   0  19 3.26891 5.01729   1
   4   0  16 25.7044 5.36154  -2
  -4   0  19 25.7044 5.36154   1
   3   0  17 19.8723 3.28808  -2
  -3   0  19 19.8723 3.28808   1
   2   0  18 37.5146 5.79176  -2
  -2   0  19 37.5146 5.79176   1
   1   0  18 752.048 25.4965  -2
  -1   0  19 752.048 25.4965   1
   0   0  19 6.13843 2.46836  -2
   0   0  19 6.13843 2.46836   1
  -1   0  20 79.4129 5.27270  -2
   1   0  19 79.4129 5.27270   1
  -2   0  20 7.46607 3.44751  -2
   2   0  19 7.46607 3.44751   1
  -3   0  21 9.67005 3.86314  -2
   3   0  19 9.67005 3.86314   1
  -4   0  22 -0.7310 6.91529  -2
   4   0  19 -0.7310 6.91529   1
  -4   0  21 29.9946 16.2150  -2
   4   0  19 29.9946 16.2150   1
  -5   0  22 10.7762 6.05337  -2
   5   0  19 10.7762 6.05337   1
   7   1  14 1.11347 12.5005  -2
  -7   1  19 1.11347 12.5005   1
   6   1  15 10.5449 3.32074  -2
  -6   1  19 10.5449 3.32074   1
   5   1  16 74.1172 6.11123  -2
  -5   1  19 74.1172 6.11123   1
   4   1  16 11.7819 5.51906  -2
  -4   1  19 11.7819 5.51906   1
   4   1  17 25.4149 11.9229  -2
  -4   1  19 25.4149 11.9229   1
   3   1  17 75.9887 3.75639  -2
  -3   1  19 75.9887 3.75639   1
   2   1  18 195.578 7.00771  -2
  -2   1  19 195.578 7.00771   1
   1   1  18 917.257 26.5093  -2
  -1   1  19 917.257 26.5093   1
   0   1  19 142.438 4.00479  -2
   0   1  19 142.438 4.00479   1
  -1   1  20 40.2946 3.03294  -2
   1   1  19 40.2946 3.03294   1
  -2   1  20 30.0582 3.07636  -2
   2   1  19 30.0582 3.07636   1
  -3   1  21 114.119 4.19149  -2
   3   1  19 114.119 4.19149   1
  -4   1  22 44.5262 5.78974  -2
   4   1  19 44.5262 5.78974   1
  -4   1  21 90.5149 15.1752  -2
   4   1  19 90.5149 15.1752   1
  -5   1  22 6.58998 5.25527  -2
   5   1  19 6.58998 5.25527   1
   6   2  15 18.8493 3.55766  -2
  -6   2  19 18.8493 3.55766   1
   5   2  16 24.6677 3.92922  -2
  -5   2  19 24.6677 3.92922   1
  -4   2  19 13.5381 5.82460   2
   4   2  16 32.3033 5.74829  -2
  -4   2  19 32.3033 5.74829   1
   4   2  17 31.4146 10.9563  -2
  -4   2  19 31.4146 10.9563   1
   3   2  17 15.8307 2.86477  -2
  -3   2  19 15.8307 2.86477   1
   2   2  18 4.14798 2.28862  -2
  -2   2  19 4.14798 2.28862   1
   1   2  18 164.130 6.91561  -2
  -1   2  19 164.130 6.91561   1
   0   2  19 10.1990 1.74928  -2
   0   2  19 10.1990 1.74928   1
  -1   2  20 133.329 5.14555  -2
   1   2  19 133.329 5.14555   1
  -2   2  20 78.8733 4.27293  -2
   2   2  19 78.8733 4.27293   1
  -3   2  21 46.2147 2.99795  -2
   3   2  19 46.2147 2.99795   1
  -4   2  21 149.663 20.1727  -2
   4   2  19 149.663 20.1727   1
  -4   2  22 130.675 9.71440  -2
   4   2  19 130.675 9.71440   1
  -5   2  22 12.9773 3.84735  -2
   5   2  19 12.9773 3.84735   1
   6   3  15 58.4499 4.31383  -2
  -6   3  19 58.4499 4.31383   1
   5   3  16 13.0906 3.42998  -2
  -5   3  19 13.0906 3.42998   1
   5   3  15 13.0461 13.9895  -2
  -5   3  19 13.0461 13.9895   1
   4   3  16 16.4870 4.26388  -2
  -4   3  19 16.4870 4.26388   1
   3   3  17 27.2325 2.69279  -2
  -3   3  19 27.2325 2.69279   1
   2   3  18 93.2854 4.56292  -2
  -2   3  19 93.2854 4.56292   1
   1   3  18 367.639 12.9657  -2
  -1   3  19 367.639 12.9657   1
   0   3  19 164.242 5.42054  -2
   0   3  19 164.242 5.42054   1
  -1   3  20 51.0236 3.38667  -2
   1   3  19 51.0236 3.38667   1
  -2   3  20 11.4140 2.83387  -2
   2   3  19 11.4140 2.83387   1
  -3   3  21 7.38241 2.66648  -2
   3   3  19 7.38241 2.66648   1
  -4   3  22 1.43188 10.1211  -2
   4   3  19 1.43188 10.1211   1
  -5   3  22 3.61883 5.29848  -2
   5   3  19 3.61883 5.29848   1
   6   4  15 7.76990 3.82176  -2
  -6   4  19 7.76990 3.82176   1
   5   4  16 157.411 6.55156  -2
  -5   4  19 157.411 6.55156   1
   5   4  15 249.531 30.2708  -2
  -5   4  19 249.531 30.2708   1
   4   4  16 50.2831 8.80192  -2
  -4   4  19 50.2831 8.80192   1
   3   4  17 28.4899 3.09615  -2
  -3   4  19 28.4899 3.09615   1
   2   4  18 44.4581 3.46824  -2
  -2   4  19 44.4581 3.46824   1
   1   4  18 11.1318 3.00948  -2
  -1   4  19 11.1318 3.00948   1
   0   4  19 2.91837 1.50064  -2
   0   4  19 2.91837 1.50064   1
  -1   4  20 9.97004 2.83725  -2
   1   4  19 9.97004 2.83725   1
   1   4  19 4.10163 4.57222   1
  -2   4  20 -2.1307 3.10603  -2
   2   4  19 -2.1307 3.10603   1
  -3   4  21 15.4293 2.83713  -2
   3   4  19 15.4293 2.83713   1
  -4   4  22 63.3614 13.0475  -2
   4   4  19 63.3614 13.0475   1
  -5   4  22 47.5031 6.73742  -2
   5   4  19 47.5031 6.73742   1
   6   5  15 10.3119 4.71287  -2
  -6   5  19 10.3119 4.71287   1
   5   5  16 26.5849 3.99105  -2
  -5   5  19 26.5849 3.99105   1
  -5   5  19 40.2270 9.18925   1
   5   5  15 42.8237 16.3392  -2
  -5   5  19 42.8237 16.3392   1
   4   5  16 19.5344 8.56392  -2
  -4   5  19 19.5344 8.56392   1
   3   5  17 79.9938 3.68362  -2
  -3   5  19 79.9938 3.68362   1
   2   5  18 106.208 5.47476  -2
  -2   5  19 106.208 5.47476   1
   1   5  18 140.074 6.55269  -2
  -1   5  19 140.074 6.55269   1
   0   5  19 74.5217 3.45240  -2
   0   5  19 74.5217 3.45240   1
  -1   5  20 1.18130 3.81972  -2
   1   5  19 1.18130 3.81972   1
  -1   5  19 114.385 17.1843  -2
   1   5  19 114.385 17.1843   1
  -2   5  20 19.2856 3.38108  -2
   2   5  19 19.2856 3.38108   1
  -3   5  21 3.49492 3.08630  -2
   3   5  19 3.49492 3.08630   1
  -4   5  21 9.08228 13.6535  -2
   4   5  19 9.08228 13.6535   1
  -4   5  22 -5.0674 9.77419  -2
   4   5  19 -5.0674 9.77419   1
  -5   5  22 17.1345 4.53653  -2
   5   5  19 17.1345 4.53653   1
   6   6  15 35.4783 5.74103  -2
  -6   6  19 35.4783 5.74103   1
   5   6  16 11.1794 4.02203  -2
  -5   6  19 11.1794 4.02203   1
   4   6  16 2.42612 8.41390  -2
  -4   6  19 2.42612 8.41390   1
   3   6  17 33.7269 3.29670  -2
  -3   6  19 33.7269 3.29670   1
   2   6  18 47.5956 4.24243  -2
  -2   6  19 47.5956 4.24243   1
   1   6  18 43.4691 4.16066  -2
  -1   6  19 43.4691 4.16066   1
   0   6  19 1.17741 1.86916  -2
   0   6  19 1.17741 1.86916   1
  -1   6  20 76.8871 7.21422  -2
   1   6  19 76.8871 7.21422   1
  -2   6  20 18.4677 4.19884  -2
   2   6  19 18.4677 4.19884   1
  -3   6  21 11.9380 3.17905  -2
   3   6  19 11.9380 3.17905   1
  -4   6  22 23.5835 10.8145  -2
   4   6  19 23.5835 10.8145   1
   5   7  16 2.40356 4.80738  -2
  -5   7  19 2.40356 4.80738   1
   4   7  16 8.48620 7.21085  -2
  -4   7  19 8.48620 7.21085   1
   4   7  17 -7.1474 13.4001  -2
  -4   7  19 -7.1474 13.4001   1
   3   7  17 23.6444 3.05734  -2
  -3   7  19 23.6444 3.05734   1
   2   7  18 47.3528 4.60474  -2
  -2   7  19 47.3528 4.60474   1
   1   7  18 4.35090 4.11226  -2
  -1   7  19 4.35090 4.11226   1
   0   7  19 -3.6638 1.81010  -2
   0   7  19 -3.6638 1.81010   1
  -1   7  20 5.20399 4.78335  -2
   1   7  19 5.20399 4.78335   1
  -2   7  20 14.2196 3.20060  -2
   2   7  19 14.2196 3.20060   1
  -3   7  21 2.80166 3.44314  -2
   3   7  19 2.80166 3.44314   1
  -5   8  19 16.1895 6.23730   2
  -5   8  19 83.5255 6.67877   1
   4   8  16 28.6245 8.52910  -2
  -4   8  19 28.6245 8.52910   1
   3   8  17 -2.2818 2.44110  -2
  -3   8  19 -2.2818 2.44110   1
   2   8  18 0.71922 3.97496  -2
  -2   8  19 0.71922 3.97496   1
   1   8  18 24.0369 5.29223  -2
  -1   8  19 24.0369 5.29223   1
   0   8  19 3.87350 2.17283  -2
   0   8  19 3.87350 2.17283   1
  -1   8  20 -4.2516 4.45137  -2
   1   8  19 -4.2516 4.45137   1
  -2   8  20 -0.4168 3.42378  -2
   2   8  19 -0.4168 3.42378   1
  -3   8  21 1.84866 6.04339  -2
   3   8  19 1.84866 6.04339   1
   4   9  16 1.06294 8.11049  -2
  -4   9  19 1.06294 8.11049   1
   3   9  17 77.0941 5.55793  -2
  -3   9  19 77.0941 5.55793   1
   2   9  18 5.96790 5.91015  -2
  -2   9  19 5.96790 5.91015   1
   1   9  18 8.15287 5.46038  -2
  -1   9  19 8.15287 5.46038   1
   0   9  19 -0.8460 2.06253  -2
   0   9  19 -0.8460 2.06253   1
  -1   9  20 -1.7740 7.36509  -2
   1   9  19 -1.7740 7.36509   1
  -2   9  20 3.07988 5.60342  -2
   2   9  19 3.07988 5.60342   1
   3  10  17 2.81847 10.9485  -2
  -3  10  19 2.81847 10.9485   1
   2  10  18 4.11914 5.76790  -2
  -2  10  19 4.11914 5.76790   1
   1  10  18 96.5977 10.7109  -2
  -1  10  19 96.5977 10.7109   1
   0  10  19 7.31416 3.34124  -2
   0  10  19 7.31416 3.34124   1
   1  10  19 16.9372 5.41945   2
   1  10  19 61.5196 8.60240   1
  -1  10  20 0.75756 13.6798  -2
   1  10  19 0.75756 13.6798   1
  -7   0  20 8.07887 6.67783   2
   7   0  15 3.59548 14.1145  -2
  -7   0  20 3.59548 14.1145   1
   6   0  16 16.4942 5.67789  -2
  -6   0  20 16.4942 5.67789   1
   5   0  17 98.2179 7.71191  -2
  -5   0  20 98.2179 7.71191   1
   4   0  17 0.88281 10.5198  -2
  -4   0  20 0.88281 10.5198   1
   3   0  18 235.473 12.5208  -2
  -3   0  20 235.473 12.5208   1
   2   0  19 13.4789 5.17427  -2
  -2   0  20 13.4789 5.17427   1
   1   0  19 30.6512 5.40446  -2
  -1   0  20 30.6512 5.40446   1
   0   0  20 550.008 23.6411  -2
   0   0  20 550.008 23.6411   1
  -1   0  21 135.679 9.16375  -2
   1   0  20 135.679 9.16375   1
  -2   0  21 298.001 15.5460  -2
   2   0  20 298.001 15.5460   1
  -3   0  22 24.8554 3.93020  -2
   3   0  20 24.8554 3.93020   1
  -4   0  23 4.80361 7.21647  -2
   4   0  20 4.80361 7.21647   1
  -4   0  22 6.30198 9.44802  -2
   4   0  20 6.30198 9.44802   1
  -5   0  23 -5.8169 9.64629  -2
   5   0  20 -5.8169 9.64629   1
   7   1  15 31.7316 10.8066  -2
  -7   1  20 31.7316 10.8066   1
  -7   1  20 5.29640 6.37673   2
   6   1  16 6.64498 3.89673  -2
  -6   1  20 6.64498 3.89673   1
   5   1  17 28.1018 3.73226  -2
  -5   1  20 28.1018 3.73226   1
   4   1  17 63.3177 9.17963  -2
  -4   1  20 63.3177 9.17963   1
   3   1  18 28.9769 3.17955  -2
  -3   1  20 28.9769 3.17955   1
   2   1  19 23.1244 4.43210  -2
  -2   1  20 23.1244 4.43210   1
   1   1  19 107.209 5.78356  -2
  -1   1  20 107.209 5.78356   1
   0   1  20 41.1291 2.56092  -2
   0   1  20 41.1291 2.56092   1
  -1   1  21 3.76704 2.70994  -2
   1   1  20 3.76704 2.70994   1
  -2   1  21 57.7255 3.40916  -2
   2   1  20 57.7255 3.40916   1
  -3   1  22 50.6190 3.34016  -2
   3   1  20 50.6190 3.34016   1
  -4   1  23 9.59072 11.3824  -2
   4   1  20 9.59072 11.3824   1
  -5   1  23 39.1502 8.04841  -2
   5   1  20 39.1502 8.04841   1
   6   2  16 23.2475 4.88442  -2
  -6   2  20 23.2475 4.88442   1
   5   2  17 311.915 11.5069  -2
  -5   2  20 311.915 11.5069   1
   4   2  17 -3.3581 9.87197  -2
  -4   2  20 -3.3581 9.87197   1
   4   2  18 19.1377 8.31276  -2
  -4   2  20 19.1377 8.31276   1
   3   2  18 24.6327 2.89848  -2
  -3   2  20 24.6327 2.89848   1
   2   2  19 81.9371 4.33102  -2
  -2   2  20 81.9371 4.33102   1
   1   2  19 132.463 5.79954  -2
  -1   2  20 132.463 5.79954   1
   0   2  20 241.288 6.93405  -2
   0   2  20 241.288 6.93405   1
  -1   2  21 32.4697 3.00833  -2
   1   2  20 32.4697 3.00833   1
  -2   2  21 22.3065 2.78177  -2
   2   2  20 22.3065 2.78177   1
  -3   2  22 67.1020 4.15378  -2
   3   2  20 67.1020 4.15378   1
  -4   2  23 8.48265 8.16321  -2
   4   2  20 8.48265 8.16321   1
  -4   2  22 51.7460 12.9243  -2
   4   2  20 51.7460 12.9243   1
  -5   2  23 22.3253 5.75619  -2
   5   2  20 22.3253 5.75619   1
   6   3  16 14.8013 4.58608  -2
  -6   3  20 14.8013 4.58608   1
   5   3  17 8.92433 3.26910  -2
  -5   3  20 8.92433 3.26910   1
   4   3  17 34.2359 11.5682  -2
  -4   3  20 34.2359 11.5682   1
   3   3  18 44.9199 3.27123  -2
  -3   3  20 44.9199 3.27123   1
   2   3  19 27.8984 2.85718  -2
  -2   3  20 27.8984 2.85718   1
   1   3  19 37.0486 3.45587  -2
  -1   3  20 37.0486 3.45587   1
   0   3  20 16.1681 1.87900  -2
   0   3  20 16.1681 1.87900   1
  -1   3  21 106.542 4.83345  -2
   1   3  20 106.542 4.83345   1
  -2   3  21 2.88638 3.23087  -2
   2   3  20 2.88638 3.23087   1
  -3   3  22 46.4621 3.33620  -2
   3   3  20 46.4621 3.33620   1
  -4   3  23 4.75800 10.0229  -2
   4   3  20 4.75800 10.0229   1
  -5   3  23 3.64072 5.00812  -2
   5   3  20 3.64072 5.00812   1
   6   4  16 63.3219 6.34046  -2
  -6   4  20 63.3219 6.34046   1
   5   4  17 40.9620 4.50885  -2
  -5   4  20 40.9620 4.50885   1
   5   4  16 210.700 27.2348  -2
  -5   4  20 210.700 27.2348   1
  -5   4  20 52.4591 12.3704   1
   4   4  17 47.4703 7.69074  -2
  -4   4  20 47.4703 7.69074   1
   4   4  18 31.2249 13.9491  -2
  -4   4  20 31.2249 13.9491   1
   3   4  18 35.9671 3.32046  -2
  -3   4  20 35.9671 3.32046   1
   2   4  19 -2.4191 2.88930  -2
  -2   4  20 -2.4191 2.88930   1
   1   4  19 5.21812 2.88533  -2
  -1   4  20 5.21812 2.88533   1
   0   4  20 9.95170 1.73791  -2
   0   4  20 9.95170 1.73791   1
  -1   4  20 6.26855 10.9819  -2
   1   4  20 6.26855 10.9819   1
  -1   4  21 10.5336 3.86876  -2
   1   4  20 10.5336 3.86876   1
  -2   4  21 20.4373 3.57693  -2
   2   4  20 20.4373 3.57693   1
  -3   4  22 75.5789 4.77385  -2
   3   4  20 75.5789 4.77385   1
  -4   4  23 11.8559 10.7708  -2
   4   4  20 11.8559 10.7708   1
  -5   4  23 13.2256 4.63072  -2
   5   4  20 13.2256 4.63072   1
   6   5  16 64.5866 6.46451  -2
  -6   5  20 64.5866 6.46451   1
   5   5  17 35.1225 4.27219  -2
  -5   5  20 35.1225 4.27219   1
   5   5  16 89.2321 18.4529  -2
  -5   5  20 89.2321 18.4529   1
   4   5  17 11.4873 8.46825  -2
  -4   5  20 11.4873 8.46825   1
   4   5  18 -16.010 13.0416  -2
  -4   5  20 -16.010 13.0416   1
   3   5  18 22.3495 2.75178  -2
  -3   5  20 22.3495 2.75178   1
   2   5  19 6.62608 3.48007  -2
  -2   5  20 6.62608 3.48007   1
   1   5  19 10.6805 3.48245  -2
  -1   5  20 10.6805 3.48245   1
   0   5  20 22.3017 2.75705  -2
   0   5  20 22.3017 2.75705   1
  -1   5  21 64.6612 5.35198  -2
   1   5  20 64.6612 5.35198   1
  -1   5  20 81.0183 15.4322  -2
   1   5  20 81.0183 15.4322   1
  -2   5  21 1.38235 3.25696  -2
   2   5  20 1.38235 3.25696   1
  -3   5  22 3.36738 2.93477  -2
   3   5  20 3.36738 2.93477   1
  -4   5  23 0.21089 10.3514  -2
   4   5  20 0.21089 10.3514   1
   5   6  17 6.38847 5.20857  -2
  -5   6  20 6.38847 5.20857   1
   4   6  17 11.2359 7.99013  -2
  -4   6  20 11.2359 7.99013   1
   4   6  18 2.49733 14.0088  -2
  -4   6  20 2.49733 14.0088   1
   3   6  18 9.44249 2.95294  -2
  -3   6  20 9.44249 2.95294   1
  -3   6  20 8.70483 6.20788   1
   2   6  19 19.9756 4.57378  -2
  -2   6  20 19.9756 4.57378   1
  -2   6  20 13.5921 4.81747   2
   1   6  19 24.9530 4.45932  -2
  -1   6  20 24.9530 4.45932   1
   0   6  20 0.38792 2.21574  -2
   0   6  20 0.38792 2.21574   1
  -1   6  21 -3.3313 4.78719  -2
   1   6  20 -3.3313 4.78719   1
  -2   6  21 -0.2520 3.35834  -2
   2   6  20 -0.2520 3.35834   1
  -3   6  22 2.06768 3.41700  -2
   3   6  20 2.06768 3.41700   1
  -4   6  23 24.3942 11.6582  -2
   4   6  20 24.3942 11.6582   1
   5   7  17 19.2243 6.72447  -2
  -5   7  20 19.2243 6.72447   1
   4   7  17 -0.0164 7.55478  -2
  -4   7  20 -0.0164 7.55478   1
   3   7  18 18.2935 3.31078  -2
  -3   7  20 18.2935 3.31078   1
   2   7  19 -2.3560 3.63317  -2
  -2   7  20 -2.3560 3.63317   1
   1   7  19 26.0697 4.33613  -2
  -1   7  20 26.0697 4.33613   1
   0   7  20 -3.6218 2.07920  -2
   0   7  20 -3.6218 2.07920   1
  -1   7  21 -3.5197 5.41965  -2
   1   7  20 -3.5197 5.41965   1
  -2   7  21 8.71071 3.93724  -2
   2   7  20 8.71071 3.93724   1
  -3   7  22 26.2361 5.66014  -2
   3   7  20 26.2361 5.66014   1
   4   8  17 19.6849 11.0151  -2
  -4   8  20 19.6849 11.0151   1
   4   8  18 23.5807 17.5334  -2
   4   8  17 23.5807 17.5334  -2
  -4   8  20 23.5807 17.5334   1
   3   8  18 25.5455 3.73263  -2
  -3   8  20 25.5455 3.73263   1
   2   8  19 2.26545 4.62443  -2
  -2   8  20 2.26545 4.62443   1
   1   8  19 9.24742 4.75397  -2
  -1   8  20 9.24742 4.75397   1
  -1   8  20 -1.6590 9.65596   2
   0   8  20 12.5236 2.44041  -2
   0   8  20 12.5236 2.44041   1
  -1   8  21 10.1632 6.24130  -2
   1   8  20 10.1632 6.24130   1
  -2   8  21 1.16915 6.21008  -2
   2   8  20 1.16915 6.21008   1
   3   8  20 8.63018 4.82834   1
  -3   8  22 -0.1548 5.26748  -2
   3   8  20 -0.1548 5.26748   1
   3   8  20 16.7081 5.17713   2
   3   9  18 38.4589 4.78057  -2
  -3   9  20 38.4589 4.78057   1
   2   9  19 21.7243 7.82727  -2
  -2   9  20 21.7243 7.82727   1
   1   9  19 8.02076 8.98112  -2
  -1   9  20 8.02076 8.98112   1
   0   9  20 16.3232 3.17698  -2
   0   9  20 16.3232 3.17698   1
  -2   9  21 5.30982 6.90082  -2
   2   9  20 5.30982 6.90082   1
   1  10  19 8.76587 6.88249  -2
  -1  10  20 8.76587 6.88249   1
   0  10  20 -0.1346 8.01614  -2
   0  10  20 -0.1346 8.01614   1
   6   0  17 -1.0331 8.09337  -2
  -6   0  21 -1.0331 8.09337   1
   5   0  18 23.4351 5.62067  -2
  -5   0  21 23.4351 5.62067   1
   4   0  18 7.97242 10.6053  -2
  -4   0  21 7.97242 10.6053   1
   3   0  19 10.1038 4.10421  -2
  -3   0  21 10.1038 4.10421   1
   2   0  20 78.3937 7.40673  -2
  -2   0  21 78.3937 7.40673   1
   1   0  20 23.7132 5.22099  -2
  -1   0  21 23.7132 5.22099   1
   0   0  21 9.30410 4.15346  -2
   0   0  21 9.30410 4.15346   1
  -1   0  22 -2.2418 6.78642  -2
   1   0  21 -2.2418 6.78642   1
  -2   0  22 41.0187 4.79550  -2
   2   0  21 41.0187 4.79550   1
  -3   0  23 0.62029 4.14999  -2
   3   0  21 0.62029 4.14999   1
  -4   0  23 7.42264 16.4434  -2
   4   0  21 7.42264 16.4434   1
   4   0  21 0.82381 7.92972   2
  -5   0  24 1.03460 7.00719  -2
   5   0  21 1.03460 7.00719   1
   6   1  17 8.23592 5.68293  -2
  -6   1  21 8.23592 5.68293   1
   5   1  18 42.7626 4.36240  -2
  -5   1  21 42.7626 4.36240   1
   4   1  18 63.9534 9.47944  -2
  -4   1  21 63.9534 9.47944   1
   3   1  19 56.0028 4.11960  -2
  -3   1  21 56.0028 4.11960   1
   2   1  20 18.4375 3.55724  -2
  -2   1  21 18.4375 3.55724   1
   1   1  20 14.3714 3.63786  -2
  -1   1  21 14.3714 3.63786   1
   0   1  21 -1.6619 2.37001  -2
   0   1  21 -1.6619 2.37001   1
  -1   1  22 33.8608 4.85881  -2
   1   1  21 33.8608 4.85881   1
  -2   1  22 65.4539 3.81147  -2
   2   1  21 65.4539 3.81147   1
  -3   1  23 33.4799 3.83874  -2
   3   1  21 33.4799 3.83874   1
  -4   1  24 -3.4044 11.9595  -2
   4   1  21 -3.4044 11.9595   1
  -4   1  23 10.6013 16.7789  -2
   4   1  21 10.6013 16.7789   1
  -5   1  24 17.0882 5.19464  -2
   5   1  21 17.0882 5.19464   1
   6   2  17 6.74580 5.30629  -2
  -6   2  21 6.74580 5.30629   1
   5   2  17 330.478 36.4405  -2
  -5   2  21 330.478 36.4405   1
   5   2  18 52.9618 4.26174  -2
  -5   2  21 52.9618 4.26174   1
   4   2  18 18.4528 5.09547  -2
  -4   2  21 18.4528 5.09547   1
   4   2  19 69.6842 16.0188  -2
  -4   2  21 69.6842 16.0188   1
   3   2  19 123.346 5.26235  -2
  -3   2  21 123.346 5.26235   1
   2   2  20 28.4460 3.76859  -2
  -2   2  21 28.4460 3.76859   1
   1   2  20 28.3435 3.39547  -2
  -1   2  21 28.3435 3.39547   1
   0   2  21 293.719 8.00375  -2
   0   2  21 293.719 8.00375   1
  -1   2  22 -3.1225 3.75450  -2
   1   2  21 -3.1225 3.75450   1
  -2   2  22 44.5166 3.46222  -2
   2   2  21 44.5166 3.46222   1
  -3   2  23 51.9054 3.71731  -2
   3   2  21 51.9054 3.71731   1
  -4   2  24 86.0559 11.2504  -2
   4   2  21 86.0559 11.2504   1
  -5   2  24 7.69199 7.10093  -2
   5   2  21 7.69199 7.10093   1
   6   3  17 -1.6182 5.06524  -2
  -6   3  21 -1.6182 5.06524   1
   5   3  18 31.6192 3.80466  -2
  -5   3  21 31.6192 3.80466   1
  -5   3  21 30.0547 8.33227   1
   4   3  18 11.8945 5.68856  -2
  -4   3  21 11.8945 5.68856   1
   3   3  19 19.9660 3.84182  -2
  -3   3  21 19.9660 3.84182   1
   2   3  20 12.3019 2.87228  -2
  -2   3  21 12.3019 2.87228   1
   1   3  20 306.362 11.5480  -2
  -1   3  21 306.362 11.5480   1
   0   3  21 82.7602 3.22723  -2
   0   3  21 82.7602 3.22723   1
  -1   3  22 130.089 7.65247  -2
   1   3  21 130.089 7.65247   1
  -2   3  22 2.18958 3.41709  -2
   2   3  21 2.18958 3.41709   1
  -3   3  23 111.768 5.15852  -2
   3   3  21 111.768 5.15852   1
  -4   3  24 -8.2616 10.7349  -2
   4   3  21 -8.2616 10.7349   1
   6   4  17 27.6115 4.99278  -2
  -6   4  21 27.6115 4.99278   1
   5   4  18 41.8954 5.07610  -2
  -5   4  21 41.8954 5.07610   1
   5   4  17 95.4286 13.6331  -2
  -5   4  21 95.4286 13.6331   1
   4   4  18 86.7009 8.56553  -2
  -4   4  21 86.7009 8.56553   1
   4   4  19 80.3949 11.0452  -2
  -4   4  21 80.3949 11.0452   1
   3   4  19 8.43033 2.70203  -2
  -3   4  21 8.43033 2.70203   1
   2   4  20 -1.0047 3.81106  -2
  -2   4  21 -1.0047 3.81106   1
  -2   4  21 4.74499 6.04726   1
   1   4  20 4.49060 3.58683  -2
  -1   4  21 4.49060 3.58683   1
   0   4  21 3.06628 2.02018  -2
   0   4  21 3.06628 2.02018   1
  -1   4  22 4.26680 3.92572  -2
   1   4  21 4.26680 3.92572   1
  -2   4  22 19.8280 3.25405  -2
   2   4  21 19.8280 3.25405   1
  -3   4  23 32.9997 3.54880  -2
   3   4  21 32.9997 3.54880   1
  -4   4  24 1.09096 10.5536  -2
   4   4  21 1.09096 10.5536   1
   5   5  18 4.74787 4.47518  -2
  -5   5  21 4.74787 4.47518   1
  -5   5  21 7.98748 6.18289   1
   4   5  18 18.5397 6.17974  -2
  -4   5  21 18.5397 6.17974   1
   4   5  19 10.3018 14.2540  -2
  -4   5  21 10.3018 14.2540   1
   3   5  19 1.06189 2.76183  -2
  -3   5  21 1.06189 2.76183   1
   2   5  20 4.27027 3.68459  -2
  -2   5  21 4.27027 3.68459   1
   1   5  20 17.9691 4.92930  -2
  -1   5  21 17.9691 4.92930   1
   0   5  21 12.8878 2.21608  -2
   0   5  21 12.8878 2.21608   1
  -1   5  22 70.7212 6.18497  -2
   1   5  21 70.7212 6.18497   1
  -1   5  21 108.550 17.6299  -2
   1   5  21 108.550 17.6299   1
  -2   5  22 14.6507 3.80828  -2
   2   5  21 14.6507 3.80828   1
  -3   5  23 14.0915 3.87191  -2
   3   5  21 14.0915 3.87191   1
   4   5  21 11.8335 11.7488   2
  -4   5  24 2.72496 11.0726  -2
   4   5  21 2.72496 11.0726   1
   5   6  18 9.92696 7.64639  -2
  -5   6  21 9.92696 7.64639   1
   4   6  19 -10.441 15.0070  -2
  -4   6  21 -10.441 15.0070   1
   4   6  18 40.6874 9.09106  -2
  -4   6  21 40.6874 9.09106   1
   3   6  19 30.0692 3.65984  -2
  -3   6  21 30.0692 3.65984   1
   3   6  18 54.7450 15.1262  -2
  -3   6  21 54.7450 15.1262   1
   2   6  20 0.26551 4.04614  -2
  -2   6  21 0.26551 4.04614   1
   1   6  20 1.29430 4.63066  -2
  -1   6  21 1.29430 4.63066   1
   0   6  21 -0.8892 2.38061  -2
   0   6  21 -0.8892 2.38061   1
  -1   6  22 5.41624 5.75820  -2
   1   6  21 5.41624 5.75820   1
  -1   6  21 12.5789 12.8753  -2
   1   6  21 12.5789 12.8753   1
  -2   6  22 0.06274 3.30557  -2
   2   6  21 0.06274 3.30557   1
  -3   6  23 12.7904 4.52331  -2
   3   6  21 12.7904 4.52331   1
  -4   7  21 0.33597 5.62185   1
   3   7  19 6.38400 3.07021  -2
  -3   7  21 6.38400 3.07021   1
   2   7  20 15.3103 4.47551  -2
  -2   7  21 15.3103 4.47551   1
   1   7  20 10.4110 4.91523  -2
  -1   7  21 10.4110 4.91523   1
   0   7  21 2.20721 2.31996  -2
   0   7  21 2.20721 2.31996   1
  -1   7  22 19.5220 7.91738  -2
   1   7  21 19.5220 7.91738   1
  -2   7  22 7.37695 4.87541  -2
   2   7  21 7.37695 4.87541   1
  -3   7  23 3.59865 4.94152  -2
   3   7  21 3.59865 4.94152   1
  -4   8  21 -2.1921 7.01611   1
   3   8  19 13.8201 4.22571  -2
  -3   8  21 13.8201 4.22571   1
   2   8  20 15.4274 7.18872  -2
  -2   8  21 15.4274 7.18872   1
   1   8  20 42.5884 8.62985  -2
  -1   8  21 42.5884 8.62985   1
   0   8  21 7.79729 2.49754  -2
   0   8  21 7.79729 2.49754   1
  -1   8  22 13.5489 10.0544  -2
   1   8  21 13.5489 10.0544   1
  -2   8  22 0.37540 5.49082  -2
   2   8  21 0.37540 5.49082   1
   2   9  20 -7.8885 6.35352  -2
  -2   9  21 -7.8885 6.35352   1
  -2   9  21 1.97422 4.34114   2
   1   9  20 34.5829 10.7805  -2
  -1   9  21 34.5829 10.7805   1
   0   9  21 -1.2306 2.54572  -2
   0   9  21 -1.2306 2.54572   1
   1   9  21 10.0849 6.42826   2
   6   0  18 1.18914 6.90657  -2
  -6   0  22 1.18914 6.90657   1
   5   0  19 20.9755 6.65008  -2
  -5   0  22 20.9755 6.65008   1
   4   0  19 6.26749 6.90943  -2
  -4   0  22 6.26749 6.90943   1
   3   0  20 2.82636 3.83757  -2
  -3   0  22 2.82636 3.83757   1
   2   0  21 97.1918 9.13920  -2
  -2   0  22 97.1918 9.13920   1
   1   0  21 6.80479 5.27500  -2
  -1   0  22 6.80479 5.27500   1
   0   0  22 13.7929 3.69150  -2
   0   0  22 13.7929 3.69150   1
  -1   0  23 12.8834 9.99223  -2
   1   0  22 12.8834 9.99223   1
  -2   0  23 15.1847 5.75741  -2
   2   0  22 15.1847 5.75741   1
  -3   0  24 13.9327 4.84558  -2
   3   0  22 13.9327 4.84558   1
   6   1  18 0.92166 4.34085  -2
  -6   1  22 0.92166 4.34085   1
   5   1  19 25.2495 4.70969  -2
  -5   1  22 25.2495 4.70969   1
   4   1  19 13.5547 5.17368  -2
  -4   1  22 13.5547 5.17368   1
   4   1  20 7.06277 13.7330  -2
  -4   1  22 7.06277 13.7330   1
   3   1  20 14.1709 3.25679  -2
  -3   1  22 14.1709 3.25679   1
   2   1  21 17.9843 4.99299  -2
  -2   1  22 17.9843 4.99299   1
   1   1  21 119.347 6.36384  -2
  -1   1  22 119.347 6.36384   1
   0   1  22 28.3870 2.83674  -2
   0   1  22 28.3870 2.83674   1
  -1   1  23 9.08578 5.05895  -2
   1   1  22 9.08578 5.05895   1
  -2   1  23 3.99867 3.17271  -2
   2   1  22 3.99867 3.17271   1
  -3   1  24 2.96707 3.21941  -2
   3   1  22 2.96707 3.21941   1
  -4   1  25 39.3633 8.31886  -2
   4   1  22 39.3633 8.31886   1
   6   2  18 3.89060 4.29597  -2
  -6   2  22 3.89060 4.29597   1
   5   2  19 25.1686 5.33975  -2
  -5   2  22 25.1686 5.33975   1
   4   2  20 7.87602 13.5490  -2
  -4   2  22 7.87602 13.5490   1
   4   2  19 43.1666 5.92487  -2
  -4   2  22 43.1666 5.92487   1
   3   2  20 83.1194 4.91063  -2
  -3   2  22 83.1194 4.91063   1
   2   2  21 51.9579 4.88340  -2
  -2   2  22 51.9579 4.88340   1
   1   2  21 9.76511 4.22832  -2
  -1   2  22 9.76511 4.22832   1
   0   2  22 77.3286 4.34660  -2
   0   2  22 77.3286 4.34660   1
  -1   2  23 15.4375 5.43991  -2
   1   2  22 15.4375 5.43991   1
  -2   2  23 11.1132 3.32985  -2
   2   2  22 11.1132 3.32985   1
  -3   2  24 20.2197 4.39863  -2
   3   2  22 20.2197 4.39863   1
  -4   2  25 18.2439 11.8678  -2
   4   2  22 18.2439 11.8678   1
   4   2  22 -0.7679 9.26154   2
   6   3  18 7.14132 4.28715  -2
  -6   3  22 7.14132 4.28715   1
   5   3  19 6.06367 6.50315  -2
  -5   3  22 6.06367 6.50315   1
   4   3  20 22.8561 15.1864  -2
  -4   3  22 22.8561 15.1864   1
   4   3  19 4.74776 6.68740  -2
  -4   3  22 4.74776 6.68740   1
   3   3  20 136.785 5.70263  -2
  -3   3  22 136.785 5.70263   1
   2   3  21 15.6883 3.92622  -2
  -2   3  22 15.6883 3.92622   1
   1   3  21 248.440 11.4471  -2
  -1   3  22 248.440 11.4471   1
   0   3  22 6.14223 2.19982  -2
   0   3  22 6.14223 2.19982   1
  -1   3  23 12.8802 5.16522  -2
   1   3  22 12.8802 5.16522   1
  -1   3  22 130.789 20.7811  -2
  -1   3  23 130.789 20.7811  -2
   1   3  22 130.789 20.7811   1
  -2   3  23 51.3215 3.76351  -2
   2   3  22 51.3215 3.76351   1
  -3   3  24 13.9223 4.21681  -2
   3   3  22 13.9223 4.21681   1
  -4   3  25 8.02697 11.2606  -2
   4   3  22 8.02697 11.2606   1
   5   4  19 29.3889 4.92203  -2
  -5   4  22 29.3889 4.92203   1
   4   4  19 153.728 14.6487  -2
  -4   4  22 153.728 14.6487   1
   4   4  20 140.686 19.9618  -2
  -4   4  22 140.686 19.9618   1
   3   4  20 78.4138 4.07447  -2
  -3   4  22 78.4138 4.07447   1
   2   4  21 9.51342 3.61359  -2
  -2   4  22 9.51342 3.61359   1
   1   4  21 12.0384 3.93760  -2
  -1   4  22 12.0384 3.93760   1
   0   4  22 2.01493 2.32274  -2
   0   4  22 2.01493 2.32274   1
  -1   4  23 19.0554 4.48279  -2
   1   4  22 19.0554 4.48279   1
  -2   4  23 6.89949 3.48377  -2
   2   4  22 6.89949 3.48377   1
  -3   4  24 75.6223 5.42248  -2
   3   4  22 75.6223 5.42248   1
   4   4  22 -1.4541 3.73194   2
   4   4  22 7.05703 6.24044   1
   5   5  19 4.47423 7.38041  -2
  -5   5  22 4.47423 7.38041   1
   4   5  19 -6.2445 7.16687  -2
  -4   5  22 -6.2445 7.16687   1
   3   5  20 11.4401 2.82874  -2
  -3   5  22 11.4401 2.82874   1
   2   5  21 19.1842 4.26249  -2
  -2   5  22 19.1842 4.26249   1
   1   5  21 41.6149 4.25515  -2
  -1   5  22 41.6149 4.25515   1
   0   5  22 9.01930 2.24181  -2
   0   5  22 9.01930 2.24181   1
  -1   5  23 29.4432 5.32661  -2
   1   5  22 29.4432 5.32661   1
  -1   5  22 77.4943 16.1153  -2
   1   5  22 77.4943 16.1153   1
  -2   5  23 3.25783 3.54667  -2
   2   5  22 3.25783 3.54667   1
  -3   5  24 22.8410 4.45606  -2
   3   5  22 22.8410 4.45606   1
   3   6  20 4.52394 3.48852  -2
  -3   6  22 4.52394 3.48852   1
   2   6  21 -3.6945 4.76258  -2
  -2   6  22 -3.6945 4.76258   1
   1   6  21 5.75931 4.56529  -2
  -1   6  22 5.75931 4.56529   1
   0   6  22 10.1781 2.69450  -2
   0   6  22 10.1781 2.69450   1
  -1   6  23 -7.1061 6.32255  -2
   1   6  22 -7.1061 6.32255   1
  -1   6  22 15.3029 13.9023  -2
   1   6  22 15.3029 13.9023   1
  -2   6  23 18.8931 5.38134  -2
   2   6  22 18.8931 5.38134   1
  -3   6  24 12.5315 5.47860  -2
   3   6  22 12.5315 5.47860   1
  -4   7  22 -1.7454 7.28180   1
   4   7  19 3.50493 8.53738  -2
  -4   7  22 3.50493 8.53738   1
   3   7  20 13.9682 4.80402  -2
  -3   7  22 13.9682 4.80402   1
   2   7  21 -8.1377 9.45730  -2
  -2   7  22 -8.1377 9.45730   1
   1   7  21 0.41478 6.56860  -2
  -1   7  22 0.41478 6.56860   1
   0   7  22 127.111 6.92145  -2
   0   7  22 127.111 6.92145   1
  -1   7  23 8.07424 9.84643  -2
   1   7  22 8.07424 9.84643   1
  -2   7  23 109.720 10.0684  -2
   2   7  22 109.720 10.0684   1
   3   8  20 22.2904 6.07250  -2
  -3   8  22 22.2904 6.07250   1
   2   8  21 7.16177 7.32050  -2
  -2   8  22 7.16177 7.32050   1
   1   8  21 21.3377 10.1390  -2
  -1   8  22 21.3377 10.1390   1
   0   8  22 25.6133 4.45182  -2
   0   8  22 25.6133 4.45182   1
   1   8  22 14.0117 3.98784   1
   1   8  22 9.80981 3.18473   2
   5   0  20 15.1189 7.58282  -2
  -5   0  23 15.1189 7.58282   1
   4   0  20 5.09256 7.16782  -2
  -4   0  23 5.09256 7.16782   1
   3   0  21 -2.0562 4.13707  -2
  -3   0  23 -2.0562 4.13707   1
   2   0  22 2.75378 5.14649  -2
  -2   0  23 2.75378 5.14649   1
   1   0  22 -7.7116 7.92789  -2
  -1   0  23 -7.7116 7.92789   1
   0   0  23 -2.9839 4.17881  -2
   0   0  23 -2.9839 4.17881   1
  -1   0  24 -7.2358 10.3581  -2
   1   0  23 -7.2358 10.3581   1
  -2   0  24 -2.9276 5.62920  -2
   2   0  23 -2.9276 5.62920   1
  -3   0  25 19.7842 5.98481  -2
   3   0  23 19.7842 5.98481   1
   4   0  23 11.1678 6.70441   2
   5   1  20 24.4479 6.40762  -2
  -5   1  23 24.4479 6.40762   1
   4   1  20 20.4572 5.40306  -2
  -4   1  23 20.4572 5.40306   1
   3   1  21 64.6394 4.18639  -2
  -3   1  23 64.6394 4.18639   1
   2   1  22 13.7424 3.83289  -2
  -2   1  23 13.7424 3.83289   1
   1   1  22 24.5514 4.84699  -2
  -1   1  23 24.5514 4.84699   1
   0   1  23 44.3580 4.67603  -2
   0   1  23 44.3580 4.67603   1
  -1   1  24 0.16246 6.11102  -2
   1   1  23 0.16246 6.11102   1
  -2   1  24 16.7315 4.31319  -2
   2   1  23 16.7315 4.31319   1
  -3   1  25 11.2033 3.50216  -2
   3   1  23 11.2033 3.50216   1
   4   1  23 3.59666 2.90159   2
   4   1  23 18.8554 4.83436   1
  -4   1  25 32.0780 19.6142  -2
   4   1  23 32.0780 19.6142   1
   5   2  20 33.7231 7.05029  -2
  -5   2  23 33.7231 7.05029   1
   4   2  20 10.2724 5.91176  -2
  -4   2  23 10.2724 5.91176   1
   3   2  21 19.8482 3.49019  -2
  -3   2  23 19.8482 3.49019   1
   2   2  22 7.16469 3.75122  -2
  -2   2  23 7.16469 3.75122   1
   1   2  22 21.9864 4.42701  -2
  -1   2  23 21.9864 4.42701   1
   0   2  23 8.64895 2.82899  -2
   0   2  23 8.64895 2.82899   1
  -1   2  24 56.2911 6.76260  -2
   1   2  23 56.2911 6.76260   1
  -2   2  24 33.5970 4.10882  -2
   2   2  23 33.5970 4.10882   1
  -3   2  25 22.2827 4.26853  -2
   3   2  23 22.2827 4.26853   1
   4   2  23 7.13149 3.14698   2
   5   3  20 5.85698 5.80204  -2
  -5   3  23 5.85698 5.80204   1
   4   3  20 14.5473 6.22194  -2
  -4   3  23 14.5473 6.22194   1
   3   3  21 152.051 6.93084  -2
  -3   3  23 152.051 6.93084   1
   2   3  22 115.197 6.35776  -2
  -2   3  23 115.197 6.35776   1
   1   3  22 46.4010 5.06660  -2
  -1   3  23 46.4010 5.06660   1
   0   3  23 2.03225 2.53078  -2
   0   3  23 2.03225 2.53078   1
  -1   3  24 9.36575 5.73357  -2
   1   3  23 9.36575 5.73357   1
  -2   3  24 61.9863 4.75557  -2
   2   3  23 61.9863 4.75557   1
  -3   3  25 7.23239 5.20776  -2
   3   3  23 7.23239 5.20776   1
   5   4  20 19.1847 7.85480  -2
  -5   4  23 19.1847 7.85480   1
  -5   4  23 11.6699 6.84797   2
   4   4  20 45.6791 12.2543  -2
  -4   4  23 45.6791 12.2543   1
   3   4  21 51.6778 3.69193  -2
  -3   4  23 51.6778 3.69193   1
   2   4  22 4.56033 3.73050  -2
  -2   4  23 4.56033 3.73050   1
   1   4  22 50.0215 4.75854  -2
  -1   4  23 50.0215 4.75854   1
   0   4  23 17.3161 2.58648  -2
   0   4  23 17.3161 2.58648   1
  -1   4  24 16.1815 5.57054  -2
   1   4  23 16.1815 5.57054   1
  -2   4  24 18.2673 4.37056  -2
   2   4  23 18.2673 4.37056   1
  -3   4  25 12.2858 4.95399  -2
   3   4  23 12.2858 4.95399   1
   4   5  20 0.00332 7.68455  -2
  -4   5  23 0.00332 7.68455   1
   3   5  21 50.8795 4.02126  -2
  -3   5  23 50.8795 4.02126   1
   2   5  22 10.3960 4.66671  -2
  -2   5  23 10.3960 4.66671   1
   1   5  22 19.4645 4.93752  -2
  -1   5  23 19.4645 4.93752   1
   0   5  23 0.86258 2.19506  -2
   0   5  23 0.86258 2.19506   1
  -1   5  24 10.2233 5.60205  -2
   1   5  23 10.2233 5.60205   1
  -2   5  24 20.8787 6.10828  -2
   2   5  23 20.8787 6.10828   1
   3   5  23 12.0077 4.64242   2
  -3   5  25 12.5430 6.94693  -2
   3   5  23 12.5430 6.94693   1
   3   5  23 7.50373 3.55901   1
   4   6  20 5.83068 14.6149  -2
  -4   6  23 5.83068 14.6149   1
   3   6  21 21.4792 4.20801  -2
  -3   6  23 21.4792 4.20801   1
   2   6  22 46.1835 7.41940  -2
  -2   6  23 46.1835 7.41940   1
   1   6  22 -9.8119 5.95504  -2
  -1   6  23 -9.8119 5.95504   1
   0   6  23 -0.8979 3.04760  -2
   0   6  23 -0.8979 3.04760   1
  -1   6  24 4.92045 9.29840  -2
   1   6  23 4.92045 9.29840   1
  -2   6  24 7.70199 5.84316  -2
   2   6  23 7.70199 5.84316   1
   3   7  21 9.61377 4.08396  -2
  -3   7  23 9.61377 4.08396   1
   2   7  22 24.8812 7.70037  -2
  -2   7  23 24.8812 7.70037   1
   1   7  22 14.1645 10.4313  -2
  -1   7  23 14.1645 10.4313   1
   0   7  23 6.69906 2.77968  -2
   0   7  23 6.69906 2.77968   1
   1   7  23 1.47908 5.20765   2
  -1   7  24 23.8710 9.15142  -2
   1   7  23 23.8710 9.15142   1
   1   7  23 22.2476 12.3810   1
   1   8  22 49.0704 16.4840  -2
  -1   8  23 49.0704 16.4840   1
   5   0  21 14.7572 6.74970  -2
  -5   0  24 14.7572 6.74970   1
   4   0  22 7.33261 16.7419  -2
  -4   0  24 7.33261 16.7419   1
   4   0  21 9.82175 9.59924  -2
  -4   0  24 9.82175 9.59924   1
   3   0  22 10.6363 4.55842  -2
  -3   0  24 10.6363 4.55842   1
   2   0  23 3.52408 5.35660  -2
  -2   0  24 3.52408 5.35660   1
   1   0  23 14.7815 6.57193  -2
  -1   0  24 14.7815 6.57193   1
   0   0  24 6.40085 4.44866  -2
   0   0  24 6.40085 4.44866   1
  -1   0  25 -4.7979 7.38450  -2
   1   0  24 -4.7979 7.38450   1
  -2   0  25 4.74715 6.10566  -2
   2   0  24 4.74715 6.10566   1
  -3   0  26 3.40628 5.91112  -2
   3   0  24 3.40628 5.91112   1
   5   1  21 4.14130 4.52343  -2
  -5   1  24 4.14130 4.52343   1
   4   1  21 0.84096 6.57573  -2
  -4   1  24 0.84096 6.57573   1
   3   1  22 8.71531 3.11560  -2
  -3   1  24 8.71531 3.11560   1
   2   1  23 26.6452 4.35057  -2
  -2   1  24 26.6452 4.35057   1
   1   1  23 -2.0067 4.03226  -2
  -1   1  24 -2.0067 4.03226   1
   0   1  24 4.11124 2.98449  -2
   0   1  24 4.11124 2.98449   1
  -1   1  25 4.53862 5.27982  -2
   1   1  24 4.53862 5.27982   1
  -2   1  25 11.1210 4.72803  -2
   2   1  24 11.1210 4.72803   1
  -3   1  26 4.20038 4.14309  -2
   3   1  24 4.20038 4.14309   1
   5   2  21 -5.8206 6.05977  -2
  -5   2  24 -5.8206 6.05977   1
  -5   2  24 2.80013 3.90902   2
   4   2  21 54.2022 8.59774  -2
  -4   2  24 54.2022 8.59774   1
   3   2  22 6.47497 3.37303  -2
  -3   2  24 6.47497 3.37303   1
   2   2  23 9.67256 3.98003  -2
  -2   2  24 9.67256 3.98003   1
   1   2  23 57.4067 5.49845  -2
  -1   2  24 57.4067 5.49845   1
   0   2  24 23.2716 3.14388  -2
   0   2  24 23.2716 3.14388   1
  -1   2  25 22.6375 6.19379  -2
   1   2  24 22.6375 6.19379   1
  -2   2  25 46.4940 5.28505  -2
   2   2  24 46.4940 5.28505   1
  -3   2  26 6.17592 4.77050  -2
   3   2  24 6.17592 4.77050   1
  -5   3  24 1.98451 6.76993   2
  -5   3  24 -3.8058 7.52276   1
   4   3  21 4.64406 7.24155  -2
  -4   3  24 4.64406 7.24155   1
   3   3  22 27.7389 3.66156  -2
  -3   3  24 27.7389 3.66156   1
   2   3  23 136.243 7.16471  -2
  -2   3  24 136.243 7.16471   1
   1   3  23 7.09886 4.41475  -2
  -1   3  24 7.09886 4.41475   1
   0   3  24 11.7073 2.77710  -2
   0   3  24 11.7073 2.77710   1
  -1   3  25 119.885 18.5271  -2
   1   3  24 119.885 18.5271   1
  -2   3  25 141.882 12.2640  -2
   2   3  24 141.882 12.2640   1
   3   3  24 -0.4180 4.56558   1
   3   3  24 0.57127 9.98399   2
  -3   3  26 5.25533 8.43024  -2
   3   3  24 5.25533 8.43024   1
   4   4  21 6.72336 8.02959  -2
  -4   4  24 6.72336 8.02959   1
   3   4  22 88.4748 5.58981  -2
  -3   4  24 88.4748 5.58981   1
   2   4  23 19.7372 5.08830  -2
  -2   4  24 19.7372 5.08830   1
   1   4  23 26.9049 6.23852  -2
  -1   4  24 26.9049 6.23852   1
   0   4  24 0.90393 2.67282  -2
   0   4  24 0.90393 2.67282   1
  -1   4  25 26.7528 10.8224  -2
   1   4  24 26.7528 10.8224   1
  -2   4  25 15.8405 6.59527  -2
   2   4  24 15.8405 6.59527   1
  -4   5  24 -6.6003 10.0723   1
   4   5  21 14.8026 7.28661  -2
  -4   5  24 14.8026 7.28661   1
   3   5  22 10.2998 6.20813  -2
  -3   5  24 10.2998 6.20813   1
  -2   5  24 9.20906 6.06338   1
   2   5  23 -0.6411 9.45910  -2
  -2   5  24 -0.6411 9.45910   1
   1   5  23 12.8419 6.32359  -2
  -1   5  24 12.8419 6.32359   1
   0   5  24 -0.6919 3.05382  -2
   0   5  24 -0.6919 3.05382   1
  -1   5  25 11.9131 10.8673  -2
   1   5  24 11.9131 10.8673   1
  -2   5  25 29.8619 6.23201  -2
   2   5  24 29.8619 6.23201   1
   3   6  22 11.5979 4.64398  -2
  -3   6  24 11.5979 4.64398   1
   2   6  23 3.72100 5.80134  -2
  -2   6  24 3.72100 5.80134   1
   1   6  23 -4.0275 8.10453  -2
  -1   6  24 -4.0275 8.10453   1
   0   6  24 2.64297 2.89049  -2
   0   6  24 2.64297 2.89049   1
   1   6  24 -2.2600 2.78523   2
  -1   6  25 16.3132 10.5953  -2
   1   6  24 16.3132 10.5953   1
   1   6  24 3.15976 4.10404   1
   1   7  23 22.6346 7.72067  -2
  -1   7  24 22.6346 7.72067   1
   0   7  24 84.9554 16.4710  -2
   0   7  24 84.9554 16.4710   1
   3   0  23 8.93955 5.62498  -2
  -3   0  25 8.93955 5.62498   1
   2   0  24 -8.9638 6.35442  -2
  -2   0  25 -8.9638 6.35442   1
   1   0  24 -4.0107 6.25233  -2
  -1   0  25 -4.0107 6.25233   1
   0   0  25 2.60859 4.78929  -2
   0   0  25 2.60859 4.78929   1
  -1   0  26 7.04300 7.85805  -2
   1   0  25 7.04300 7.85805   1
   4   1  22 11.5503 7.18177  -2
  -4   1  25 11.5503 7.18177   1
   3   1  23 10.4055 3.79079  -2
  -3   1  25 10.4055 3.79079   1
   2   1  24 15.9651 4.72069  -2
  -2   1  25 15.9651 4.72069   1
   1   1  24 0.59614 4.66271  -2
  -1   1  25 0.59614 4.66271   1
   0   1  25 2.29271 3.37664  -2
   0   1  25 2.29271 3.37664   1
  -1   1  26 12.5301 6.53180  -2
   1   1  25 12.5301 6.53180   1
  -2   1  26 67.0510 8.60076  -2
   2   1  25 67.0510 8.60076   1
   4   2  22 5.87463 7.24933  -2
  -4   2  25 5.87463 7.24933   1
   3   2  23 28.4215 4.17771  -2
  -3   2  25 28.4215 4.17771   1
   2   2  24 22.5169 5.85101  -2
  -2   2  25 22.5169 5.85101   1
   1   2  24 16.7858 4.95189  -2
  -1   2  25 16.7858 4.95189   1
   0   2  25 33.2523 3.99102  -2
   0   2  25 33.2523 3.99102   1
  -1   2  26 9.62875 10.6068  -2
   1   2  25 9.62875 10.6068   1
  -2   2  26 36.3086 8.88676  -2
   2   2  25 36.3086 8.88676   1
   4   3  22 64.1355 9.57178  -2
  -4   3  25 64.1355 9.57178   1
  -4   3  25 84.9363 19.1330   1
   3   3  23 8.35147 5.12122  -2
  -3   3  25 8.35147 5.12122   1
   2   3  24 229.167 14.7373  -2
  -2   3  25 229.167 14.7373   1
   1   3  24 45.9692 6.91883  -2
  -1   3  25 45.9692 6.91883   1
   0   3  25 59.8068 6.13487  -2
   0   3  25 59.8068 6.13487   1
  -1   3  26 48.0259 11.7643  -2
   1   3  25 48.0259 11.7643   1
  -2   3  26 28.7465 18.7858  -2
   2   3  25 28.7465 18.7858   1
   3   4  23 10.6580 4.64091  -2
  -3   4  25 10.6580 4.64091   1
   2   4  24 -3.0320 10.2133  -2
  -2   4  25 -3.0320 10.2133   1
   1   4  24 13.8350 7.21866  -2
  -1   4  25 13.8350 7.21866   1
   0   4  25 1.98712 3.56132  -2
   0   4  25 1.98712 3.56132   1
  -1   4  26 11.9983 8.70959  -2
   1   4  25 11.9983 8.70959   1
   3   5  23 16.3490 5.47809  -2
  -3   5  25 16.3490 5.47809   1
   2   5  24 3.88599 7.10993  -2
  -2   5  25 3.88599 7.10993   1
   2   5  24 -3.9163 14.3041  -2
   2   5  23 -3.9163 14.3041  -2
  -2   5  25 -3.9163 14.3041   1
   1   5  24 1.27523 7.20851  -2
  -1   5  25 1.27523 7.20851   1
   0   5  25 48.7299 5.39382  -2
   0   5  25 48.7299 5.39382   1
   1   5  25 7.26507 2.80505   2
   1   6  24 8.55789 10.9162  -2
  -1   6  25 8.55789 10.9162   1
   3   0  24 15.8635 7.06752  -2
  -3   0  26 15.8635 7.06752   1
   2   0  25 23.0108 8.91714  -2
  -2   0  26 23.0108 8.91714   1
   1   0  25 6.41194 7.65008  -2
  -1   0  26 6.41194 7.65008   1
   0   0  26 31.6829 7.03356  -2
   0   0  26 31.6829 7.03356   1
  -1   0  27 -10.239 11.3551  -2
   1   0  26 -10.239 11.3551   1
   3   1  24 13.3930 4.50775  -2
  -3   1  26 13.3930 4.50775   1
   2   1  25 15.6998 7.58988  -2
  -2   1  26 15.6998 7.58988   1
   1   1  25 10.8779 7.10765  -2
  -1   1  26 10.8779 7.10765   1
   0   1  26 -1.3501 4.56874  -2
   0   1  26 -1.3501 4.56874   1
  -1   1  27 7.88369 7.81873  -2
   1   1  26 7.88369 7.81873   1
   3   2  24 3.19057 5.30002  -2
  -3   2  26 3.19057 5.30002   1
   2   2  25 38.5933 8.53347  -2
  -2   2  26 38.5933 8.53347   1
   1   2  25 7.50684 5.79663  -2
  -1   2  26 7.50684 5.79663   1
   0   2  26 155.110 12.7734  -2
   0   2  26 155.110 12.7734   1
  -1   2  27 27.6308 6.57304  -2
   1   2  26 27.6308 6.57304   1
   1   2  26 6.80484 9.65583   2
   3   3  24 11.9403 5.35823  -2
  -3   3  26 11.9403 5.35823   1
   2   3  25 23.6112 6.23450  -2
  -2   3  26 23.6112 6.23450   1
   1   3  25 29.4934 8.14698  -2
  -1   3  26 29.4934 8.14698   1
   0   3  26 29.1121 5.02644  -2
   0   3  26 29.1121 5.02644   1
   1   3  26 12.6811 3.06076   2
   1   3  26 15.8588 4.33466   1
  -2   4  26 20.1152 3.41258   1
  -2   4  26 9.34668 3.03744   2
   1   4  25 35.0443 6.56986  -2
  -1   4  26 35.0443 6.56986   1
   0   4  26 3.20778 3.27596  -2
   0   4  26 3.20778 3.27596   1
  -2   0  27 3.79110 3.37754   1
  -2   0  27 0.79204 3.28128   2
   1   0  26 2.82741 10.4270  -2
  -1   0  27 2.82741 10.4270   1
   0   0  27 4.02577 6.76184  -2
   0   0  27 4.02577 6.76184   1
  -2   1  27 24.6922 3.36471   1
  -2   1  27 10.0723 3.00226   2
   1   1  26 22.5727 8.60998  -2
  -1   1  27 22.5727 8.60998   1
   0   1  27 12.9213 5.01773  -2
   0   1  27 12.9213 5.01773   1
  -2   2  27 7.16416 6.95261   2
  -2   2  27 2.89178 6.65015   1
   1   2  26 16.5763 6.86778  -2
  -1   2  27 16.5763 6.86778   1
   0   2  27 14.0740 11.5174  -2
   0   2  27 14.0740 11.5174   1
   0   0   0    0.00    0.00   0
;
_shelx_hkl_checksum     97433
_shelx_res_file
;
TITL jtm1424_4_a.res in P2(1)/c
    jtm1424_5.res
    created by SHELXL-2018/3 at 16:26:01 on 17-Feb-2021
REM Old TITL jtm1424_4 in P2(1)/c
REM SHELXT solution in P2(1)/c: R1 0.167, Rweak 0.014, Alpha 0.029
REM <I/s>   2.188 for  172 systematic absences,  Orientation as input
REM Formula found by SHELXT:  C19 N3 O3
CELL  0.71073   7.0111  11.0123  20.4930   90.000   96.202   90.000
ZERR    4.000   0.0008   0.0013   0.0023    0.000    0.005    0.000
LATT  1
SYMM -X, 1/2+Y, 1/2-Z
SFAC C H N O
UNIT 76 64 8 16
TEMP -123
SIZE 0.114 0.223 0.336
L.S. 5
BOND $H
LIST 4
FMAP 2
PLAN 5
HTAB N1 O2
EQIV $1 -x+1, y-1/2, -z+1/2
HTAB N2 O3_$1
CONF
ACTA 50
MPLA O1 C10 > C14
MPLA 6 C1 > C6 N1 N2
MPLA O4 C16 > C19
OMIT 2 6 0
OMIT 0 1 1
OMIT 2 6 1
OMIT 0 0 2
OMIT -2 6 1
DFIX 0.91 0.01 N1 H1 N2 H2A
WGHT    0.064800    2.983800
BASF   0.22364
FVAR       0.83411
O1    4    0.874878    0.520856    0.310784    11.00000    0.03717    0.03197 =
         0.02332    0.00102    0.00519   -0.00227
O2    4    0.777880    0.354728    0.481399    11.00000    0.05556    0.04002 =
         0.02012   -0.00051    0.00364   -0.01644
O3    4    0.804159    0.359189    0.250761    11.00000    0.04338    0.03926 =
         0.02130   -0.00263    0.00172    0.00278
O4    4    0.684521   -0.115771    0.231600    11.00000    0.06283    0.04249 =
         0.05219    0.00245    0.01820    0.00524
N1    3    0.741318    0.152820    0.421684    11.00000    0.03931    0.03030 =
         0.02298   -0.00179    0.00234   -0.00775
H1    2    0.749615    0.206478    0.455743    11.00000    0.05153
N2    3    0.486125    0.034088    0.323109    11.00000    0.03345    0.03899 =
         0.02535    0.00062    0.00382   -0.00785
H2A   2    0.380871   -0.006262    0.304933    11.00000    0.06588
C1    1    0.564834   -0.028315    0.379908    11.00000    0.03172    0.03166 =
         0.02628   -0.00331    0.01060   -0.00007
C2    1    0.502176   -0.144760    0.393514    11.00000    0.04043    0.03073 =
         0.03426   -0.00495    0.01117   -0.00416
AFIX  43
H2    2    0.417357   -0.185984    0.361639    11.00000   -1.20000
AFIX   0
C3    1    0.560846   -0.201507    0.452399    11.00000    0.05657    0.02796 =
         0.04194    0.00286    0.02158   -0.00515
AFIX  43
H3    2    0.515597   -0.280802    0.460548    11.00000   -1.20000
AFIX   0
C4    1    0.684680   -0.143954    0.499503    11.00000    0.05480    0.04253 =
         0.03109    0.01194    0.01292    0.00667
AFIX  43
H4    2    0.726016   -0.183596    0.539729    11.00000   -1.20000
AFIX   0
C5    1    0.747863   -0.027966    0.487472    11.00000    0.03883    0.04172 =
         0.02498    0.00198    0.00622    0.00078
AFIX  43
H5    2    0.831745    0.012667    0.519869    11.00000   -1.20000
AFIX   0
C6    1    0.689458    0.029620    0.428270    11.00000    0.03401    0.02568 =
         0.02516   -0.00014    0.00927   -0.00270
C7    1    0.780224    0.206969    0.366884    11.00000    0.02467    0.03235 =
         0.02377   -0.00087    0.00197   -0.00494
C8    1    0.800126    0.124645    0.309832    11.00000    0.04061    0.03376 =
         0.02955   -0.00252    0.00929   -0.00444
AFIX  23
H8A   2    0.873700    0.051597    0.325464    11.00000   -1.20000
H8B   2    0.873351    0.167001    0.277963    11.00000   -1.20000
AFIX   0
C9    1    0.607560    0.085957    0.275729    11.00000    0.03819    0.03414 =
         0.02508   -0.00033    0.00728   -0.00178
AFIX  13
H9    2    0.541795    0.160745    0.256997    11.00000   -1.20000
AFIX   0
C10   1    0.810842    0.334339    0.367100    11.00000    0.02921    0.02811 =
         0.02130    0.00079    0.00368   -0.00437
C11   1    0.812199    0.402495    0.427654    11.00000    0.02972    0.03441 =
         0.02184   -0.00005    0.00088   -0.00794
C12   1    0.857979    0.529398    0.425000    11.00000    0.03568    0.02885 =
         0.02273   -0.00313    0.00210   -0.00553
AFIX  43
H12   2    0.864632    0.576254    0.464103    11.00000   -1.20000
AFIX   0
C13   1    0.891325    0.583023    0.369126    11.00000    0.02957    0.02989 =
         0.02770   -0.00110    0.00401   -0.00110
C14   1    0.827741    0.398363    0.306732    11.00000    0.02536    0.02853 =
         0.02533    0.00053    0.00273   -0.00055
C15   1    0.948966    0.710795    0.361366    11.00000    0.04917    0.03444 =
         0.03540    0.00226    0.01380   -0.00448
AFIX 137
H15A  2    0.967050    0.750057    0.404507    11.00000   -1.50000
H15B  2    0.848667    0.753521    0.333246    11.00000   -1.50000
H15C  2    1.069420    0.713570    0.341196    11.00000   -1.50000
AFIX   0
C16   1    0.632491    0.002204    0.219285    11.00000    0.03449    0.02890 =
         0.02818   -0.00044    0.00436   -0.00537
C17   1    0.623633    0.026849    0.155105    11.00000    0.03643    0.05642 =
         0.02191    0.01016    0.00417    0.00836
AFIX  43
H17   2    0.594168    0.102485    0.134101    11.00000   -1.20000
AFIX   0
C18   1    0.668749   -0.086892    0.124513    11.00000    0.03345    0.09038 =
         0.03525   -0.02649    0.00342   -0.00261
AFIX  43
H18   2    0.671856   -0.100553    0.078868    11.00000   -1.20000
AFIX   0
C19   1    0.704396   -0.167262    0.171316    11.00000    0.04792    0.04707 =
         0.07806   -0.02331    0.02530   -0.00302
AFIX  43
H19   2    0.739039   -0.249397    0.164714    11.00000   -1.20000
AFIX   0
HKLF 5
REM  jtm1424_4_a.res in P2(1)/c
REM wR2 = 0.213757, GooF = S = 1.13637, Restrained GooF = 1.13616 for all data
REM R1 = 0.078640 for 4007 Fo > 4sig(Fo) and 0.103851 for all 5201 data
REM 236 parameters refined using 2 restraints
END
WGHT      0.0648      2.9838
REM Highest difference peak  0.540,  deepest hole -0.298,  1-sigma level  0.079
Q1    1   0.6696 -0.0010  0.1204  11.00000  0.05    0.54
Q2    1   0.6507  0.0846  0.1631  11.00000  0.05    0.39
Q3    1   1.0035  0.8533  0.4275  11.00000  0.05    0.33
Q4    1   0.5689  0.0285  0.1501  11.00000  0.05    0.33
Q5    1   1.0615  0.8436  0.4671  11.00000  0.05    0.31
;
_shelx_res_checksum     24709
data_global
_journal_date_recd_electronic     2021-06-07
_journal_date_accepted     2021-07-19
_journal_name_full     'Acta Crystallographica, Section E'
_journal_year     2021
_journal_volume     77
_journal_issue      8
_journal_page_first     834
_journal_page_last     838
_journal_paper_category     GO
_journal_paper_doi     10.1107/S2056989021007441
_journal_coeditor_code     WM5612
_publ_contact_author
;
' Bushra Amer'
Faculty of Medicine and Health Sciences, Sana\#8217;a University, Sana\#8217;a,
Yemen
;
_publ_contact_author_name     'Bushra Amer'
_publ_contact_author_address
;
Faculty of Medicine and Health Sciences, Sana\#8217;a University, Sana\#8217;a,
Yemen
;
_publ_contact_author_email     Bushraamer2014@gmail.com
_publ_contact_author_fax     ?
_publ_contact_author_phone     ?
_publ_section_title
;\
Crystal structure, Hirshfeld surface analysis and interaction energy calculation
of
4-(furan-2-yl)-2-(6-methyl-2,4-dioxopyran-3-ylidene)-2,3,4,5-tetrahydro-\
1<i>H</i>-1,5-benzodiazepine
;
loop_
    _publ_author_name
    _publ_author_footnote
    _publ_author_address
    'El Hafi, Mohamed' .
;
Laboratory of Heterocyclic Organic Chemistry,
Department of Chemistry,
Faculty of Sciences,
Mohammed V University in Rabat, BP 1014,
Rabat,
Morocco
;
    'Lahmidi, Sanae' .
;
Laboratory of Heterocyclic Organic Chemistry,
Department of Chemistry,
Faculty of Sciences,
Mohammed V University in Rabat, BP 1014,
Rabat,
Morocco
;
    'El Ghayati, Lhoussaine' .
;
Laboratory of Heterocyclic Organic Chemistry,
Department of Chemistry,
Faculty of Sciences,
Mohammed V University in Rabat, BP 1014,
Rabat,
Morocco
;
    'H\"okelek, Tuncer' .
;
Department of Physics
Hacettepe University
06800 Beytepe
Ankara
Turkey
;
    'Mague, Joel T.' .
;
Department of Chemistry
Tulane University
New Orleans, LA 70118
USA
;
    'Amer, Bushra' .
;
Faculty of Medicine and Health Sciences, Sana'a University, Sana'a,
Yemen
;
    'Sebbar, Nada Kheira' .
;
Laboratory of Heterocyclic Organic Chemistry,
Department of Chemistry,
Faculty of Sciences,
Mohammed V University in Rabat, BP 1014,
Rabat,
Morocco
Applied Chemistry and Environment Laboratory,
Applied Bioorganic Chemistry Team,
Faculty of Science, Ibn Zohr University, Agadir, Morocco
;
    'Essassi, El Mokhtar' .
;
Laboratory of Heterocyclic Organic Chemistry,
Department of Chemistry,
Faculty of Sciences,
Mohammed V University in Rabat, BP 1014,
Rabat,
Morocco
;
_publ_section_synopsis
;
The pyran ring is modestly non-planar while the tetrahydrodiazepine ring adopts
a boat conformation. In the crystal, N---H...O hydrogen bonds and slipped
\p--\p stacking interactions build a three-dimensional network structure.
;
