# Supplementary material for: Crystal structure, Hirshfeld surface analysis and inter­action energy calculation of 4-(furan-2-yl)-2-(6-methyl-2,4-dioxo­pyran-3-yl­idene)-2,3,4,5-tetra­hydro-1H-1,5-benzodiazepine
Source: Acta Crystallogr E Crystallogr Commun. 2021 Jul 27;77(Pt 8):834–8. doi: 10.1107/S2056989021007441 (PMC8340973; doi:10.1107/S2056989021007441)
Supplement: Supplementary file 3 [file e-77-00834-Isup4.hkl]

data_I                                                                          
_shelx_title ' jtm1424_4_a.res in P2(1)/c'                                      
_shelx_refln_list_code          4                                               
_shelx_F_calc_maximum      130.87                                               
_exptl_crystal_F_000       704.00                                               
_reflns_d_resolution_high  0.7445                                               
                                                                                
loop_                                                                           
 _space_group_symop_operation_xyz                                               
 'x, y, z'                                                                      
 '-x, y+1/2, -z+1/2'                                                            
 '-x, -y, -z'                                                                   
 'x, -y-1/2, z-1/2'                                                             
                                                                                
_cell_length_a     7.0111                                                       
_cell_length_b    11.0123                                                       
_cell_length_c    20.4930                                                       
_cell_angle_alpha  90.000                                                       
_cell_angle_beta   96.202                                                       
_cell_angle_gamma  90.000                                                       
                                                                                
_shelx_F_squared_multiplier     1.000                                           
                                                                                
loop_                                                                           
 _refln_index_h                                                                 
 _refln_index_k                                                                 
 _refln_index_l                                                                 
 _refln_F_squared_calc                                                          
 _refln_F_squared_meas                                                          
 _refln_F_squared_sigma                                                         
 _refln_observed_status                                                         
   1   0   0        722.02        610.61        16.70 o                         
   1   0   0       2506.52       2306.37        69.72 o                         
   2   0   0       3675.02       3358.02       154.92 o                         
   3   0   0       2271.14       2109.62        51.51 o                         
   4   0   0          0.03          0.14         1.33 o                         
   4   0   0          0.10         -5.67         5.67 o                         
   4   0   0          0.10          0.30         1.52 o                         
   5   0   0         13.78          4.77         1.99 o                         
   5   0   0          3.97          8.49         4.20 o                         
   6   0   0        225.49        216.78         8.90 o                         
   7   0   0         69.38         96.85        16.37 o                         
   8   0   0         10.15          9.46         4.75 o                         
   9   0   0          0.62        -11.04        11.04 o                         
   1   1   0        727.60        676.34        12.33 o                         
   1   1   0       2525.90       2727.61        54.07 o                         
   1   1   0       2924.75       2889.61       195.41 o                         
   2   1   0       3226.43       3183.67        75.02 o                         
   2   1   0       6645.04       6461.73       207.32 o                         
   2   1   0        929.40       2652.00       123.05 o                         
   3   1   0       2478.66       2569.89        45.04 o                         
   4   1   0        952.43        986.47        27.76 o                         
   4   1   0       3324.60       3291.37       185.87 o                         
   4   1   0       3599.08       3494.75        88.57 o                         
   4   1   0       3306.38       3133.06       108.86 o                         
   5   1   0          2.52          0.37         1.26 o                         
   6   1   0        802.34        841.05        20.31 o                         
   7   1   0          5.62          6.70        12.26 o                         
   8   1   0          6.16         13.21         3.36 o                         
   9   1   0         24.35         29.90        13.82 o                         
   0   2   0       8923.75       8363.88       762.87 o                         
   1   2   0        381.68        336.65         6.67 o                         
   1   2   0       1325.00       1394.13        28.90 o                         
   1   2   0       1477.61       1304.56        66.00 o                         
   2   2   0          8.23        223.59        12.45 o                         
   2   2   0        464.48        385.19         8.82 o                         
   2   2   0         28.56         23.43         1.04 o                         
   3   2   0         40.74         45.92         1.25 o                         
   4   2   0        509.41        536.35        14.57 o                         
   4   2   0       1881.39       1850.97        51.77 o                         
   4   2   0       1768.43       1617.98        47.41 o                         
   4   2   0       1848.77       1602.83       157.63 o                         
   5   2   0        158.51        140.92         2.93 o                         
   6   2   0         62.53         73.17         3.15 o                         
   7   2   0         32.55         42.34         8.78 o                         
   8   2   0         98.53         95.32         6.29 o                         
   9   2   0          1.55          3.67         7.97 o                         
   1   3   0        163.14        181.37         4.26 o                         
   1   3   0         46.99         42.82         1.36 o                         
   1   3   0        172.63        164.02        10.93 o                         
   2   3   0         94.94         85.08         2.35 o                         
   2   3   0         27.35         63.80         2.67 o                         
   2   3   0        286.66        280.01         7.27 o                         
   3   3   0         92.32         84.80         1.73 o                         
   4   3   0        875.07        816.58        28.29 o                         
   4   3   0        251.03        224.80         8.55 o                         
   4   3   0        873.53        801.90        46.52 o                         
   4   3   0        871.45        824.30        25.48 o                         
   5   3   0         62.40         59.64         1.93 o                         
   6   3   0        527.57        554.28        14.74 o                         
   7   3   0         34.06         30.93         8.31 o                         
   8   3   0         56.80         54.32         6.38 o                         
   9   3   0         23.81         38.90        10.16 o                         
   0   4   0       2093.42       1824.32        46.42 o                         
   1   4   0         37.72         56.09         1.83 o                         
   1   4   0        215.54        201.15         7.66 o                         
   1   4   0         10.86         19.67         1.10 o                         
   2   4   0       4197.67       4287.25        94.11 o                         
   2   4   0       1208.22       1080.25        44.97 o                         
   2   4   0       4194.36       3687.65       249.74 o                         
   3   4   0        174.79        185.23         3.75 o                         
   4   4   0        407.43        371.39        11.44 o                         
   4   4   0        409.89        410.71        16.36 o                         
   4   4   0        516.61        480.94        28.18 o                         
   4   4   0        117.36        124.66         4.55 o                         
   5   4   0        226.72        211.06         4.82 o                         
   6   4   0        156.81        143.43         5.28 o                         
   8   4   0        137.51        150.84         8.82 o                         
   1   5   0       2279.37       2424.17        71.29 o                         
   1   5   0       2338.70       2337.60        58.94 o                         
   1   5   0        656.59        643.18        18.33 o                         
   2   5   0       3411.56       3716.86        84.90 o                         
   2   5   0       3341.19       2964.81       284.63 o                         
   3   5   0         56.97         55.33         1.53 o                         
   4   5   0       1359.78       1427.94        58.36 o                         
   4   5   0        385.28        395.22        15.94 o                         
   4   5   0       1337.50       1173.02        36.44 o                         
   4   5   0       1415.91       1288.32        48.20 o                         
   5   5   0        205.93        214.51         5.60 o                         
   6   5   0         69.43         80.01         5.51 o                         
   7   5   0          8.89        -13.70        13.70 o                         
   8   5   0          9.53         14.03         6.03 o                         
   0   6   0       3391.68       4003.65       103.04 o                         
   1   6   0        270.64        314.41         7.57 o                         
   1   6   0         68.31         82.46         3.39 o                         
   1   6   0        237.15        281.81        12.54 o                         
   3   6   0         75.64         56.75         1.89 o                         
   4   6   0        203.07        196.43         8.89 o                         
   4   6   0        201.61        186.31        10.26 o                         
   4   6   0         58.08         51.96         4.93 o                         
   4   6   0        210.36        175.20        11.51 o                         
   5   6   0          6.29          4.54         2.17 o                         
   6   6   0          0.27          6.45         4.09 o                         
   7   6   0         11.43          2.86        12.52 o                         
   8   6   0         32.36         22.62         7.31 o                         
   1   7   0         56.47         46.95         3.27 o                         
   1   7   0         57.68         49.13         2.17 o                         
   1   7   0         16.27         15.53         2.30 o                         
   2   7   0        340.43        336.71         8.01 o                         
   3   7   0        109.37         97.20         2.74 o                         
   4   7   0        555.83        614.00        24.07 o                         
   4   7   0        631.96        590.16        34.42 o                         
   4   7   0        155.71        159.23        12.82 o                         
   4   7   0        540.55        567.67        57.15 o                         
   5   7   0         28.34         24.41         3.05 o                         
   6   7   0         39.38         33.69         4.71 o                         
   7   7   0          6.59        -13.25        13.25 o                         
   8   7   0         34.06         30.35         7.23 o                         
   0   8   0        729.07        793.90        20.56 o                         
   1   8   0          0.47         -0.99         1.80 o                         
   1   8   0          2.99          2.12         1.66 o                         
   1   8   0          1.62          2.00         1.43 o                         
   2   8   0        287.32        303.64         7.77 o                         
   3   8   0          5.29         -0.46         1.78 o                         
   4   8   0         13.59         11.43         5.53 o                         
   4   8   0          0.69         -3.21         6.90 o                         
   5   8   0          2.38          2.16         3.59 o                         
   6   8   0         44.26         53.59         5.00 o                         
   7   8   0         22.59         -0.82        14.90 o                         
   7   8   0         10.56         21.09        15.32 o                         
   1   9   0         21.78         13.78         2.19 o                         
   1   9   1         48.48         45.76        13.11 o                         
   1   9   0          2.14         -1.83         3.73 o                         
   2   9   0         58.34         51.68         2.66 o                         
   3   9   0         52.74         53.82         2.79 o                         
   4   9   0         92.28         77.04        10.44 o                         
   5   9   0         21.66         16.72         5.03 o                         
   6   9   0         47.31         59.39         6.45 o                         
   0  10   0          3.56          4.13         1.78 o                         
   1  10   0         24.56          8.35         3.28 o                         
   1  10   0         18.11         -1.21         4.73 o                         
   2  10   0         95.66         75.72         5.21 o                         
   3  10   0         16.20         31.54         3.17 o                         
   4  10   0        221.90        278.50        22.44 o                         
   4  10   0        215.06        252.96        31.10 o                         
   5  10   0         53.14         51.54         5.09 o                         
   6  10   0          6.38          1.85         5.82 o                         
   1  11   0         46.06         55.45         5.21 o                         
   1  11   0         43.48         54.09        11.58 o                         
   1  11   0         12.52         14.14         6.40 o                         
   2  11   0         20.59         10.01         3.45 o                         
   3  11   0         37.03         32.25         3.54 o                         
   4  11   0         21.36         18.87        15.89 o                         
   5  11   0         44.37         38.10         4.95 o                         
   6  11   0         16.33         32.42         9.07 o                         
   0  12   0         43.44         20.91         4.32 o                         
   1  12   0          6.27          2.00         6.08 o                         
   1  12   0          5.71          5.77         5.68 o                         
   2  12   0          6.51          1.29         4.43 o                         
   3  12   0         13.88         16.21         3.93 o                         
   4  12   0         69.92         92.20        21.02 o                         
   4  12   0         67.52         64.82        19.38 o                         
   5  12   0          8.14         13.30         6.56 o                         
   1  13   0          8.42         19.49        10.70 o                         
   2  13   0         42.29         35.39         6.39 o                         
   3  13   0         20.21         20.11         8.02 o                         
   4  13   0          0.85        -17.82        17.82 o                         
   0  14   0          1.15         -3.60         5.94 o                         
   1  14   0          0.00          0.70         7.79 o                         
   1  14   0          0.66          4.27        13.85 o                         
   2  14   0          8.13          6.22         6.64 o                         
  -8   0   4          0.51          2.06         4.27 o                         
  -5   0   2          2.38          2.41         1.92 o                         
  -4   0   2          5.14          8.22         4.81 o                         
  -2   0   2       2485.10       2482.74       100.07 o                         
  -4   0   4         60.48        247.83        14.46 o                         
  -5   0   4        168.99        163.68         5.11 o                         
  -8   0   6         25.09         26.98         5.32 o                         
  -9   1   1          1.42          0.60        13.54 o                         
  -8   1   1          2.80          1.72         3.03 o                         
  -7   1   1         30.55         31.47         8.62 o                         
  -6   1   1         12.12         18.86         2.35 o                         
  -5   1   1         65.94         69.15         2.15 o                         
  -4   1   1       3632.58       3527.98        98.01 o                         
  -4   1   1       1046.39       1188.62        36.49 o                         
  -4   1   1       3650.79       3867.16       100.65 o                         
  -4   1   1       4678.97       4580.92       316.26 o                         
  -3   1   1        174.89        142.95         2.87 o                         
  -2   1   1       3418.62       3646.08        86.50 o                         
  -2   1   1      11867.84       9579.47       595.16 o                         
  -1   1   1       1384.63       1304.36        26.97 o                         
  -1   1   1        398.85        332.64         6.18 o                         
  -1   1   1       2112.23       1836.40       180.24 o                         
   1   1   1       2700.57       2344.42        56.06 o                         
   2   1   1       4933.27       6835.43       435.13 o                         
   2   1   1      17126.00      14373.21      1233.91 o                         
   3   1   1        420.02        388.24         6.84 o                         
   4   1   1        125.01        104.41         4.99 o                         
   4   1   1        129.05        214.96        10.91 o                         
   4   1   1        417.70        405.67        24.15 o                         
   4   1   1         36.01         71.03         3.35 o                         
   5   1   1        169.29        165.91         3.50 o                         
   6   1   1        292.89        252.97         6.74 o                         
   7   1   1         57.07         60.70         9.99 o                         
   8   1   1          7.90          7.67         3.46 o                         
   9   1   1          2.95         16.56         9.75 o                         
  -9   2   1          1.01         30.40         9.86 o                         
  -8   2   1        139.62        126.63         6.66 o                         
  -7   2   1         38.30         31.77         8.65 o                         
  -6   2   1        118.43        115.56         3.57 o                         
  -5   2   1         41.31         35.40         1.44 o                         
  -4   2   1       1287.07       1181.54        36.54 o                         
  -4   2   1       1367.41       1391.20        38.48 o                         
  -4   2   1       1657.82       1521.48        61.49 o                         
  -4   2   1        370.75        385.25        16.15 o                         
  -3   2   1         53.62         34.21         1.10 o                         
  -2   2   1        435.91        360.67         8.18 o                         
  -2   2   1       1513.29       1315.31        27.83 o                         
  -2   2   1       1521.51       1439.42        45.20 o                         
  -1   2   1        152.61        158.90         3.42 o                         
  -1   2   1        529.81        617.91        12.07 o                         
  -1   2   1        911.48        963.86        41.07 o                         
   0   2   1       1159.95       1182.28        21.31 o                         
   1   2   1         15.75         14.40         0.69 o                         
   1   2   1         54.69         36.66         1.10 o                         
   1   2   1        554.60        455.40        18.26 o                         
   2   2   1       1598.34       1410.43        33.37 o                         
   2   2   1        460.41        372.59         8.27 o                         
   2   2   1       1604.90       1545.75        46.34 o                         
   3   2   1         78.54        101.76         2.05 o                         
   4   2   1        398.91        412.65        11.56 o                         
   4   2   1        315.12        312.96        10.61 o                         
   4   2   1         90.77        124.69         5.29 o                         
   4   2   1        428.09        411.16        24.63 o                         
   5   2   1         20.16         18.95         1.36 o                         
   6   2   1        669.51        639.65        15.53 o                         
   7   2   1         58.97         55.58        14.48 o                         
   7   2   1         71.12         79.08        11.15 o                         
   8   2   1        187.06        224.11         9.93 o                         
   9   2   1         20.73         36.96         8.54 o                         
  -9   3   1         19.32         39.51        10.50 o                         
  -8   3   1         52.09         50.64         5.40 o                         
  -7   3   1         10.05          1.85         6.60 o                         
  -6   3   1        441.57        453.36        11.48 o                         
  -5   3   1          5.89          3.83         1.22 o                         
  -4   3   1          1.63          0.05         1.01 o                         
  -4   3   1          2.10         -3.50         3.50 o                         
  -4   3   1          0.47         -1.00         1.00 o                         
  -4   3   1          3.71         88.30         8.11 o                         
  -3   3   1         85.30         68.05         1.53 o                         
  -2   3   1        191.72        212.45         5.31 o                         
  -2   3   1        692.91        808.09        21.53 o                         
  -2   3   1        665.56        732.66        19.65 o                         
  -1   3   1          9.49         26.02         1.01 o                         
  -1   3   1         32.94         90.10         2.29 o                         
  -1   3   1         79.93        130.26         5.47 o                         
   0   3   1          0.02          4.71         0.44 o                         
   1   3   1        112.04         78.18         2.19 o                         
   1   3   1        388.97        322.85         7.57 o                         
   1   3   1        395.22        317.63        16.46 o                         
   2   3   1          3.92          0.40         1.03 o                         
   2   3   1          3.32          1.25         0.63 o                         
   2   3   1          0.96         -0.50         0.61 o                         
   3   3   1         72.64         76.30         1.65 o                         
   4   3   1        701.03        662.46        29.81 o                         
   4   3   1        831.26        779.42        22.53 o                         
   4   3   1        697.41        626.21        24.06 o                         
   4   3   1        200.89        223.45        11.21 o                         
   5   3   1        115.86        104.12         2.46 o                         
   6   3   1        363.21        360.91         9.95 o                         
   7   3   1         31.11         47.96        11.32 o                         
   8   3   1         92.24         89.96         7.09 o                         
   9   3   1          8.11         20.87        15.06 o                         
  -8   4   1         74.89         82.85         7.62 o                         
  -7   4   1          9.89          3.33        10.02 o                         
  -6   4   1        119.96        120.02         4.57 o                         
  -5   4   1        114.44         86.12         2.47 o                         
  -4   4   1         65.29         82.27         3.55 o                         
  -4   4   1        335.84        340.84        11.95 o                         
  -4   4   1        291.94        282.40        14.97 o                         
  -4   4   1        226.65        201.94         6.88 o                         
  -3   4   1       1039.42        952.76        18.06 o                         
  -2   4   1       1219.70       1142.43        22.93 o                         
  -2   4   1         11.49         42.77         4.69 o                         
  -1   4   1        177.82        150.67         3.97 o                         
  -1   4   1        617.31        631.43        16.10 o                         
  -1   4   1        628.17        569.49        21.44 o                         
   0   4   1       1583.77       1787.90        32.77 o                         
   1   4   1         13.90         13.15         0.84 o                         
   1   4   1         48.24         45.60         1.47 o                         
   1   4   1         48.53         43.17         2.72 o                         
   2   4   1        219.29        230.04        11.58 o                         
   2   4   1        411.15        396.80         8.86 o                         
   2   4   1         63.17        124.49        12.42 o                         
   3   4   1         17.91         22.50         1.05 o                         
   4   4   1        136.10        125.64         6.68 o                         
   4   4   1         99.96        113.75         8.50 o                         
   4   4   1         97.49         88.67         3.32 o                         
   4   4   1         28.08         29.32         2.04 o                         
   5   4   1        515.48        500.16        11.30 o                         
   6   4   1         45.06         43.20         3.06 o                         
   8   4   1         37.71         53.02         6.98 o                         
  -8   5   1         45.67         39.51         5.92 o                         
  -7   5   1          0.96        -11.67        11.67 o                         
  -6   5   1         42.20         46.75         3.99 o                         
  -5   5   1          8.08          7.82         1.71 o                         
  -4   5   1         13.16          6.16         1.25 o                         
  -4   5   1         16.95         73.94         8.33 o                         
  -4   5   1         91.57        123.30         5.66 o                         
  -4   5   1          3.79          8.54         1.40 o                         
  -3   5   1        197.69        193.28         4.21 o                         
  -2   5   1       1206.75       1285.59        25.83 o                         
  -2   5   1         70.37        554.83        54.67 o                         
  -1   5   1         59.33         57.33         2.63 o                         
  -1   5   1        862.56        808.24        22.46 o                         
  -1   5   1        205.98        155.77         5.03 o                         
   0   5   1       1632.89       1687.11        31.23 o                         
   1   5   1        411.81        506.01        13.41 o                         
   1   5   1        118.62        154.29         4.97 o                         
   1   5   1        560.26        697.78        22.10 o                         
   2   5   1        338.41        314.19         7.07 o                         
   2   5   1         82.29         98.73        11.83 o                         
   3   5   1         13.69         12.11         1.13 o                         
   4   5   1        652.58        620.82        19.49 o                         
   4   5   1        516.70        575.51        29.41 o                         
   4   5   1        494.42        392.25        14.25 o                         
   4   5   1        142.42        158.20         7.63 o                         
   5   5   1          0.54          2.15         1.49 o                         
   6   5   1         53.74         54.47         4.72 o                         
   7   5   1         33.26          9.95        14.95 o                         
   8   5   1         33.37         43.00         6.87 o                         
  -8   6   1          8.79          3.86         6.77 o                         
  -7   6   1        124.29        104.17        18.29 o                         
  -6   6   1        104.64         92.12         6.39 o                         
  -5   6   1         13.61          6.97         1.98 o                         
  -4   6   1         24.59         31.27         2.97 o                         
  -4   6   1        109.98         86.96         5.74 o                         
  -4   6   1         94.13         94.80         5.29 o                         
  -4   6   1         85.38         76.21         4.58 o                         
  -3   6   1          0.26          3.33         1.12 o                         
  -1   6   1        184.57        196.70         5.33 o                         
  -1   6   1         33.49         28.56         1.67 o                         
  -1   6   1        116.26        120.46         4.92 o                         
   0   6   1       4261.91       4565.34        89.08 o                         
   1   6   1        152.44        149.04         5.94 o                         
   1   6   1        530.54        534.91        14.07 o                         
   1   6   1        529.19        544.96        18.45 o                         
   3   6   1        295.66        230.64         5.61 o                         
   4   6   1         19.28         12.37         3.74 o                         
   4   6   1         18.83         17.13         2.00 o                         
   4   6   1          5.42          0.32         1.54 o                         
   4   6   1         20.29          5.13         9.71 o                         
   5   6   1        270.46        283.55         8.69 o                         
   6   6   1        230.26        252.05         9.60 o                         
   7   6   1         20.98        -11.33        12.64 o                         
   8   6   1          9.27         12.88         7.00 o                         
  -8   7   1          1.94         -5.31         7.01 o                         
  -7   7   1          0.69        -12.32        12.32 o                         
  -6   7   1          3.02         -2.62         3.77 o                         
  -5   7   1        136.20        131.47         5.28 o                         
  -4   7   1        369.66        435.64        22.02 o                         
  -4   7   1        358.39        345.53        25.28 o                         
  -4   7   1         80.15        115.72         8.25 o                         
  -4   7   1        278.24        277.86        20.78 o                         
  -3   7   1        169.36        147.59         3.98 o                         
  -2   7   1        130.77        116.89         3.10 o                         
  -1   7   1          4.23          0.38         1.40 o                         
  -1   7   1         20.50         14.06         1.39 o                         
  -1   7   1          1.22          1.25         1.08 o                         
   0   7   1         97.66        116.02         2.47 o                         
   1   7   1          1.04          1.59         1.83 o                         
   1   7   1          0.75          2.23         1.19 o                         
   1   7   1          0.22          1.50         1.23 o                         
   2   7   1        248.24        270.78         6.63 o                         
   3   7   1         34.47         32.61         1.64 o                         
   4   7   1        106.54        119.38         7.15 o                         
   4   7   1         86.18         64.10        10.44 o                         
   4   7   1         70.90        103.36        14.75 o                         
   4   7   1         20.42         27.61         4.82 o                         
   5   7   1        208.16        193.88         7.60 o                         
   6   7   1         34.88         37.63         4.92 o                         
   8   7   1          1.39          4.53         6.14 o                         
  -7   8   1          3.70        -10.83        13.84 o                         
  -6   8   1        255.64        263.42        11.65 o                         
  -5   8   1          8.70          4.23         3.39 o                         
  -4   8   1         62.94         63.67         7.92 o                         
  -4   8   1         50.04         52.89        10.85 o                         
  -4   8   1         14.41         10.23         5.64 o                         
  -4   8   1         64.45         53.09        10.48 o                         
  -3   8   1          0.00         -1.74         1.74 o                         
  -2   8   1        130.05        141.38         4.71 o                         
  -1   8   1          1.37         -0.92         1.33 o                         
  -1   8   1          5.23          1.25         1.55 o                         
  -1   8   1          4.77          3.12         1.80 o                         
   0   8   1          9.56          4.68         0.83 o                         
   1   8   1         13.31          9.75         1.58 o                         
   1   8   1         47.10         39.91         2.79 o                         
   1   8   1         46.21         32.60         3.10 o                         
   2   8   1         15.73         17.37         1.84 o                         
   3   8   1         15.95         14.05         1.97 o                         
   4   8   1         21.36         20.89         7.28 o                         
   4   8   1         33.48         36.11         7.82 o                         
   4   8   1          6.15          4.51         4.60 o                         
   4   8   1         21.36         37.46        11.61 o                         
   5   8   1        245.55        257.99        10.07 o                         
   6   8   1          0.71          1.79         4.10 o                         
   7   8   1         33.99        -10.93        15.32 o                         
  -6   9   1         22.93         10.43         5.49 o                         
  -5   9   1         38.06         35.79         5.38 o                         
  -4   9   1         29.33         41.40         9.07 o                         
  -3   9   1         44.99         31.99         2.57 o                         
  -2   9   1        185.68        165.77         4.75 o                         
  -1   9   1         51.98         50.80         2.67 o                         
  -1   9   1         14.36          5.31         6.19 o                         
  -1   9   1         49.85         49.20         9.41 o                         
   0   9   1         27.42         39.15         1.40 o                         
   1   9   1         26.70         14.39         2.91 o                         
   1   9   1         29.09         26.77         2.44 o                         
   1   9   1         48.48         45.76        13.11 o                         
   1   9   1          7.69          4.13         3.29 o                         
   2   9   1         45.90         53.94         2.84 o                         
   3   9   1          5.03          7.64         2.09 o                         
   4   9   1         67.57         57.42         9.52 o                         
   5   9   1         51.88         61.45         5.55 o                         
   6   9   1         52.30         62.78         6.46 o                         
  -6  10   1         29.43         27.30         6.17 o                         
  -5  10   1         25.73         28.74         4.58 o                         
  -4  10   1          6.03         -8.78         8.78 o                         
  -3  10   1         21.31         18.16         2.90 o                         
  -2  10   1        188.44        163.24         7.08 o                         
  -1  10   1         27.60         28.10         3.63 o                         
  -1  10   1          6.45          2.27         5.30 o                         
   0  10   1        113.20         83.18         2.94 o                         
   1  10   1         42.04         25.76         3.79 o                         
   1  10   1         39.66         25.83         7.25 o                         
   2  10   1        116.57        109.50         6.10 o                         
   3  10   1         41.87         32.92         3.31 o                         
   4  10   1          4.83         25.47        14.86 o                         
   4  10   1          7.16         16.42        15.15 o                         
   5  10   1         51.28         59.93         5.06 o                         
   6  10   1         33.86         30.32         7.03 o                         
  -6  11   1          1.94          4.17         7.71 o                         
  -5  11   1         11.88          3.91         4.45 o                         
  -4  11   1          0.20          1.81        14.60 o                         
  -3  11   1         36.75         27.89         3.13 o                         
  -2  11   1         33.86         32.65         3.75 o                         
  -1  11   1          2.59          8.87         6.17 o                         
  -1  11   1         21.50         31.60         5.95 o                         
  -1  11   1          8.98         21.45         7.44 o                         
   0  11   1        201.45        172.96         9.55 o                         
   1  11   1          9.29          8.81         6.12 o                         
   1  11   1          9.48          1.90         4.60 o                         
   1  11   1          2.68          1.91         4.98 o                         
   2  11   1        143.42        167.71         7.13 o                         
   3  11   1         32.61         33.03         3.64 o                         
   4  11   1         14.11          5.29        15.33 o                         
   5  11   1         11.63         13.33         5.14 o                         
   6  11   1         24.78         29.72        10.01 o                         
  -5  12   1         11.39         20.51         6.50 o                         
  -4  12   1         61.24         68.79        19.87 o                         
  -4  12   1         50.18         67.18        19.88 o                         
  -3  12   1          8.90         14.73         3.89 o                         
  -2  12   1          2.85         -0.57         4.31 o                         
  -1  12   1          3.60          7.17         5.43 o                         
  -1  12   1          0.56         -4.55         4.66 o                         
   0  12   1         24.11         16.98         3.09 o                         
   1  12   1          2.15         -2.17         7.92 o                         
   1  12   1          1.00          7.85         5.91 o                         
   2  12   1         20.48         14.30         4.55 o                         
   3  12   1         22.50         32.22         4.50 o                         
   4  12   1          9.09         28.48        17.17 o                         
   4  12   1          9.26         27.56        18.24 o                         
   5  12   1         48.52         41.80         7.30 o                         
  -4  13   1          2.84         -7.31        18.05 o                         
  -3  13   1         19.68         16.14         6.30 o                         
  -2  13   1         18.56         10.59         5.42 o                         
  -1  13   1          2.88         15.79         8.02 o                         
   0  13   1         33.89         27.58         4.23 o                         
   1  13   1         18.65         25.77         9.25 o                         
   2  13   1         12.52         17.89         6.14 o                         
   3  13   1         17.14         29.52         5.68 o                         
   4  13   1          2.32        -17.86        17.86 o                         
  -2  14   1         24.43         18.53         9.34 o                         
  -1  14   1          2.28         12.25        10.51 o                         
  -1  14   1          2.28          1.74         6.90 o                         
   0  14   1          5.29          5.87         5.17 o                         
   1  14   1          5.15          8.69        13.72 o                         
   2  14   1          2.27          4.01         7.32 o                         
  -9   0   2          0.71        -17.36        17.36 o                         
  -8   0   2          0.03          5.12         5.76 o                         
  -7   0   2         84.53         52.72        13.35 o                         
  -6   0   2        207.48        215.34         7.91 o                         
  -5   0   2          8.26         12.12         2.04 o                         
  -4   0   2         17.86         20.95         3.65 o                         
  -4   0   2         17.86         31.00         2.75 o                         
  -4   0   2          5.14         16.31         2.38 o                         
  -4   0   2         17.89         20.81         5.57 o                         
  -3   0   2        687.31        628.35        15.62 o                         
  -2   0   2       8627.09       7765.61       322.18 o                         
  -2   0   2       2485.10       2332.90        67.98 o                         
  -2   0   2       8627.09       8144.42       427.51 o                         
   1   0   2       3156.99       2760.84       237.45 o                         
   2   0   2       4805.70       4413.17       397.75 o                         
   3   0   2         29.00         33.24         1.49 o                         
   4   0   2       1490.93       1424.53        59.93 o                         
   4   0   2       5175.82       5269.27       193.11 o                         
   4   0   2       5236.29       5457.07       376.67 o                         
   4   0   2       5175.82       5152.76       323.78 o                         
   5   0   2        335.98        364.69         9.96 o                         
   6   0   2        141.56        134.23         7.30 o                         
   7   0   2         40.13         18.49        13.07 o                         
   8   0   2          4.23         -1.38         5.34 o                         
   9   0   2         97.12        136.57        16.25 o                         
  -9   1   2          0.80         11.62        13.12 o                         
  -8   1   2         27.55         22.47         4.22 o                         
  -7   1   2          0.00          1.87         7.68 o                         
  -6   1   2        127.52        115.90         3.40 o                         
  -5   1   2         74.51         77.46         2.19 o                         
  -4   1   2         63.22         93.46         3.52 o                         
  -4   1   2       1109.61       1367.00        39.67 o                         
  -4   1   2       1015.65        942.29        66.73 o                         
  -4   1   2         18.21        398.26        26.92 o                         
  -3   1   2       1043.51        973.36        16.40 o                         
  -2   1   2       2823.58       3707.40       107.50 o                         
  -2   1   2       9802.15       8626.11       393.79 o                         
  -2   1   2      14735.42      14329.01       956.65 o                         
  -1   1   2         62.43         73.43         1.51 o                         
  -1   1   2         17.98         20.56         0.81 o                         
   0   1   2       2896.27       3208.56        81.99 o                         
   1   1   2         31.44         44.58         1.19 o                         
   1   1   2          9.06         13.76         0.54 o                         
   1   1   2        256.05        250.44         9.11 o                         
   2   1   2       9583.20       9354.31       299.03 o                         
   2   1   2      10718.61      11378.08       361.23 o                         
   2   1   2       2760.51       3184.72        97.02 o                         
   3   1   2        601.78        541.59         9.60 o                         
   4   1   2       1387.36       1395.91        44.92 o                         
   4   1   2       1163.69       1186.65        59.09 o                         
   4   1   2       1159.64       1077.05        35.17 o                         
   4   1   2        334.04        310.17        12.37 o                         
   5   1   2        323.34        311.28         5.77 o                         
   6   1   2          5.39         -1.82         2.65 o                         
   7   1   2         44.05         47.98         9.97 o                         
   8   1   2         35.92         24.18         5.22 o                         
   9   1   2          9.47         22.90         8.34 o                         
  -9   2   2          4.71          5.17         9.74 o                         
  -8   2   2          4.90          9.12         3.89 o                         
  -7   2   2          3.46          5.21         7.68 o                         
  -6   2   2        682.91        675.01        16.45 o                         
  -5   2   2        126.66        108.67         2.43 o                         
  -4   2   2        278.91        248.71         9.22 o                         
  -4   2   2        788.32        677.13        39.41 o                         
  -4   2   2        649.66        689.76        20.48 o                         
  -4   2   2         80.34        141.25         6.25 o                         
  -3   2   2        116.05        117.35         2.31 o                         
  -2   2   2         22.77         17.67         0.91 o                         
  -2   2   2          6.56         98.05         5.37 o                         
  -2   2   2        483.18        404.48        11.25 o                         
  -1   2   2       1735.44       1659.42        33.33 o                         
  -1   2   2        499.91        397.78         8.63 o                         
  -1   2   2       1751.20       1525.75        55.33 o                         
   0   2   2       1734.75       1720.96        29.84 o                         
   1   2   2       5233.85       5009.23       208.66 o                         
   1   2   2        381.66        386.01         8.72 o                         
   1   2   2       1324.95       1524.50        32.57 o                         
   2   2   2       3108.66       3049.65        79.44 o                         
   2   2   2        895.47       1117.73        45.54 o                         
   2   2   2       3905.53       3980.87       106.06 o                         
   3   2   2         50.03         42.18         1.26 o                         
   4   2   2        256.37        263.79        16.44 o                         
   4   2   2        172.58        157.90         5.15 o                         
   4   2   2        186.74        197.13         6.14 o                         
   4   2   2         49.71         67.52         4.04 o                         
   5   2   2         65.08         58.20         1.97 o                         
   6   2   2        349.00        324.43         8.69 o                         
   7   2   2         36.58         25.10         9.14 o                         
   7   2   2         80.94         68.97        15.34 o                         
   8   2   2        106.89        111.73         7.91 o                         
   9   2   2         18.28         26.16         8.30 o                         
  -9   3   2         29.46         44.23        10.57 o                         
  -8   3   2         72.81         83.58         6.98 o                         
  -7   3   2         44.08         44.50         7.50 o                         
  -6   3   2        571.51        568.85        15.02 o                         
  -5   3   2          3.24          1.90         1.12 o                         
  -4   3   2          7.67          7.02         2.94 o                         
  -4   3   2          2.08         49.05         4.46 o                         
  -4   3   2          7.20          1.98         0.96 o                         
  -4   3   2        258.23        209.36        22.97 o                         
  -3   3   2        250.67        224.67         3.92 o                         
  -2   3   2          3.04          6.64         1.06 o                         
  -2   3   2          0.60          1.38         0.69 o                         
  -2   3   2          2.08          5.14         0.80 o                         
  -1   3   2        133.76        122.67         4.49 o                         
  -1   3   2         21.71         37.99         1.30 o                         
  -1   3   2          6.26         14.40         0.69 o                         
   0   3   2       1394.79       1284.10        22.00 o                         
   1   3   2        243.43        240.60         5.58 o                         
   1   3   2         70.12         62.75         2.04 o                         
   1   3   2        349.61        317.42        13.19 o                         
   2   3   2        783.44        753.74        15.63 o                         
   2   3   2        402.41        365.45        13.43 o                         
   2   3   2        115.92        280.71        15.53 o                         
   3   3   2         53.75         41.95         1.23 o                         
   4   3   2        118.86        268.99        19.32 o                         
   4   3   2        412.63        339.57        13.25 o                         
   4   3   2        808.13        745.24        26.48 o                         
   4   3   2        546.48        531.63        31.19 o                         
   5   3   2        126.88        128.59         3.06 o                         
   6   3   2         13.27         10.26         2.42 o                         
   7   3   2          2.49         51.43        19.19 o                         
   8   3   2        189.00        222.69        11.21 o                         
   9   3   2          4.68         15.68         8.03 o                         
   9   3   2         16.26         14.41        11.70 o                         
  -8   4   2         52.93         59.41         6.45 o                         
  -7   4   2         64.88         60.87        15.88 o                         
  -6   4   2        156.60        158.22         5.81 o                         
  -5   4   2        101.24         87.75         2.58 o                         
  -4   4   2        496.39        403.45        20.36 o                         
  -4   4   2        444.32        419.55        13.59 o                         
  -4   4   2        109.18        141.51         5.59 o                         
  -4   4   2        379.03        310.43        10.67 o                         
  -3   4   2        143.96        138.27         2.95 o                         
  -2   4   2        191.86        205.14        10.27 o                         
  -2   4   2        729.21        695.08        13.85 o                         
  -2   4   2        666.04        646.64        40.11 o                         
  -1   4   2          0.28          1.08         0.43 o                         
  -1   4   2          0.98          2.13         0.56 o                         
  -1   4   2         14.88         15.45         1.61 o                         
   0   4   2        168.92        127.36         2.26 o                         
   1   4   2        122.55        169.06         4.67 o                         
   1   4   2        175.03        201.79         6.71 o                         
   1   4   2         35.30         46.87         2.05 o                         
   2   4   2        420.17        412.99         8.26 o                         
   2   4   2         86.57        186.59        10.97 o                         
   3   4   2        295.08        290.50         5.10 o                         
   4   4   2        265.81        271.70         9.22 o                         
   4   4   2         74.14         77.73         3.58 o                         
   4   4   2        257.39        216.57        10.47 o                         
   4   4   2        296.00        278.60        21.21 o                         
   5   4   2         22.55         11.56         1.74 o                         
   6   4   2        369.96        411.83        15.28 o                         
   7   4   2         40.98         21.11        14.89 o                         
   8   4   2         75.41        102.64         8.36 o                         
  -8   5   2         24.78         26.54         5.47 o                         
  -6   5   2        149.08        151.86         6.22 o                         
  -5   5   2          7.76          7.45         1.65 o                         
  -4   5   2         78.41        121.73         6.47 o                         
  -4   5   2        276.00        238.21         9.16 o                         
  -4   5   2        657.49        622.08        36.56 o                         
  -4   5   2        272.21        224.15         7.51 o                         
  -3   5   2         29.66         27.09         1.26 o                         
  -2   5   2        183.15        230.66        24.13 o                         
  -2   5   2        265.43        254.13         5.62 o                         
  -1   5   2        633.96        702.66        17.46 o                         
  -1   5   2        148.45        155.98         4.66 o                         
  -1   5   2        515.34        586.44        21.10 o                         
   0   5   2       2361.84       2866.81        48.37 o                         
   1   5   2       1226.57       1209.13        34.31 o                         
   1   5   2        353.32        325.97        10.00 o                         
   1   5   2       1512.76       1515.15        40.14 o                         
   2   5   2       1497.59       1580.67        29.66 o                         
   3   5   2        164.84        158.37         3.72 o                         
   4   5   2         97.01         80.59         3.75 o                         
   4   5   2         62.57         40.44         4.26 o                         
   4   5   2         18.02         42.45         3.47 o                         
   4   5   2        220.72        248.69        13.87 o                         
   5   5   2        277.11        268.10         6.57 o                         
   6   5   2         45.12         48.13         4.58 o                         
   7   5   2         10.31         -2.65        14.85 o                         
   8   5   2         86.27        119.46        10.00 o                         
  -8   6   2          7.12          9.60         6.56 o                         
  -7   6   2         68.05         48.52        14.40 o                         
  -6   6   2         74.91         55.13         4.74 o                         
  -5   6   2         13.90         11.25         2.31 o                         
  -4   6   2         54.98         50.98         3.62 o                         
  -4   6   2         88.46         78.17         7.83 o                         
  -4   6   2         30.38         19.21         2.56 o                         
  -4   6   2          8.75         15.61         2.20 o                         
  -3   6   2         40.92         33.49         1.50 o                         
  -2   6   2        148.54        187.42         4.12 o                         
  -2   6   2         42.79          1.35         1.30 o                         
  -1   6   2          4.72         12.65         1.39 o                         
  -1   6   2          1.36          7.67         1.12 o                         
  -1   6   2        157.16        160.27         4.48 o                         
   0   6   2        163.45        143.88         3.23 o                         
   1   6   2        199.92        191.90         5.83 o                         
   1   6   2         55.79         53.32         3.11 o                         
   1   6   2        193.68        197.76         6.64 o                         
   2   6   2        240.23        237.92         4.94 o                         
   3   6   2        195.51        185.34         4.62 o                         
   4   6   2         90.56         82.26         5.50 o                         
   4   6   2         24.80         28.51         3.71 o                         
   4   6   2         86.54         69.53         7.71 o                         
   4   6   2         86.08         86.84         6.98 o                         
   5   6   2         26.67         26.31         2.55 o                         
   6   6   2         31.87         37.09         3.84 o                         
   7   6   2         24.02          8.39        13.58 o                         
   8   6   2         22.56         28.97         7.35 o                         
  -8   7   2          7.36          3.12         7.13 o                         
  -7   7   2         49.26         23.19        13.49 o                         
  -6   7   2          0.14         -0.91         3.11 o                         
  -5   7   2         95.93         98.73         4.83 o                         
  -4   7   2        473.06        424.08        30.73 o                         
  -4   7   2        397.50        493.88        28.77 o                         
  -4   7   2        317.35        275.98        15.96 o                         
  -4   7   2         91.42        230.45        25.56 o                         
  -3   7   2         42.39         41.05         1.83 o                         
  -2   7   2        178.01        181.77         4.42 o                         
  -1   7   2          1.00         -0.55         1.22 o                         
  -1   7   2          0.29         -0.99         0.99 o                         
  -1   7   2          1.21          0.07         1.45 o                         
   0   7   2        222.07        252.93         4.72 o                         
   1   7   2          2.18          5.35         2.00 o                         
   1   7   2          2.18          4.04         1.34 o                         
   1   7   2          0.63          1.31         1.36 o                         
   2   7   2         28.29         24.05         1.86 o                         
   3   7   2         77.61         69.11         2.15 o                         
   4   7   2        141.29        153.62        18.91 o                         
   4   7   2        165.73        172.60        10.06 o                         
   4   7   2        176.94        143.24        16.89 o                         
   4   7   2         40.70         47.47         9.42 o                         
   5   7   2        173.02        170.63         7.34 o                         
   6   7   2         44.32         47.87         5.31 o                         
   7   7   2          3.23        -13.71        13.71 o                         
   8   7   2          2.69          9.56         7.49 o                         
  -7   8   2         11.69         -1.33        13.72 o                         
  -6   8   2         79.49         93.77         5.95 o                         
  -5   8   2         25.26         17.76         3.59 o                         
  -4   8   2         44.99         23.26         9.07 o                         
  -4   8   2         59.20         45.25         6.21 o                         
  -3   8   2          6.07          1.04         1.73 o                         
  -2   8   2         41.20         36.90         2.19 o                         
  -1   8   2         16.42          6.61         1.56 o                         
  -1   8   2          0.90          0.84         1.27 o                         
  -1   8   2          3.11          0.16         1.14 o                         
   0   8   2        275.73        266.33         4.93 o                         
   1   8   2          2.31         -0.54         1.73 o                         
   1   8   2          0.47         -1.08         1.67 o                         
   1   8   2          1.62          0.24         1.72 o                         
   2   8   2         10.50          7.52         2.01 o                         
   3   8   2         60.09         49.85         2.59 o                         
   4   8   2         78.69         86.34         7.43 o                         
   4   8   2         77.59         92.24        16.23 o                         
   5   8   2         14.21         18.92         2.83 o                         
   6   8   2          1.63          5.09         4.53 o                         
   7   8   2          1.47         -6.56        19.01 o                         
   7   8   2          0.90        -15.13        15.13 o                         
  -7   9   2          0.91         -3.66        14.78 o                         
  -6   9   2          0.50         -2.36         5.31 o                         
  -5   9   2         84.55         76.11         6.27 o                         
  -4   9   2         60.46         61.99        10.27 o                         
  -3   9   2         15.53         12.25         2.35 o                         
  -2   9   2         45.45         36.00         2.72 o                         
  -1   9   2         16.00          9.74         1.90 o                         
  -1   9   2          2.39         -0.39         2.10 o                         
  -1   9   2          8.31          6.66         3.42 o                         
   0   9   2         57.18         46.54         1.56 o                         
   1   9   2         35.25         55.44        13.79 o                         
   1   9   2          4.94          2.70         3.08 o                         
   1   9   2         32.86         26.56         2.81 o                         
   1   9   2         17.16          4.02         5.59 o                         
   2   9   2        140.24        133.50         4.98 o                         
   3   9   2        257.93        257.37         7.62 o                         
   4   9   2        152.70        144.27        20.77 o                         
   5   9   2         30.20         21.87         4.17 o                         
   6   9   2         54.12         49.46         5.60 o                         
   7   9   2          7.24         20.77        16.24 o                         
  -6  10   2          0.36         -0.37         5.97 o                         
  -5  10   2         11.60         13.18         4.15 o                         
  -4  10   2          2.40          0.67         9.41 o                         
  -3  10   2         11.79         18.08         2.96 o                         
  -2  10   2        274.97        272.40        11.71 o                         
  -1  10   2         19.72          1.53         3.09 o                         
   0  10   2        226.98        216.67         6.68 o                         
   1  10   2         18.73         10.31         3.35 o                         
   1  10   2          0.08         -4.05         4.05 o                         
   1  10   2          0.28          3.04         4.95 o                         
   2  10   2          3.43          7.56         6.08 o                         
   3  10   2        178.76        180.19         6.30 o                         
   4  10   2         44.62         64.51        15.87 o                         
   4  10   2         48.93         45.64        16.33 o                         
   5  10   2          2.34          0.73         4.45 o                         
   6  10   2          9.13          9.12         7.17 o                         
  -6  11   2         72.33        104.90         9.54 o                         
  -5  11   2          7.70          6.61         4.48 o                         
  -4  11   2         15.97         16.66        15.56 o                         
  -3  11   2         36.54         32.66         3.66 o                         
  -2  11   2         41.37         45.79         4.31 o                         
  -1  11   2          0.19          4.10         5.61 o                         
  -1  11   2          3.34         -5.95         5.95 o                         
   0  11   2         90.63         65.58         4.96 o                         
   1  11   2         43.69         41.97         5.58 o                         
   1  11   2         13.01         11.84         6.26 o                         
   2  11   2         16.62         28.50         4.27 o                         
   3  11   2          2.29          2.57         3.16 o                         
   4  11   2        160.79        154.41        24.07 o                         
   5  11   2         53.01         60.65         6.32 o                         
   6  11   2         17.01        -22.10        22.10 o                         
  -5  12   2         11.22         13.50         5.73 o                         
  -4  12   2         22.84         18.02        17.65 o                         
  -3  12   2         17.60         13.74         3.94 o                         
  -2  12   2         11.48          6.30         5.13 o                         
  -1  12   2          4.28         12.00         5.76 o                         
  -1  12   2          1.15         10.26         6.13 o                         
   0  12   2         20.50         13.72         3.32 o                         
   1  12   2         66.84         83.07         7.47 o                         
   1  12   2         17.76         26.34         8.20 o                         
   1  12   2         61.67         57.04        12.25 o                         
   2  12   2         30.15         35.14         4.90 o                         
   3  12   2         30.31         25.56         4.50 o                         
   4  12   2         35.88         39.26        18.00 o                         
   4  12   2         34.11         32.44        18.53 o                         
   5  12   2          5.14          4.60         6.69 o                         
  -4  13   2          9.59         -3.76        18.23 o                         
  -3  13   2          9.84         19.55         6.21 o                         
  -2  13   2          3.65         -3.38         4.62 o                         
  -1  13   2         22.12         21.87         7.23 o                         
   0  13   2          7.60         11.86         3.51 o                         
   1  13   2          0.69          2.60         6.82 o                         
   2  13   2         12.08         10.03         6.01 o                         
   3  13   2          6.87          4.74         5.61 o                         
   4  13   2         32.79         37.84        20.05 o                         
  -2  14   2          0.68         -4.55         7.14 o                         
  -1  14   2          8.75         12.55        10.62 o                         
   0  14   2          1.77          0.25         5.33 o                         
   1  14   2          0.31         13.19        14.29 o                         
   1  14   2          0.07          3.82         7.37 o                         
   2  14   2          1.47         -0.02         7.38 o                         
  -8   0   2          0.01         -7.74         5.85 o                         
   5   0   0          3.97          8.55         2.15 o                         
   4   0   0          0.03         -3.70         4.03 o                         
  -1   0   4        717.98        680.78        35.93 o                         
  -2   0   4       5088.58       4329.72       397.73 o                         
  -4   0   6         37.90         22.82         4.86 o                         
  -5   0   6         76.63         67.46         3.24 o                         
  -8   0   8         35.41         42.88         6.94 o                         
  -9   1   3          1.25        -12.52        12.52 o                         
  -8   1   3          8.96         -2.51         4.33 o                         
  -7   1   3        103.18        108.91        16.98 o                         
  -6   1   3         39.25         29.85         2.24 o                         
  -5   1   3          4.59          0.57         1.38 o                         
  -4   1   3       1968.52       1946.21        53.54 o                         
  -4   1   3       1016.09        952.07        26.76 o                         
  -4   1   3        292.69        341.68        14.66 o                         
  -4   1   3       1052.10        952.98        55.11 o                         
  -3   1   3        599.22        626.00        10.84 o                         
  -2   1   3       3941.64       4103.34       140.89 o                         
  -2   1   3       6702.15       6729.46       158.88 o                         
  -2   1   3       1135.42       1802.12        81.82 o                         
  -1   1   3        779.75        819.27        15.85 o                         
  -1   1   3        788.81        718.71        37.49 o                         
  -1   1   3        224.61        198.34         3.92 o                         
   0   1   3       5777.21       5894.93       177.65 o                         
   1   1   3        279.39        207.26         3.96 o                         
   1   1   3        969.92        876.56        19.09 o                         
   1   1   3       1292.71       1023.07        35.28 o                         
   2   1   3       1078.31        994.21        23.18 o                         
   2   1   3        184.32        359.83        23.41 o                         
   2   1   3        639.88        584.29        23.93 o                         
   3   1   3       2236.14       2232.84        38.82 o                         
   4   1   3        994.43        931.12        27.42 o                         
   4   1   3        286.45        322.68        12.56 o                         
   4   1   3       1038.91       1004.84        32.50 o                         
   4   1   3       1222.15       1278.94        88.41 o                         
   5   1   3        504.62        494.19         9.32 o                         
   6   1   3        171.64        171.19         5.88 o                         
   7   1   3          1.96          3.48         8.78 o                         
   8   1   3         16.32         16.24         5.56 o                         
   9   1   3          3.52         22.86         8.26 o                         
  -9   2   3          1.08         17.62         9.66 o                         
  -8   2   3         16.82          8.74         4.15 o                         
  -7   2   3         14.51         10.91         6.78 o                         
  -6   2   3         52.68         58.02         2.93 o                         
  -5   2   3         65.09         62.14         2.00 o                         
  -4   2   3        392.16        351.60         9.75 o                         
  -4   2   3        482.93        468.22        33.93 o                         
  -4   2   3        901.57        853.76        30.18 o                         
  -4   2   3        112.97        149.53         6.48 o                         
  -3   2   3         23.64         30.22         1.00 o                         
  -2   2   3       3661.83       3559.41        74.70 o                         
  -2   2   3       2766.36       2465.35        93.04 o                         
  -2   2   3        796.87        997.11        34.31 o                         
  -1   2   3       3908.90       3497.87        70.49 o                         
  -1   2   3      13569.88      12713.95       848.26 o                         
  -1   2   3      13951.54      13141.04       781.66 o                         
   0   2   3         74.94         64.47         1.33 o                         
   1   2   3        328.20        294.65         7.00 o                         
   1   2   3       1576.79       1495.95        48.37 o                         
   1   2   3       1139.36       1240.89        27.13 o                         
   2   2   3       1557.93       1482.84        30.66 o                         
   2   2   3       1066.04        968.77        29.32 o                         
   2   2   3        307.08        419.46        22.25 o                         
   3   2   3        916.10        874.59        14.57 o                         
   4   2   3         49.79         58.27         4.30 o                         
   4   2   3        172.84        160.58         7.26 o                         
   4   2   3        258.16        242.64         7.96 o                         
   4   2   3        187.00        159.31         9.47 o                         
   5   2   3        219.20        233.38         4.85 o                         
   6   2   3         64.99         63.38         3.19 o                         
   7   2   3        111.67        133.26        19.38 o                         
   7   2   3         67.39        115.08        18.58 o                         
   8   2   3         36.65         28.35         5.41 o                         
   9   2   3         13.01         38.81        10.91 o                         
  -9   3   3          6.76          8.09         9.60 o                         
  -8   3   3        160.53        170.70         9.77 o                         
  -7   3   3          6.67         -6.28        12.10 o                         
  -6   3   3        303.24        319.81         9.04 o                         
  -5   3   3        186.60        170.50         3.44 o                         
  -4   3   3         12.56          8.68         1.36 o                         
  -4   3   3          3.62         50.52         3.10 o                         
  -4   3   3        263.59        259.56         8.74 o                         
  -4   3   3        213.45        173.12        13.67 o                         
  -3   3   3         58.78         49.83         1.38 o                         
  -3   3   3         41.28         47.58         6.01 o                         
  -2   3   3        381.02        456.05        15.38 o                         
  -2   3   3       1322.74       1382.17        48.03 o                         
  -2   3   3       1438.65       1668.07        38.29 o                         
  -1   3   3        368.58        338.71         7.67 o                         
  -1   3   3        438.71        356.01        10.95 o                         
  -1   3   3        106.17         92.98         2.53 o                         
   0   3   3         27.06         51.21         1.10 o                         
   1   3   3        657.31        620.13        24.79 o                         
   1   3   3        558.30        525.03        12.93 o                         
   1   3   3        160.82        129.15         3.34 o                         
   2   3   3        328.82        318.55         6.38 o                         
   2   3   3         75.23        157.49        11.58 o                         
   2   3   3        261.18        276.31        13.23 o                         
   3   3   3       1030.24        973.32        17.44 o                         
   4   3   3        333.09        335.92        13.41 o                         
   4   3   3        717.65        688.46        32.81 o                         
   4   3   3        322.15        293.30        10.83 o                         
   4   3   3         92.80        132.91         8.35 o                         
   5   3   3        217.09        216.33         4.74 o                         
   6   3   3         15.42          8.56         2.98 o                         
   7   3   3        170.60        218.86        19.80 o                         
   8   3   3        108.90        154.90         8.44 o                         
   9   3   3         17.09         22.45        10.80 o                         
   9   3   3         59.32         89.55        18.30 o                         
  -9   4   3          0.13          7.03         9.83 o                         
  -8   4   3         15.59         27.06         5.97 o                         
  -7   4   3         13.08         -1.87        12.72 o                         
  -6   4   3         54.54         61.93         3.65 o                         
  -5   4   3        474.99        456.46         9.38 o                         
  -4   4   3        125.93        137.52         5.17 o                         
  -4   4   3          8.56          6.50         1.13 o                         
  -4   4   3          2.47          5.74         1.19 o                         
  -4   4   3         36.65        133.29        17.34 o                         
  -3   4   3         62.00         70.94         1.83 o                         
  -2   4   3       1183.02       1379.50        29.28 o                         
  -2   4   3       1158.08       1172.09        60.96 o                         
  -2   4   3        333.59        361.85        20.13 o                         
  -1   4   3        182.18        215.58         5.98 o                         
  -1   4   3        217.48        244.41         6.68 o                         
  -1   4   3         52.48         56.30         1.84 o                         
   0   4   3        142.84        126.64         2.22 o                         
   1   4   3        221.44        240.64         7.20 o                         
   1   4   3        223.27        229.32         6.23 o                         
   1   4   3         63.79         64.41         2.51 o                         
   2   4   3         40.12         47.87         1.59 o                         
   2   4   3         11.46         20.27         4.46 o                         
   2   4   3         39.78         42.55         6.95 o                         
   3   4   3         66.72         60.01         1.49 o                         
   4   4   3        356.46        360.19        11.63 o                         
   4   4   3        186.17        143.82         6.09 o                         
   4   4   3         53.63         68.13         6.82 o                         
   4   4   3        194.59        246.42        15.11 o                         
   5   4   3          9.67          3.71         1.63 o                         
   6   4   3         94.45         83.50         5.00 o                         
   7   4   3        108.94        115.09        20.72 o                         
   8   4   3          1.24         15.15         5.80 o                         
  -8   5   3          7.89         11.85         5.21 o                         
  -6   5   3        141.80        151.24         6.18 o                         
  -5   5   3        234.13        249.33         6.32 o                         
  -4   5   3        462.62        510.78        16.12 o                         
  -4   5   3         22.28        110.04         5.65 o                         
  -4   5   3         77.35         63.30         3.82 o                         
  -4   5   3        219.77        226.77        17.64 o                         
  -3   5   3         47.23         46.95         1.64 o                         
  -2   5   3        606.64        602.16        11.50 o                         
  -1   5   3        286.19        260.34         7.76 o                         
  -1   5   3       1346.85       1334.11        30.45 o                         
  -1   5   3        993.52       1029.79        30.62 o                         
   0   5   3        625.29        610.44        10.20 o                         
   1   5   3         66.51         55.82         2.16 o                         
   1   5   3        247.11        231.34         6.35 o                         
   1   5   3        230.89        239.61         8.63 o                         
   2   5   3         66.65         72.25         2.33 o                         
   3   5   3         66.85         63.28         1.90 o                         
   4   5   3          0.17         -0.96         1.49 o                         
   4   5   3         32.46         34.12         2.77 o                         
   4   5   3         34.61         32.22         4.36 o                         
   4   5   3          0.05         -0.85         1.60 o                         
   5   5   3         24.57         19.45         1.95 o                         
   6   5   3         29.85         28.18         3.53 o                         
   7   5   3          7.75          0.59        15.15 o                         
   8   5   3         18.90         26.81         7.24 o                         
  -8   6   3         15.35         20.16         7.00 o                         
  -7   6   3        108.18         96.57        17.38 o                         
  -6   6   3         59.42         38.22         3.99 o                         
  -5   6   3          3.60          4.23         2.45 o                         
  -4   6   3         63.15         59.73         3.27 o                         
  -4   6   3          1.46          4.58         1.51 o                         
  -4   6   3          5.07          3.57         1.52 o                         
  -4   6   3         10.50         15.49         7.13 o                         
  -3   6   3         82.57         71.94         2.08 o                         
  -2   6   3        510.04        560.49        11.55 o                         
  -1   6   3         77.45         64.69         2.42 o                         
  -1   6   3          6.24          6.47         1.05 o                         
  -1   6   3         21.65         17.70         1.80 o                         
   0   6   3         26.31         12.06         0.82 o                         
   1   6   3         85.42         98.43         5.23 o                         
   1   6   3        296.55        338.97        14.17 o                         
   1   6   3        710.35        658.13        16.71 o                         
   2   6   3        716.06        703.10        13.58 o                         
   3   6   3         29.14         24.58         1.46 o                         
   4   6   3         19.60         18.22         2.90 o                         
   4   6   3          0.57          0.28         3.00 o                         
   4   6   3          5.05          6.98         5.61 o                         
   4   6   3          0.16          1.18         3.80 o                         
   5   6   3         57.38         49.88         2.94 o                         
   6   6   3         55.94         51.76         4.00 o                         
   7   6   3          5.51          3.30        16.43 o                         
   8   6   3         29.28         33.86         8.62 o                         
  -8   7   3         24.75         17.67         7.11 o                         
  -6   7   3          0.87         -2.29         3.12 o                         
  -5   7   3         25.80         14.90         3.31 o                         
  -4   7   3         73.48         19.81         7.28 o                         
  -4   7   3        208.77        221.89        11.54 o                         
  -4   7   3         15.28         54.18        10.47 o                         
  -4   7   3         53.06         44.66         9.38 o                         
  -3   7   3        100.46         98.35         2.67 o                         
  -2   7   3         10.01         10.95         1.51 o                         
  -1   7   3          0.00         -1.17         1.17 o                         
  -1   7   3          0.63         -0.63         1.50 o                         
  -1   7   3          0.00          1.82         1.40 o                         
   0   7   3          0.50          1.59         0.69 o                         
   1   7   3        234.78        213.68         5.52 o                         
   1   7   3        148.71        142.77         8.21 o                         
   1   7   3         42.84         43.35         4.12 o                         
   2   7   3        552.08        546.33        11.73 o                         
   3   7   3        152.21        132.39         3.16 o                         
   4   7   3         49.45         35.82         8.40 o                         
   4   7   3        194.15        182.86        12.26 o                         
   4   7   3         73.88        141.28        19.06 o                         
   5   7   3         16.88         13.42         3.06 o                         
   6   7   3         32.13         32.51         5.31 o                         
   7   7   3         35.76         12.33        15.07 o                         
   8   7   3          1.45         -2.90        11.09 o                         
   8   7   3          1.15          0.12         9.41 o                         
  -7   8   3          5.70        -11.84        13.12 o                         
  -6   8   3         84.63         91.96         5.87 o                         
  -5   8   3          0.70         -2.92         3.07 o                         
  -4   8   3          0.00          4.34         4.99 o                         
  -4   8   3          0.21         -4.91         7.44 o                         
  -3   8   3         49.73         46.10         2.47 o                         
  -2   8   3         34.81         28.70         2.16 o                         
  -1   8   3          2.88          0.13         1.52 o                         
  -1   8   3          0.70         -1.44         1.70 o                         
  -1   8   3          2.41          4.30         1.90 o                         
   0   8   3         15.11          9.90         0.91 o                         
   1   8   3         32.42         29.94         1.62 o                         
   1   8   3          6.01         10.22         4.61 o                         
   1   8   3         20.85         17.32         3.06 o                         
   2   8   3        815.53        800.61        18.98 o                         
   3   8   3        551.51        565.20        15.62 o                         
   4   8   3         73.87         95.90        16.67 o                         
   4   8   3         73.16         84.05        11.48 o                         
   4   8   3         17.47         26.03         7.69 o                         
   5   8   3         50.79         63.66         4.57 o                         
   6   8   3         39.51         22.50         6.71 o                         
   7   8   3         19.66         26.86        19.99 o                         
   7   8   3         20.82         -4.75        15.40 o                         
  -7   9   3          0.37        -14.43        14.43 o                         
  -6   9   3          6.63          8.90         4.79 o                         
  -5   9   3          9.05          7.38         4.56 o                         
  -4   9   3        185.49        196.38        17.73 o                         
  -3   9   3          2.36          2.67         2.25 o                         
  -2   9   3        374.27        371.99        10.83 o                         
  -1   9   3         54.49         38.51         6.23 o                         
  -1   9   3         59.43         41.86         2.44 o                         
  -1   9   3         15.69          3.23         5.38 o                         
   0   9   3         31.54         30.22         1.42 o                         
   1   9   3         18.12         21.51         7.21 o                         
   1   9   3         63.54         41.14         2.80 o                         
   1   9   3         62.91         37.39         8.40 o                         
   2   9   3         66.97         55.89         3.49 o                         
   3   9   3         14.38         13.62         2.63 o                         
   4   9   3         89.06        122.43        16.42 o                         
   4   9   3         97.08        158.18        15.65 o                         
   5   9   3         11.77         13.91         3.41 o                         
   6   9   3          9.88          4.58         4.39 o                         
   7   9   3          0.27          9.93        12.85 o                         
  -6  10   3         86.46        105.18         8.40 o                         
  -5  10   3         31.26         30.69         4.92 o                         
  -4  10   3         86.37         86.33        12.27 o                         
  -4  10   3         24.48         16.38         6.89 o                         
  -3  10   3         27.34         20.21         2.93 o                         
  -2  10   3          6.66         10.54         4.38 o                         
  -1  10   3         64.13         52.52         4.20 o                         
  -1  10   3         64.05         45.71        10.36 o                         
  -1  10   3         18.45         24.57         7.54 o                         
   0  10   3        110.51         80.49         3.12 o                         
   1  10   3        159.42        142.91         6.95 o                         
   1  10   3         33.71         46.94        10.52 o                         
   1  10   3          9.71         74.50        12.93 o                         
   2  10   3        424.68        395.55        18.13 o                         
   3  10   3        211.79        253.12         9.58 o                         
   4  10   3          1.82         13.14        11.19 o                         
   4  10   3         15.45         -5.58        13.95 o                         
   5  10   3          1.16         -1.89         4.79 o                         
   6  10   3         16.86         11.00         8.38 o                         
  -6  11   3          2.01          4.85         7.66 o                         
  -5  11   3         13.65         14.35         4.96 o                         
  -4  11   3         24.77         25.69        15.54 o                         
  -4  11   3         27.85         30.20        17.04 o                         
  -3  11   3        108.18        102.43         5.63 o                         
  -2  11   3          7.50          1.79         4.73 o                         
  -1  11   3        110.25        112.31         9.95 o                         
  -1  11   3         30.68         34.35         8.76 o                         
   0  11   3        195.79        203.08         8.09 o                         
   1  11   3         87.88         46.82        11.09 o                         
   1  11   3        117.97         76.92         6.76 o                         
   2  11   3         16.63         11.60         4.47 o                         
   3  11   3         87.02         72.12         4.75 o                         
   4  11   3          5.65         17.31        15.99 o                         
   5  11   3          3.67         11.20         5.60 o                         
  -5  12   3         25.69         33.34         6.16 o                         
  -4  12   3         20.21         10.16        17.71 o                         
  -3  12   3         16.95         10.22         4.09 o                         
  -2  12   3         21.16         30.23         5.19 o                         
  -1  12   3         35.74         41.83         6.46 o                         
  -1  12   3          5.18         12.83         6.79 o                         
   0  12   3          3.69         10.09         3.41 o                         
   1  12   3          4.61          0.89         7.54 o                         
   1  12   3          2.47          5.05         6.12 o                         
   2  12   3         31.75         32.01         4.80 o                         
   3  12   3          6.85          6.34         3.20 o                         
   3  12   3          1.96          6.43         7.10 o                         
   4  12   3          5.87         16.43        17.99 o                         
   4  12   3          4.83          2.65        16.82 o                         
   5  12   3         38.79         24.54         8.20 o                         
  -4  13   3          0.79         -5.01        18.31 o                         
  -3  13   3         55.84         68.07         7.22 o                         
  -2  13   3         24.48         22.53         5.40 o                         
  -1  13   3          0.52          4.46         5.93 o                         
   0  13   3         11.10         11.62         3.36 o                         
   1  13   3          0.49          2.58         9.61 o                         
   1  13   3          0.14          3.45         6.03 o                         
   2  13   3         19.89         14.29         6.14 o                         
   3  13   3         37.20         47.53         6.86 o                         
   4  13   3         21.43         19.69        19.96 o                         
  -2  14   3          1.80         -5.43         9.15 o                         
  -1  14   3          0.33         -3.35        13.69 o                         
  -1  14   3          0.26          2.30         6.90 o                         
   0  14   3          3.33         10.40         5.56 o                         
   2  14   3          2.56          4.57         8.88 o                         
  -9   0   4          0.23          5.97        18.19 o                         
  -8   0   4          1.76         -5.97         5.97 o                         
  -6   0   4        156.93        157.80         6.18 o                         
  -5   0   4        586.67        562.02        15.45 o                         
  -4   0   4        209.95        185.22         7.12 o                         
  -4   0   4        209.95        185.26         9.16 o                         
  -3   0   4         25.59         25.94         1.42 o                         
  -2   0   4       5088.58       4557.45       410.77 o                         
  -1   0   4       2492.49       2677.85        73.70 o                         
  -1   0   4        717.98        706.74        19.76 o                         
  -1   0   4       2492.49       2539.42       131.20 o                         
   0   0   4        825.62       1032.57        30.08 o                         
   1   0   4       4749.97       4611.45       163.96 o                         
   1   0   4       1368.26       1106.83        37.91 o                         
   1   0   4       4749.97       4582.87       184.69 o                         
   2   0   4        165.32        185.30         7.05 o                         
   2   0   4        165.32        153.41         6.02 o                         
   2   0   4         47.62         47.90         4.59 o                         
   3   0   4       1044.91        948.75        21.39 o                         
   4   0   4         66.43         59.93         3.58 o                         
   4   0   4         66.43         28.06         4.12 o                         
   4   0   4         19.14         27.33         3.85 o                         
   4   0   4        104.32         60.33        12.40 o                         
   5   0   4          1.05         -2.14         2.14 o                         
   6   0   4         24.86         14.83         3.31 o                         
   7   0   4         40.26         29.76        14.35 o                         
   8   0   4          4.36          4.09         5.26 o                         
   9   0   4         34.09         67.67        16.55 o                         
  -9   1   4          0.35         14.45        10.16 o                         
  -8   1   4          7.64          0.74         4.61 o                         
  -6   1   4        335.96        355.90         8.21 o                         
  -5   1   4         52.84         52.77         1.84 o                         
  -4   1   4         50.05         71.84         4.76 o                         
  -4   1   4        348.08        347.97        20.91 o                         
  -4   1   4         14.04         15.05         1.46 o                         
  -4   1   4          4.04         36.39         6.66 o                         
  -3   1   4        195.14        168.15         3.11 o                         
  -2   1   4        438.43        454.01        14.70 o                         
  -2   1   4       1706.34       1757.41        37.24 o                         
  -2   1   4       1522.02       1645.48        66.01 o                         
  -1   1   4        322.79        283.62         5.90 o                         
  -1   1   4       1120.59       1048.30        20.80 o                         
  -1   1   4       1399.98       1144.54        52.82 o                         
   0   1   4       1465.40       1535.51        28.54 o                         
   1   1   4        226.69        204.27         4.74 o                         
   1   1   4        786.96        891.83        20.67 o                         
   1   1   4        792.48        776.05        24.25 o                         
   2   1   4        148.19        137.48         3.53 o                         
   2   1   4         24.89         78.13         8.48 o                         
   2   1   4         86.40         74.36         3.14 o                         
   3   1   4        684.17        774.00        12.94 o                         
   4   1   4          6.94         20.35         3.08 o                         
   4   1   4          0.15         -0.05         0.86 o                         
   4   1   4          0.04          2.31         2.26 o                         
   4   1   4         44.63         98.81        14.30 o                         
   5   1   4          3.90          5.65         1.32 o                         
   6   1   4         18.03          6.77         2.45 o                         
   7   1   4          2.59          9.51        12.09 o                         
   8   1   4         19.82         26.34         5.32 o                         
   9   1   4          5.80         32.71        10.56 o                         
  -9   2   4          7.02          3.18         7.83 o                         
  -8   2   4         42.32         46.30         4.84 o                         
  -7   2   4         13.88         -1.44        11.34 o                         
  -6   2   4         35.65         36.91         2.56 o                         
  -5   2   4          6.73          3.10         1.35 o                         
  -4   2   4        381.65        392.24        11.39 o                         
  -4   2   4         83.79         98.17         3.98 o                         
  -4   2   4        340.59        275.80        16.41 o                         
  -4   2   4        290.87        296.69        11.11 o                         
  -3   2   4         33.98         28.49         1.06 o                         
  -2   2   4       2014.71       2074.60        39.08 o                         
  -2   2   4        491.89        529.39        17.12 o                         
  -2   2   4       1707.63       1692.56        87.60 o                         
  -1   2   4       1846.75       1972.12        73.80 o                         
  -1   2   4        437.43        441.64         9.33 o                         
  -1   2   4       1518.55       1895.01        41.15 o                         
   0   2   4        118.14         68.19         1.46 o                         
   1   2   4        302.74        341.33         8.25 o                         
   1   2   4         87.21         80.34         2.38 o                         
   1   2   4        305.39        298.88        13.67 o                         
   2   2   4          3.18          2.51         0.93 o                         
   2   2   4         43.23         30.85         1.16 o                         
   2   2   4          0.92         28.37         5.27 o                         
   3   2   4        471.37        454.57         7.91 o                         
   4   2   4        184.97        154.93         9.36 o                         
   4   2   4         28.71         38.51         3.81 o                         
   4   2   4        112.60         99.71         3.96 o                         
   4   2   4         99.66         85.36         4.35 o                         
   5   2   4        110.82         98.54         2.69 o                         
   6   2   4        196.72        196.01         6.61 o                         
   7   2   4        106.24        125.87        19.39 o                         
   8   2   4         27.79         39.02         5.12 o                         
  -9   3   4         41.86         61.62        10.83 o                         
  -8   3   4         33.02         33.16         4.56 o                         
  -7   3   4         23.21         33.43         9.67 o                         
  -7   3   4         31.10         29.47        13.13 o                         
  -6   3   4        203.45        224.43         6.48 o                         
  -5   3   4         34.17         35.52         1.73 o                         
  -4   3   4        665.56        628.69        17.94 o                         
  -4   3   4        133.85        149.37         5.63 o                         
  -4   3   4        583.53        521.43        36.79 o                         
  -4   3   4        464.67        421.97        19.95 o                         
  -3   3   4         15.67         13.57         0.97 o                         
  -2   3   4        310.07        335.89         6.40 o                         
  -2   3   4        234.83        256.53        14.26 o                         
  -2   3   4         67.65         84.66         4.70 o                         
  -1   3   4        343.73        485.85        11.07 o                         
  -1   3   4         99.01        112.95         3.31 o                         
  -1   3   4        504.55        570.20        21.51 o                         
   0   3   4        176.80        143.32         2.96 o                         
   1   3   4         87.37         74.52         2.82 o                         
   1   3   4        306.51        330.00        10.01 o                         
   1   3   4        303.31        327.21        10.69 o                         
   2   3   4          0.53          2.48         0.86 o                         
   2   3   4          0.54          2.39         0.89 o                         
   2   3   4          0.15          0.20         1.93 o                         
   3   3   4        591.56        574.36        11.09 o                         
   4   3   4        330.72        319.82        11.47 o                         
   4   3   4        441.84        457.17        18.03 o                         
   4   3   4         95.27        103.79         7.26 o                         
   4   3   4        341.66        322.34        19.52 o                         
   5   3   4         24.00         24.84         1.75 o                         
   6   3   4         23.90         21.56         2.98 o                         
   7   3   4         20.87         25.94         9.56 o                         
   8   3   4         25.95         41.81         6.52 o                         
  -9   4   4          5.15          3.16        14.76 o                         
  -8   4   4         79.87        100.77         8.79 o                         
  -7   4   4         22.73          9.36        10.77 o                         
  -6   4   4         93.49         87.83         4.04 o                         
  -5   4   4        404.49        402.45         8.80 o                         
  -4   4   4        162.12        157.47         7.31 o                         
  -4   4   4        134.04        115.65         4.86 o                         
  -4   4   4         38.61         38.91         2.05 o                         
  -4   4   4        208.18        170.31        19.80 o                         
  -3   4   4        164.47        168.78         3.49 o                         
  -2   4   4         12.64         13.46         1.12 o                         
  -2   4   4          1.19          4.39         2.60 o                         
  -2   4   4          0.34          1.52         2.74 o                         
  -1   4   4         70.14         76.09         2.31 o                         
  -1   4   4          1.83          2.26         0.79 o                         
  -1   4   4          6.35          6.85         0.82 o                         
   0   4   4       2234.73       2374.28        42.23 o                         
   1   4   4         12.89         18.25         1.24 o                         
   1   4   4         46.55         53.17         1.79 o                         
   1   4   4         44.75         51.54         1.98 o                         
   2   4   4       1202.88       1150.51        21.86 o                         
   3   4   4        250.54        264.99         4.77 o                         
   4   4   4         67.04         66.38         2.80 o                         
   4   4   4         76.88         80.08         3.78 o                         
   4   4   4         19.31         61.71         5.98 o                         
   4   4   4        237.32        256.52        15.30 o                         
   5   4   4         10.14          5.48         1.67 o                         
   6   4   4         30.51         27.81         3.92 o                         
   7   4   4         21.54         41.68        10.21 o                         
   8   4   4         24.42         52.22         7.23 o                         
  -8   5   4         61.05         69.37         7.66 o                         
  -6   5   4        226.59        236.05         8.70 o                         
  -5   5   4          1.18          4.52         1.93 o                         
  -4   5   4        691.47        686.43        20.32 o                         
  -4   5   4        158.16        141.92         6.55 o                         
  -4   5   4        549.05        469.12        20.22 o                         
  -4   5   4        567.07        528.79        38.46 o                         
  -3   5   4        121.39        101.75         2.47 o                         
  -2   5   4         85.26         91.36         2.55 o                         
  -1   5   4        122.83        101.04         2.91 o                         
  -1   5   4         16.22         11.12         1.20 o                         
  -1   5   4         56.32         40.32         1.97 o                         
   0   5   4         16.50         31.44         0.90 o                         
   1   5   4         24.26         29.79         1.57 o                         
   1   5   4          0.15          1.42         0.80 o                         
   1   5   4          0.52          0.34         1.03 o                         
   2   5   4        304.08        275.69         6.66 o                         
   3   5   4        902.42        885.16        17.09 o                         
   4   5   4          6.08          6.36         1.80 o                         
   4   5   4          6.65         12.35         3.15 o                         
   4   5   4          1.75         -0.03         2.18 o                         
   4   5   4         38.38         35.36         5.71 o                         
   5   5   4         43.07         40.94         2.53 o                         
   6   5   4         15.42         14.15         3.28 o                         
   7   5   4         26.33         20.83        15.83 o                         
   8   5   4         20.99         42.89         7.89 o                         
  -8   6   4         23.30         30.91         7.27 o                         
  -7   6   4         66.76        121.48        23.91 o                         
  -7   6   4         37.68         19.37        12.13 o                         
  -6   6   4          0.95          0.68         3.06 o                         
  -5   6   4         79.96         89.43         3.94 o                         
  -4   6   4          6.99          0.80         2.86 o                         
  -4   6   4         26.37         17.49         5.21 o                         
  -4   6   4          1.57          0.98         1.97 o                         
  -4   6   4          0.45          2.48         1.66 o                         
  -3   6   4         56.87         49.26         1.73 o                         
  -2   6   4       1195.69       1197.94        22.16 o                         
  -1   6   4        413.80        375.93        15.56 o                         
  -1   6   4       1436.51       1441.25        51.03 o                         
  -1   6   4       1521.93       1514.25        36.91 o                         
   0   6   4        136.47        135.07         2.55 o                         
   1   6   4         43.22         41.31         3.72 o                         
   1   6   4         70.57         62.04         2.09 o                         
   1   6   4         12.45         17.64         1.81 o                         
   2   6   4        277.26        256.98         5.48 o                         
   3   6   4         43.97         30.59         1.50 o                         
   4   6   4         67.87         56.35         5.97 o                         
   4   6   4         48.84         59.99        10.44 o                         
   4   6   4         81.19         79.30         5.10 o                         
   4   6   4         14.07         15.46         4.96 o                         
   5   6   4        114.58        112.52         4.50 o                         
   6   6   4        104.56        121.24         5.50 o                         
   7   6   4         12.68         -7.34        17.04 o                         
   8   6   4          4.35          9.29         7.18 o                         
  -8   7   4          5.15         13.06         5.73 o                         
  -7   7   4         14.98          6.79        11.86 o                         
  -7   7   4         14.33         12.31        11.12 o                         
  -6   7   4         46.12         42.66         4.31 o                         
  -5   7   4         60.16         56.16         4.14 o                         
  -4   7   4        123.74        102.31         8.98 o                         
  -4   7   4        144.16        159.61         9.61 o                         
  -4   7   4         35.64         48.70        10.39 o                         
  -3   7   4         68.46         60.35         2.05 o                         
  -2   7   4        222.93        220.62         4.97 o                         
  -1   7   4        341.66        327.10         7.57 o                         
  -1   7   4         86.08         83.70         5.51 o                         
  -1   7   4        298.82        316.37        18.27 o                         
   0   7   4         66.87         69.04         1.67 o                         
   1   7   4         16.29         26.38         1.64 o                         
   1   7   4         14.00         20.52         3.79 o                         
   1   7   4          4.03          8.44         1.43 o                         
   2   7   4        312.74        282.01         6.44 o                         
   3   7   4        277.73        234.90         5.46 o                         
   4   7   4        244.14        235.87        14.88 o                         
   4   7   4         70.91         78.84        12.90 o                         
   4   7   4        215.61        260.23        29.98 o                         
   5   7   4         77.03         75.13         4.63 o                         
   6   7   4         43.98         32.46         6.86 o                         
   7   7   4         34.20          8.27        15.55 o                         
  -7   8   4         53.20         20.77        14.32 o                         
  -6   8   4         58.34         53.28         4.31 o                         
  -5   8   4         70.74         73.71         5.12 o                         
  -4   8   4         42.10         26.76         7.23 o                         
  -4   8   4         48.26         63.84        10.00 o                         
  -3   8   4         21.22         15.17         2.10 o                         
  -2   8   4        921.13        910.69        21.34 o                         
  -1   8   4         46.17         35.72         1.64 o                         
  -1   8   4         11.57          8.98         2.57 o                         
  -1   8   4         40.16         40.00         8.34 o                         
   0   8   4        791.62        702.13        13.72 o                         
   1   8   4        132.11        118.93         3.45 o                         
   1   8   4         49.25         55.74         9.53 o                         
   1   8   4         14.19         27.22         4.38 o                         
   2   8   4        186.83        175.21         4.89 o                         
   3   8   4         39.94         40.51         2.53 o                         
   4   8   4         75.56         57.46        10.31 o                         
   4   8   4         60.11         63.56        14.81 o                         
   5   8   4         19.18         17.30         3.36 o                         
   6   8   4          3.22          0.87         5.00 o                         
   7   8   4          1.11         -4.02        19.81 o                         
  -7   9   4          0.25        -14.20        14.20 o                         
  -6   9   4         74.15         96.82         6.90 o                         
  -5   9   4         32.51         41.24         6.29 o                         
  -4   9   4        164.90        161.33        15.66 o                         
  -3   9   4        258.13        254.82         7.71 o                         
  -2   9   4        223.45        196.69         6.62 o                         
  -1   9   4         20.33         12.87         2.11 o                         
  -1   9   4          2.21         -1.60         4.30 o                         
  -1   9   4          0.64         -1.54         4.30 o                         
   0   9   4         75.82         55.75         2.00 o                         
   1   9   4          7.65          5.14         2.87 o                         
   1   9   4          7.14         -1.83         4.25 o                         
   2   9   4         18.02         17.50         3.30 o                         
   3   9   4         49.64         38.26         3.45 o                         
   4   9   4        686.84        734.72        77.18 o                         
   4   9   4        598.87        643.87        44.88 o                         
   5   9   4         62.38         61.89         5.92 o                         
   6   9   4          4.73          2.32         4.98 o                         
   7   9   4         59.16          6.91        17.60 o                         
  -6  10   4         18.81         13.47         8.23 o                         
  -5  10   4         35.52         41.69         5.14 o                         
  -5  10   4         22.62         32.23        10.75 o                         
  -3  10   4         94.80         77.92         4.03 o                         
  -2  10   4        130.83        127.31         7.63 o                         
  -1  10   4        446.13        400.97        13.02 o                         
  -1  10   4        125.71        103.49        14.85 o                         
  -1  10   4        436.41        418.42        44.10 o                         
   0  10   4          6.02         12.35         1.66 o                         
   1  10   4         38.30         36.79         3.56 o                         
   1  10   4         28.34         19.23         6.68 o                         
   2  10   4        184.41        215.79         9.31 o                         
   3  10   4          6.79         14.46         3.24 o                         
   4  10   4         16.21         -8.12        10.83 o                         
   5  10   4         16.49         18.13         4.50 o                         
   6  10   4         20.39         21.32         8.88 o                         
  -6  11   4          6.53          4.75         9.14 o                         
  -5  11   4         18.00         10.37         4.98 o                         
  -4  11   4         23.02         23.87        11.24 o                         
  -3  11   4          6.99          2.41         3.71 o                         
  -2  11   4          5.62         -3.17         4.66 o                         
  -1  11   4        129.76         99.08         9.30 o                         
  -1  11   4         30.09         25.36         7.90 o                         
   0  11   4         23.66         17.30         2.06 o                         
   1  11   4         29.40         17.97         4.95 o                         
   1  11   4         24.82         17.47         7.10 o                         
   2  11   4         23.43         16.58         4.09 o                         
   3  11   4        170.51        174.85         6.78 o                         
   4  11   4         42.88         30.42        16.71 o                         
   5  11   4         29.59         27.78         6.70 o                         
  -5  12   4         37.35         44.38         8.09 o                         
  -4  12   4          2.85        -11.35        11.35 o                         
  -3  12   4         20.86         21.32         4.61 o                         
  -2  12   4         95.69        118.77        10.42 o                         
  -1  12   4          2.13          3.07         6.21 o                         
  -1  12   4          8.12          2.24         6.69 o                         
   0  12   4          0.40          0.20         2.80 o                         
   1  12   4         18.03         19.72         6.14 o                         
   1  12   4         17.38          6.41         6.37 o                         
   2  12   4         13.59         12.16         4.92 o                         
   3  12   4         63.44         56.60         4.44 o                         
   4  12   4          5.67         -4.24        17.37 o                         
   4  12   4          5.97          4.34        17.18 o                         
   5  12   4         13.02         16.02        11.54 o                         
  -4  13   4          2.54        -10.18        17.26 o                         
  -3  13   4         23.81         37.24         7.09 o                         
  -2  13   4         29.30         46.03         6.32 o                         
  -1  13   4          0.16          0.13         7.72 o                         
  -1  13   4          0.02          0.02         5.61 o                         
   0  13   4          8.35          8.81         3.17 o                         
   1  13   4          8.37          6.06         7.87 o                         
   2  13   4         24.55         34.40         6.57 o                         
   3  13   4         13.05         19.18         4.17 o                         
  -2  14   4          3.97         -8.72         8.72 o                         
  -1  14   4         19.31         21.37        14.30 o                         
   0  14   4         10.80         20.10         6.78 o                         
   2  14   4         12.09          6.16         8.33 o                         
   8   0   0          2.92         10.03         8.14 o                         
   5   0   2         96.78        106.60         3.58 o                         
   4   0   2       1490.93       1484.35        68.60 o                         
   2   0   4         47.62         70.22         2.73 o                         
   1   0   4       1368.26       1163.21        41.75 o                         
  -1   0   6        701.64        628.03        16.35 o                         
  -2   0   6         20.67         17.87         1.66 o                         
  -4   0   8         64.66         57.20         5.88 o                         
  -5   0   8         99.92         91.45         3.43 o                         
  -8   0  10          2.43          4.19         5.85 o                         
  -9   1   5          1.48          8.78         9.73 o                         
  -8   1   5          1.81          1.12         5.02 o                         
  -6   1   5        159.14        155.99         5.00 o                         
  -5   1   5        141.44        137.76         3.20 o                         
  -4   1   5        790.51        677.29        25.84 o                         
  -4   1   5       1076.96       1043.64        51.74 o                         
  -4   1   5       1124.55       1130.19        32.64 o                         
  -4   1   5        227.71        299.52        11.00 o                         
  -3   1   5        661.24        646.47        11.35 o                         
  -2   1   5        239.40        260.66         5.66 o                         
  -2   1   5         61.79         63.19         2.72 o                         
  -2   1   5        214.52        209.54        11.39 o                         
  -1   1   5         19.15          7.89         0.54 o                         
  -1   1   5        245.84        226.97         5.99 o                         
  -1   1   5          5.52         40.28         2.63 o                         
   0   1   5         76.43         58.97         1.28 o                         
   1   1   5        455.05        470.12         9.51 o                         
   1   1   5         60.21        122.38         6.40 o                         
   1   1   5         17.34         29.00         2.17 o                         
   2   1   5        270.00        231.55         4.83 o                         
   2   1   5         77.71         56.35         4.97 o                         
   2   1   5        269.77        175.32         9.69 o                         
   3   1   5        561.87        521.34         8.87 o                         
   4   1   5        247.26        241.01        11.78 o                         
   4   1   5        741.93        683.58        28.14 o                         
   4   1   5        240.48        209.21         9.26 o                         
   4   1   5         69.27        100.51        12.09 o                         
   5   1   5         16.22         10.45         1.39 o                         
   6   1   5        219.18        203.54         6.49 o                         
   7   1   5         15.39         18.58        11.56 o                         
   8   1   5          2.17          1.28         4.72 o                         
   9   1   5          0.99          2.56        10.68 o                         
  -9   2   5          0.38         -6.02         9.27 o                         
  -8   2   5         28.55         35.31         4.91 o                         
  -7   2   5         64.27         49.85        14.08 o                         
  -6   2   5        203.63        217.83         5.94 o                         
  -5   2   5         32.57         26.93         1.67 o                         
  -4   2   5         98.86        100.19         3.77 o                         
  -4   2   5         98.94         90.79         7.00 o                         
  -4   2   5         49.15         40.51         2.24 o                         
  -4   2   5         14.16         18.33         1.67 o                         
  -3   2   5        271.79        258.63         4.70 o                         
  -2   2   5        139.96        108.98         2.41 o                         
  -2   2   5         40.05         28.43         2.22 o                         
  -2   2   5        139.04         93.73         5.90 o                         
  -1   2   5          9.21         21.95         1.21 o                         
  -1   2   5          2.65         12.11         0.86 o                         
  -1   2   5         96.41        104.01         3.95 o                         
   0   2   5       2015.77       2147.92        38.38 o                         
   0   2   5       1564.97       2621.60       261.31 o                         
   1   2   5       2250.44       2534.11        73.78 o                         
   1   2   5        626.48        584.28        17.75 o                         
   1   2   5       2174.85       2557.43        71.99 o                         
   2   2   5        882.10        807.58        14.52 o                         
   2   2   5         43.58         54.61         4.74 o                         
   3   2   5       1479.68       1413.32        28.49 o                         
   4   2   5        164.33        150.46         9.32 o                         
   4   2   5        254.09        239.74         7.76 o                         
   4   2   5        151.39        124.13         7.68 o                         
   4   2   5         43.61         61.17         6.23 o                         
   5   2   5        149.43        116.98         3.07 o                         
   6   2   5         23.62         13.19         2.62 o                         
   7   2   5         78.63        112.67        20.84 o                         
   8   2   5          8.47         28.97         5.83 o                         
  -9   3   5         40.22         40.82        10.62 o                         
  -8   3   5         21.51         31.50         4.76 o                         
  -6   3   5        105.69        109.54         3.91 o                         
  -5   3   5        115.86        123.75         3.18 o                         
  -5   3   5         86.49        112.22        12.57 o                         
  -4   3   5        395.50        378.65        14.80 o                         
  -4   3   5       1491.86       1458.31        40.08 o                         
  -4   3   5       1373.00       1227.95        51.23 o                         
  -4   3   5       1465.80       1236.86        85.23 o                         
  -3   3   5       2285.95       2261.47        44.57 o                         
  -2   3   5          0.19          0.87         1.06 o                         
  -2   3   5          0.01          0.39         0.74 o                         
  -2   3   5          0.03          0.44         2.20 o                         
  -1   3   5         98.49         92.66         2.69 o                         
  -1   3   5         11.12         10.89         0.91 o                         
  -1   3   5          3.20          7.62         0.73 o                         
   0   3   5        200.06        232.73         4.74 o                         
   1   3   5        698.16        771.15        24.21 o                         
   1   3   5        201.11        176.04         6.40 o                         
   1   3   5        762.33        770.53        25.45 o                         
   2   3   5        557.50        515.40        34.52 o                         
   2   3   5        568.00        572.87        11.80 o                         
   3   3   5        692.37        681.90        11.90 o                         
   4   3   5       1051.45        847.06        40.13 o                         
   4   3   5       1074.99        954.68        31.04 o                         
   4   3   5        302.88        287.88        19.74 o                         
   4   3   5       1162.56       1071.93        52.55 o                         
   5   3   5         43.48         35.06         2.08 o                         
   6   3   5         63.87         63.38         4.03 o                         
   7   3   5         21.15         -0.00        14.81 o                         
   8   3   5        153.00        205.80        10.82 o                         
  -9   4   5         19.32         19.15        15.63 o                         
  -8   4   5         69.79         84.69         8.44 o                         
  -6   4   5         92.83         83.50         4.22 o                         
  -5   4   5         26.78         21.03         2.08 o                         
  -4   4   5         29.23         29.35         2.60 o                         
  -4   4   5          8.42         21.49         1.79 o                         
  -4   4   5        103.37        114.34         5.43 o                         
  -4   4   5         82.86         78.40         5.65 o                         
  -3   4   5         21.09         19.96         1.11 o                         
  -2   4   5        423.11        378.32         6.82 o                         
  -1   4   5         19.13         20.19         1.22 o                         
  -1   4   5          6.24          6.41         0.78 o                         
  -1   4   5          1.80          1.98         0.67 o                         
   0   4   5          5.07         12.26         0.66 o                         
   0   4   5          3.94         17.67         4.01 o                         
   1   4   5         16.20         20.08         1.40 o                         
   1   4   5        175.25        158.85         3.83 o                         
   1   4   5          4.67          8.18         0.98 o                         
   2   4   5         76.66         78.13         2.10 o                         
   2   4   5         25.86         41.97         5.18 o                         
   3   4   5        176.35        182.84         3.95 o                         
   4   4   5         57.10         49.69         3.09 o                         
   4   4   5         66.94         61.27         6.93 o                         
   4   4   5         16.45         31.56         7.38 o                         
   4   4   5         77.46         75.07         5.26 o                         
   5   4   5        441.62        450.30        10.47 o                         
   5   4   5         77.27        587.90        57.27 o                         
   6   4   5         23.98         18.64         3.82 o                         
   7   4   5         19.05         43.84        16.48 o                         
   8   4   5         18.37         27.18         6.89 o                         
  -8   5   5          2.83          2.88         5.66 o                         
  -7   5   5        111.61         89.39        15.80 o                         
  -6   5   5         59.37         54.12         3.93 o                         
  -5   5   5         80.12         78.48         2.86 o                         
  -4   5   5         34.44         39.17         4.63 o                         
  -4   5   5        119.58        106.59         7.19 o                         
  -4   5   5        137.60        162.23         6.59 o                         
  -4   5   5        119.62        113.32        11.13 o                         
  -3   5   5         56.66         55.09         1.70 o                         
  -2   5   5        192.53        149.45         3.51 o                         
  -1   5   5         82.54         99.37         2.81 o                         
  -1   5   5         82.39        107.78         4.23 o                         
  -1   5   5         23.73         28.53         2.19 o                         
   0   5   5        751.34        734.27        12.58 o                         
   1   5   5         36.89         43.23         1.74 o                         
   1   5   5          0.39          0.41         0.89 o                         
   1   5   5          1.34         -0.63         1.02 o                         
   2   5   5        131.45        131.02         3.17 o                         
   2   5   5          0.01        243.56        23.31 o                         
   3   5   5         68.57         58.79         1.74 o                         
   4   5   5        283.91        244.84        13.32 o                         
   4   5   5        301.69        274.55        12.30 o                         
   4   5   5        283.34        264.38        19.03 o                         
   5   5   5         28.08         26.61         2.27 o                         
   6   5   5         18.55         14.80         3.43 o                         
   7   5   5         80.81         70.17        12.02 o                         
   8   5   5         11.14         18.36         7.55 o                         
  -8   6   5         72.97         77.79         7.94 o                         
  -7   6   5         70.48         78.91        16.72 o                         
  -7   6   5         70.51         43.29        13.07 o                         
  -6   6   5        207.54        235.37         8.24 o                         
  -5   6   5         10.30          2.75         2.53 o                         
  -4   6   5         15.72          7.48         3.01 o                         
  -4   6   5         40.35         34.62         3.21 o                         
  -4   6   5         15.55         11.96         3.60 o                         
  -4   6   5          4.48          8.10         2.23 o                         
  -3   6   5         30.28         27.23         1.36 o                         
  -2   6   5        775.77        765.72        14.76 o                         
  -1   6   5        107.41        103.96         2.96 o                         
  -1   6   5         94.97         91.79         4.06 o                         
  -1   6   5         27.36         28.67         3.53 o                         
   0   6   5          0.03          3.67         0.58 o                         
   1   6   5         26.31         18.10         1.44 o                         
   1   6   5          0.01          0.77         1.00 o                         
   1   6   5          0.05          0.45         1.52 o                         
   2   6   5        383.61        366.47         7.86 o                         
   3   6   5         22.81         23.85         1.63 o                         
   4   6   5         34.62         39.77         6.54 o                         
   4   6   5         65.34         61.18         6.40 o                         
   4   6   5         32.99         31.22         4.68 o                         
   4   6   5          9.50         33.15         8.20 o                         
   5   6   5        115.64        108.91         4.96 o                         
   6   6   5         36.97         41.63         4.36 o                         
   7   6   5         53.04         35.25        18.06 o                         
   8   6   5         18.00         14.92         6.84 o                         
  -8   7   5         66.13         81.07         9.62 o                         
  -7   7   5          2.53         15.50        18.80 o                         
  -7   7   5          1.82         -6.10        11.07 o                         
  -6   7   5         18.75         15.34         4.35 o                         
  -5   7   5         49.84         49.72         4.00 o                         
  -4   7   5         99.06         99.37        15.67 o                         
  -4   7   5        125.52        103.13         6.70 o                         
  -4   7   5         24.43         26.20         7.30 o                         
  -3   7   5        230.59        203.20         4.35 o                         
  -2   7   5        184.23        173.21         3.87 o                         
  -1   7   5         11.97         27.15         1.78 o                         
  -1   7   5          7.93         18.88         1.89 o                         
  -1   7   5          2.29          7.71         2.82 o                         
   0   7   5        964.64        946.22        18.15 o                         
   1   7   5        120.65        121.25         3.45 o                         
   1   7   5         34.26         33.68         4.31 o                         
   1   7   5        118.92        102.38        13.21 o                         
   2   7   5         14.15         18.42         1.67 o                         
   3   7   5        124.64        126.57         3.36 o                         
   4   7   5         27.96         41.87         8.67 o                         
   4   7   5        181.29        164.98        15.48 o                         
   5   7   5        114.50        112.95         5.04 o                         
   6   7   5         30.49         29.49         5.59 o                         
   7   7   5          4.81          5.81        18.31 o                         
  -7   8   5         18.17        -12.55        12.61 o                         
  -6   8   5          0.21          1.71         4.60 o                         
  -5   8   5          6.03          4.72         4.16 o                         
  -5   8   5          2.11          1.80         6.19 o                         
  -4   8   5         64.76         62.45         6.21 o                         
  -3   8   5        327.09        289.89         7.34 o                         
  -2   8   5        341.50        341.32         8.87 o                         
  -1   8   5        301.85        280.70         6.27 o                         
  -1   8   5         82.86         83.96        11.90 o                         
  -1   8   5        287.66        289.32        21.76 o                         
   0   8   5        383.52        361.19         7.18 o                         
   1   8   5         28.31         23.14         2.14 o                         
   1   8   5          1.95          4.78         2.91 o                         
   1   8   5          6.77          5.23         4.17 o                         
   2   8   5        196.04        185.60         5.24 o                         
   3   8   5        390.51        392.28        10.97 o                         
   4   8   5         41.62         45.18         9.68 o                         
   4   8   5         28.69         37.54         9.79 o                         
   5   8   5         67.11         76.48         4.58 o                         
   6   8   5         21.37         17.92         5.15 o                         
   7   8   5         44.29         49.93        20.60 o                         
  -6   9   5         42.91         49.27         6.54 o                         
  -5   9   5         10.83         10.42         4.35 o                         
  -4   9   5        318.75        364.17        28.02 o                         
  -3   9   5         40.32         44.77         3.45 o                         
  -2   9   5         59.47         59.63         3.60 o                         
  -1   9   5          3.82          4.45         2.81 o                         
  -1   9   5          0.51          0.46         4.49 o                         
   0   9   5         14.65          4.57         1.14 o                         
   1   9   5         37.79         48.13         3.38 o                         
   1   9   5          0.00          4.10         4.85 o                         
   1   9   5          0.00          1.73         3.06 o                         
   2   9   5         37.86         23.35         3.07 o                         
   3   9   5         39.86         28.86         3.39 o                         
   4   9   5          3.21         16.93         9.55 o                         
   4   9   5          7.73        133.53        22.85 o                         
   5   9   5         39.26         36.65         4.49 o                         
   6   9   5          3.10         12.44         6.66 o                         
  -6  10   5         11.00          0.82         8.11 o                         
  -5  10   5          7.32         -1.40         4.65 o                         
  -3  10   5        116.28        120.27         6.38 o                         
  -2  10   5         55.33         62.71         6.41 o                         
  -1  10   5          9.96         11.84         6.15 o                         
  -1  10   5         42.75         28.81         3.91 o                         
   0  10   5        264.23        284.85         8.26 o                         
   1  10   5          6.65         10.00         3.40 o                         
   1  10   5          3.28          6.04         5.84 o                         
   2  10   5        112.74        122.89         7.66 o                         
   3  10   5         47.65         41.50         3.96 o                         
   4  10   5         35.90         29.02        14.97 o                         
   4  10   5         25.96         20.64        14.78 o                         
   5  10   5         54.10         59.60         5.74 o                         
   6  10   5          9.17         -0.98        10.09 o                         
  -6  11   5          7.47          9.57         9.15 o                         
  -5  11   5         19.93         23.42         5.20 o                         
  -4  11   5         58.12         82.58        18.63 o                         
  -3  11   5         26.95         24.76         4.21 o                         
  -2  11   5         27.42         16.18         4.64 o                         
  -1  11   5         23.05         12.69         4.64 o                         
  -1  11   5          4.58          6.95         5.97 o                         
   0  11   5          2.07          1.58         1.67 o                         
   1  11   5         91.89         68.99         5.44 o                         
   1  11   5         78.81         37.74         9.65 o                         
   2  11   5          3.65          5.94         4.64 o                         
   3  11   5         22.97         13.32         3.38 o                         
   4  11   5         71.07         62.44        18.71 o                         
   5  11   5          9.75         -0.56         6.86 o                         
  -5  12   5          1.79         -1.91         6.90 o                         
  -4  12   5         16.22         10.12        11.84 o                         
  -3  12   5          2.14          3.71         4.60 o                         
  -2  12   5          5.20          4.34         6.18 o                         
  -1  12   5          7.28          0.39         9.61 o                         
  -1  12   5          0.65          0.50         5.86 o                         
   0  12   5          0.19          3.01         2.29 o                         
   1  12   5         54.59         43.60         6.28 o                         
   1  12   5         54.41         29.92         9.26 o                         
   2  12   5         10.35          9.76         5.01 o                         
   3  12   5         24.05         30.45         4.14 o                         
   4  12   5         15.25         15.18        10.10 o                         
  -4  13   5         58.00         51.47        19.89 o                         
  -3  13   5         63.80         84.59         8.99 o                         
  -2  13   5         17.21         22.41         7.12 o                         
  -1  13   5          7.82          5.91         8.10 o                         
   0  13   5          8.83          7.12         3.97 o                         
   1  13   5          1.15         -6.54        10.01 o                         
   1  13   5          2.85         42.11        20.29 o                         
   2  13   5          7.99          7.10         6.24 o                         
   3  13   5         18.72         29.50         4.83 o                         
  -2  14   5          5.84          7.41         7.96 o                         
  -1  14   5          3.43         20.69        10.46 o                         
   0  14   5         84.49        102.55         8.34 o                         
   1  14   5         31.16         36.54        18.47 o                         
   2  14   5         19.93         21.35        15.62 o                         
  -9   0   6          1.75          7.11        12.07 o                         
  -8   0   6         87.10         70.09        10.28 o                         
  -6   0   6         94.51        106.74         5.80 o                         
  -5   0   6        266.02        254.60         9.21 o                         
  -4   0   6         37.90         40.05         2.58 o                         
  -4   0   6        131.56         99.80         5.33 o                         
  -4   0   6        150.69        121.80        15.25 o                         
  -4   0   6        131.56         85.30        10.43 o                         
  -3   0   6        475.62        407.27         9.68 o                         
  -2   0   6         71.74         63.18         2.38 o                         
  -2   0   6         20.67         17.11         1.99 o                         
  -1   0   6       2435.77       2332.49        60.17 o                         
  -1   0   6       2435.77       2389.81       154.69 o                         
  -1   0   6        701.64        581.27        38.15 o                         
   0   0   6        454.85        521.15        11.77 o                         
   1   0   6        369.63        523.04        16.31 o                         
   1   0   6        369.63        492.28        49.21 o                         
   2   0   6          1.12          0.93         1.43 o                         
   2   0   6          1.12          3.85         1.78 o                         
   3   0   6         60.72         60.89         2.25 o                         
   4   0   6        223.63        184.40        12.73 o                         
   4   0   6        223.63        212.80        12.26 o                         
   4   0   6        288.28        255.64        20.22 o                         
   5   0   6         36.06         29.11         2.19 o                         
   6   0   6         53.62         42.64         4.51 o                         
   7   0   6         32.22         32.77        15.34 o                         
   8   0   6          0.59          3.53         7.72 o                         
  -9   1   6         39.94         50.03         8.93 o                         
  -8   1   6         25.46         27.35         5.52 o                         
  -6   1   6         17.26         13.89         2.68 o                         
  -5   1   6        149.11        154.35         3.56 o                         
  -4   1   6        154.40        139.71         6.66 o                         
  -4   1   6        440.85        477.32        15.30 o                         
  -4   1   6         44.48         61.56         4.12 o                         
  -4   1   6        154.44        158.25        13.13 o                         
  -3   1   6        214.10        222.24         4.09 o                         
  -2   1   6          0.78          4.51         1.65 o                         
  -2   1   6         78.49         56.69         1.55 o                         
  -2   1   6          0.22         25.78         2.87 o                         
  -1   1   6       1388.06       1482.14        31.52 o                         
  -1   1   6       1370.72       1337.42        56.87 o                         
  -1   1   6        394.84        391.22        13.95 o                         
   0   1   6       2159.09       2318.49        41.62 o                         
   1   1   6        204.07        228.77        16.22 o                         
   1   1   6        216.76        222.66         5.58 o                         
   1   1   6         58.78         55.05         3.49 o                         
   2   1   6         46.72         55.20         1.59 o                         
   2   1   6         24.46         28.83         2.72 o                         
   3   1   6        102.09         94.11         2.25 o                         
   4   1   6         76.40         90.71         4.69 o                         
   4   1   6         39.48         48.24         4.22 o                         
   4   1   6        540.94        497.90        25.85 o                         
   4   1   6         11.37         80.86        10.40 o                         
   5   1   6         58.71         65.14         2.17 o                         
   6   1   6         24.74         21.24         3.20 o                         
   7   1   6         10.60         33.17        12.47 o                         
   8   1   6          0.63          6.68         5.45 o                         
  -9   2   6          3.83          5.48         9.69 o                         
  -8   2   6        178.94        206.76         9.35 o                         
  -6   2   6        103.65        108.98         4.01 o                         
  -5   2   6        172.61        165.40         3.77 o                         
  -4   2   6        345.96        304.82         9.59 o                         
  -4   2   6        296.17        234.48        13.43 o                         
  -4   2   6         85.32         82.10         5.49 o                         
  -4   2   6        324.88        255.31        15.65 o                         
  -3   2   6       1399.95       1402.80        25.83 o                         
  -2   2   6       2923.50       3315.07        59.60 o                         
  -2   2   6        838.52        776.10        41.00 o                         
  -1   2   6        888.92        943.74        27.97 o                         
  -1   2   6         75.60        111.53         5.42 o                         
  -1   2   6        262.44        306.87        10.61 o                         
   0   2   6         12.72         25.92         0.84 o                         
   1   2   6       1829.57       2308.23        53.24 o                         
   1   2   6        447.98        510.63        27.28 o                         
   1   2   6       1555.18       2198.44       119.94 o                         
   2   2   6        315.75        304.53         5.92 o                         
   2   2   6         44.86         85.28         8.50 o                         
   2   2   6        155.73        132.72         9.77 o                         
   3   2   6         47.72         52.53         1.80 o                         
   4   2   6         49.07         47.27         3.08 o                         
   4   2   6        102.89         86.19         9.42 o                         
   4   2   6          0.19          2.00         1.70 o                         
   5   2   6          8.64          6.92         1.66 o                         
   6   2   6         95.07         92.14         4.18 o                         
   7   2   6         22.06         31.87        12.13 o                         
   8   2   6         64.14         83.82         7.16 o                         
  -9   3   6          7.47          9.47         8.00 o                         
  -8   3   6         39.41         63.27         5.38 o                         
  -6   3   6         12.76          3.06         2.35 o                         
  -5   3   6        263.24        259.78         5.80 o                         
  -4   3   6        130.77        188.58         7.22 o                         
  -4   3   6         10.94         53.61         2.99 o                         
  -4   3   6        133.25        122.34         8.25 o                         
  -4   3   6         37.98         31.31         3.19 o                         
  -3   3   6        740.43        720.87        15.02 o                         
  -2   3   6        197.04        189.76         3.59 o                         
  -2   3   6         10.50         53.95         5.18 o                         
  -1   3   6         64.18         74.10         2.89 o                         
  -1   3   6        423.91        423.49        10.00 o                         
  -1   3   6        222.80        241.91         7.25 o                         
   0   3   6       4029.83       4379.25        78.29 o                         
   1   3   6        806.54        966.12        25.96 o                         
   1   3   6        231.52        231.16         8.87 o                         
   1   3   6        803.73       1011.19        36.56 o                         
   2   3   6        128.13        106.29         2.40 o                         
   2   3   6         15.52         50.23         5.43 o                         
   2   3   6         53.88         66.33         8.63 o                         
   3   3   6        531.56        483.02         9.06 o                         
   4   3   6         57.09         54.29         6.67 o                         
   4   3   6         33.55         32.59         3.98 o                         
   4   3   6        177.77        165.26         6.30 o                         
   5   3   6        164.31        145.68         4.56 o                         
   6   3   6          1.57          4.33         3.60 o                         
   7   3   6          2.09          8.81        15.27 o                         
   8   3   6         12.89         35.67         7.01 o                         
  -9   4   6          8.10         -1.78        14.35 o                         
  -8   4   6         72.69         73.96         6.18 o                         
  -6   4   6        404.78        458.81        14.84 o                         
  -5   4   6         32.52         30.23         2.15 o                         
  -4   4   6        591.15        615.71        41.05 o                         
  -4   4   6        644.78        710.91        21.23 o                         
  -4   4   6        170.29        187.89         7.88 o                         
  -4   4   6        610.46        576.07        33.87 o                         
  -3   4   6        187.29        184.01         3.58 o                         
  -2   4   6        183.80        235.07         4.96 o                         
  -2   4   6         50.80         58.38         6.47 o                         
  -1   4   6        556.79        557.60        13.93 o                         
  -1   4   6        159.04        136.51         4.62 o                         
  -1   4   6        552.13        584.43        19.87 o                         
   0   4   6       1402.86       1395.80        24.13 o                         
   1   4   6         61.70         61.01         2.71 o                         
   1   4   6        138.09        126.28         3.37 o                         
   1   4   6         17.77         22.24         2.06 o                         
   2   4   6         83.05         79.08         2.17 o                         
   2   4   6         16.08         45.72         7.26 o                         
   3   4   6        273.17        262.96         5.32 o                         
   4   4   6         87.02         77.58         4.64 o                         
   4   4   6         43.82         39.90         3.93 o                         
   4   4   6         12.62         22.94         3.89 o                         
   4   4   6         64.18         59.33         6.95 o                         
   5   4   6        174.64        177.42         5.21 o                         
   6   4   6        110.81        111.27         6.07 o                         
   7   4   6         35.95         56.76        11.37 o                         
   8   4   6         21.58         34.67         7.88 o                         
  -8   5   6         95.06        123.25         8.72 o                         
  -6   5   6         14.45         14.71         3.38 o                         
  -5   5   6         69.39         65.75         2.76 o                         
  -4   5   6        112.16        106.90         5.01 o                         
  -4   5   6         32.30         38.08         3.49 o                         
  -4   5   6        112.12         88.69         5.53 o                         
  -3   5   6        325.78        327.93         6.81 o                         
  -2   5   6        456.24        477.92         9.26 o                         
  -1   5   6        123.80        160.85         4.06 o                         
  -1   5   6        123.42        153.95         6.13 o                         
  -1   5   6         35.55         38.34         2.98 o                         
   0   5   6        235.70        227.53         4.35 o                         
   1   5   6          3.64          4.24         0.99 o                         
   1   5   6         16.21         11.99         1.22 o                         
   1   5   6         12.62         13.45         1.80 o                         
   2   5   6        290.79        267.38         5.49 o                         
   3   5   6         32.10         27.84         1.46 o                         
   4   5   6         41.27         41.39         6.71 o                         
   4   5   6         53.09         51.25         6.59 o                         
   4   5   6         22.92         15.36         3.54 o                         
   5   5   6          5.22          2.80         2.40 o                         
   6   5   6          4.05          9.02         3.84 o                         
   7   5   6          1.36         -4.72         9.53 o                         
   8   5   6          2.73         -0.94         7.21 o                         
  -8   6   6         17.25         12.94         6.54 o                         
  -7   6   6         83.57        106.24        18.06 o                         
  -6   6   6        109.99        107.36         5.00 o                         
  -5   6   6         88.48         75.25         3.55 o                         
  -4   6   6         66.22         66.56         4.65 o                         
  -4   6   6         19.03         19.28         4.26 o                         
  -4   6   6         66.06         64.09        10.34 o                         
  -4   6   6         80.12         70.28         7.73 o                         
  -3   6   6         45.78         33.56         1.55 o                         
  -2   6   6        222.13        230.84         5.11 o                         
  -1   6   6         91.18         72.18         2.27 o                         
  -1   6   6         91.16         69.21         3.91 o                         
  -1   6   6         26.26         17.68         2.87 o                         
   0   6   6        152.73        122.10         2.47 o                         
   1   6   6         18.01         11.72         1.26 o                         
   1   6   6          2.43          0.12         1.38 o                         
   1   6   6          8.44          5.06         2.32 o                         
   2   6   6        534.57        515.76        12.49 o                         
   3   6   6         92.07         80.12         2.42 o                         
   4   6   6        233.93        200.66        13.47 o                         
   4   6   6        136.74        153.21        14.45 o                         
   5   6   6         31.55         26.84         3.47 o                         
   6   6   6        107.87         96.50         6.73 o                         
   7   6   6         45.51         56.61        19.75 o                         
   7   6   6         91.98         94.20        21.30 o                         
   8   6   6          0.44          6.36         7.44 o                         
  -8   7   6          0.40          3.27         5.82 o                         
  -7   7   6          6.83         -1.37        11.12 o                         
  -6   7   6        151.33        153.03         8.85 o                         
  -5   7   6          4.88          1.08         3.40 o                         
  -4   7   6        516.58        510.78        24.39 o                         
  -4   7   6        144.70        149.73        12.98 o                         
  -4   7   6        522.76        430.90        30.58 o                         
  -3   7   6         83.10         71.77         2.19 o                         
  -2   7   6         41.15         43.60         1.77 o                         
  -1   7   6         40.24         41.96         1.84 o                         
  -1   7   6          5.99          9.21         2.49 o                         
  -1   7   6          1.72          5.09         3.80 o                         
   0   7   6        593.48        542.69        10.64 o                         
   1   7   6        747.45        812.14        21.51 o                         
   1   7   6        747.24        757.80        75.05 o                         
   1   7   6        215.25        197.01        14.26 o                         
   2   7   6        576.95        548.85        11.52 o                         
   3   7   6        681.22        699.95        15.03 o                         
   4   7   6        167.43        171.21        15.24 o                         
   4   7   6         55.53         48.21        13.46 o                         
   5   7   6        254.98        267.21         8.88 o                         
   6   7   6         40.68         42.71         6.00 o                         
   7   7   6          3.90        -16.88        16.88 o                         
  -7   8   6          2.19        -12.34        12.34 o                         
  -6   8   6          2.76         -2.63         5.05 o                         
  -5   8   6         28.58         43.39         4.34 o                         
  -5   8   6         32.50         17.11        17.66 o                         
  -4   8   6         60.88         44.29         9.90 o                         
  -3   8   6         96.59        113.66         3.59 o                         
  -2   8   6        500.22        500.30        13.45 o                         
  -1   8   6         76.72         74.06         2.66 o                         
  -1   8   6         74.77         87.85         8.90 o                         
  -1   8   6         21.54         25.66         6.57 o                         
   0   8   6         38.98         30.75         1.52 o                         
   1   8   6        398.46        413.68        10.63 o                         
   1   8   6          9.69         39.43         5.82 o                         
   1   8   6         33.65         75.63        11.43 o                         
   2   8   6        734.45        693.61        18.49 o                         
   3   8   6         53.61         63.35         2.94 o                         
   4   8   6         22.88         24.32         9.14 o                         
   4   8   6         56.82         50.39        10.36 o                         
   5   8   6          2.58          4.50         3.31 o                         
   6   8   6         14.53         14.92         4.85 o                         
  -7   9   6          2.33        -10.61        14.24 o                         
  -6   9   6         36.78         35.17         5.15 o                         
  -5   9   6         30.67         26.43         4.51 o                         
  -4   9   6        328.28        408.06        30.73 o                         
  -3   9   6        126.72        102.43         4.82 o                         
  -2   9   6         11.78          7.19         2.42 o                         
  -1   9   6        131.19        120.78         4.20 o                         
  -1   9   6        131.19        120.09        11.25 o                         
  -1   9   6         37.79         45.77         9.76 o                         
   0   9   6         50.87         55.30         2.61 o                         
   1   9   6        708.83        782.20        27.65 o                         
   1   9   6        685.93        584.31        59.25 o                         
   1   9   6        197.59        167.76        19.59 o                         
   2   9   6         75.84         63.63         3.83 o                         
   3   9   6        157.66        150.75         7.20 o                         
   4   9   6         67.35         52.63        14.39 o                         
   5   9   6          2.02         -2.75         3.66 o                         
   6   9   6         54.12         54.71         6.46 o                         
  -6  10   6         23.95          8.02         8.29 o                         
  -5  10   6          4.02         -1.72         4.59 o                         
  -3  10   6          2.06          4.13         3.72 o                         
  -2  10   6         33.46         30.53         4.09 o                         
  -1  10   6         12.63         18.35         4.66 o                         
   0  10   6          0.38         -0.07         1.67 o                         
   1  10   6        106.92         91.17         6.43 o                         
   1  10   6         87.76         85.98        17.57 o                         
   2  10   6          4.44          3.87         3.53 o                         
   3  10   6        169.94        160.70         6.88 o                         
   4  10   6        120.55         88.94        18.71 o                         
   4  10   6        109.03         64.47        16.64 o                         
   5  10   6         14.86         16.39         4.33 o                         
   6  10   6          3.69         -9.96         9.96 o                         
  -6  11   6         36.27         53.95        11.03 o                         
  -5  11   6         12.62         18.05         5.61 o                         
  -4  11   6          2.65        -14.03        14.03 o                         
  -3  11   6         79.66         83.84         6.35 o                         
  -2  11   6         10.31         17.67         4.80 o                         
  -1  11   6         68.11         60.07         6.28 o                         
  -1  11   6         13.08         14.95         6.74 o                         
   0  11   6          0.15          2.32         1.70 o                         
   1  11   6         27.25         33.45         4.36 o                         
   1  11   6         26.05         20.53         7.08 o                         
   2  11   6         38.14         21.71         4.89 o                         
   3  11   6         28.78         24.76         3.99 o                         
   4  11   6          1.93          7.33        15.78 o                         
   4  11   6          4.22         -8.64        15.39 o                         
   5  11   6          6.52          2.13         4.96 o                         
  -5  12   6         11.20         -1.64         6.82 o                         
  -4  12   6          3.97        -12.19        16.37 o                         
  -3  12   6         18.31         13.24         4.87 o                         
  -2  12   6         19.88         39.03         6.69 o                         
  -1  12   6         16.32         10.40         8.09 o                         
  -1  12   6          0.19         -1.21         5.36 o                         
   0  12   6          7.29          6.32         2.95 o                         
   1  12   6         24.16         16.53         7.73 o                         
   1  12   6         24.16         15.41         6.76 o                         
   2  12   6          1.92          4.13         6.05 o                         
   3  12   6          3.44          8.27         4.50 o                         
   4  12   6         31.84          4.68        16.25 o                         
  -4  13   6          0.01          9.85         7.68 o                         
  -4  13   6          0.00         -5.81         7.48 o                         
  -3  13   6          9.26         14.99         6.52 o                         
  -2  13   6          4.72         -1.95         7.57 o                         
  -1  13   6          3.59          0.66         9.75 o                         
   0  13   6          0.59         -0.36         3.06 o                         
   1  13   6         71.99         89.83        11.07 o                         
   2  13   6         12.77         10.07         6.97 o                         
   3  13   6         11.52         10.51         5.68 o                         
  -2  14   6         38.31         70.77        11.28 o                         
  -2  14   6         40.87         23.81        16.80 o                         
  -1  14   6          9.24         23.88        11.30 o                         
   0  14   6          1.98         -1.62         5.10 o                         
   1  14   6         42.89         48.80        13.63 o                         
   8   0   2          1.22          7.45         8.15 o                         
   5   0   4          0.30          2.98         2.16 o                         
   4   0   4         19.14         19.01         3.85 o                         
   2   0   6          0.32          3.36         1.67 o                         
   1   0   6        106.47        122.73         3.99 o                         
  -1   0   8         27.84         28.03         1.82 o                         
  -2   0   8          3.83          2.17         1.45 o                         
  -4   0  10         79.39         64.27         4.30 o                         
  -5   0  10        111.76        115.58         4.51 o                         
  -8   0  12          0.54          9.80         7.79 o                         
  -9   1   7          9.70         17.92         7.27 o                         
  -8   1   7         11.64          5.70         5.41 o                         
  -6   1   7        316.81        360.52        10.40 o                         
  -5   1   7          8.90         12.07         1.41 o                         
  -4   1   7         23.61         46.04         2.59 o                         
  -4   1   7          6.79          9.87         1.54 o                         
  -4   1   7         23.56         23.73         4.21 o                         
  -4   1   7         92.83        120.14        15.87 o                         
  -3   1   7       1465.69       1417.47        25.02 o                         
  -2   1   7         84.33        109.08         2.36 o                         
  -2   1   7         22.26         27.58         2.68 o                         
  -1   1   7         44.06         21.85         2.02 o                         
  -1   1   7        102.84         78.90         2.25 o                         
  -1   1   7         12.69         15.61         2.68 o                         
   0   1   7         33.73         17.28         0.77 o                         
   1   1   7        716.50        841.88        17.93 o                         
   1   1   7        714.95        896.94        60.68 o                         
   1   1   7        205.95        171.33        12.27 o                         
   2   1   7        304.12        308.50         5.67 o                         
   3   1   7         69.50         77.01         2.00 o                         
   4   1   7         36.46         35.32         3.58 o                         
   4   1   7         47.57         49.52         6.21 o                         
   5   1   7         11.52         11.09         1.76 o                         
   6   1   7         52.65         42.87         3.89 o                         
   7   1   7         59.33         69.57        10.61 o                         
   8   1   7          1.33          7.47         5.77 o                         
  -9   2   7          8.79         10.84         5.54 o                         
  -8   2   7         30.79         38.04         5.13 o                         
  -6   2   7        207.68        217.75         6.92 o                         
  -5   2   7         32.10         33.34         1.79 o                         
  -4   2   7         88.53         97.49         6.44 o                         
  -4   2   7         73.63         88.26         3.71 o                         
  -4   2   7         44.92         27.63         5.67 o                         
  -4   2   7         12.94         17.51         1.70 o                         
  -3   2   7       1367.86       1279.68        25.86 o                         
  -2   2   7        600.36        672.25        12.10 o                         
  -2   2   7        555.50        478.45        31.40 o                         
  -2   2   7        160.02        174.95        10.18 o                         
  -1   2   7        274.39        292.28        16.76 o                         
  -1   2   7       1400.53       1599.25        33.62 o                         
  -1   2   7        952.55       1073.62        49.40 o                         
   0   2   7        902.17       1084.84        21.90 o                         
   1   2   7       3468.48       4160.09        85.72 o                         
   1   2   7       2998.15       4156.82       194.66 o                         
   1   2   7        863.64        848.89        39.81 o                         
   2   2   7        834.51        923.02        16.58 o                         
   2   2   7        240.37        191.54        17.94 o                         
   3   2   7        112.67        114.14         2.55 o                         
   4   2   7         11.28         10.92         2.50 o                         
   4   2   7          0.58          0.91         1.29 o                         
   4   2   7         49.46         39.80         4.96 o                         
   5   2   7        139.63        138.32         4.16 o                         
   6   2   7        158.08        190.09         8.34 o                         
   7   2   7          6.71         18.19         9.27 o                         
   8   2   7         22.67         46.35         6.42 o                         
  -9   3   7          7.04         17.29        14.64 o                         
  -8   3   7         81.75        120.13         6.98 o                         
  -6   3   7         10.85          2.66         2.71 o                         
  -5   3   7         69.75         73.13         2.69 o                         
  -4   3   7        481.02        507.51        14.48 o                         
  -4   3   7        111.12        174.88         6.75 o                         
  -4   3   7        688.63        642.36        36.87 o                         
  -4   3   7        385.75        326.87        33.22 o                         
  -3   3   7       2040.76       1960.61        37.09 o                         
  -2   3   7        273.29        335.51         6.29 o                         
  -2   3   7        257.77        245.50        22.94 o                         
  -2   3   7         74.25         61.38         7.94 o                         
  -1   3   7        241.26        285.79         6.36 o                         
  -1   3   7          9.74         35.01         2.50 o                         
  -1   3   7          2.80         55.64         3.90 o                         
   0   3   7       3014.02       3678.60        63.48 o                         
   1   3   7       1706.83       1903.62        35.90 o                         
   1   3   7        316.33        306.97        22.05 o                         
   1   3   7       1098.16       1394.90        66.78 o                         
   2   3   7         99.54        103.43         2.40 o                         
   3   3   7        107.37        117.21         2.69 o                         
   4   3   7         81.40         63.69         3.30 o                         
   4   3   7         48.74         39.94         4.80 o                         
   4   3   7        192.97        171.74        10.43 o                         
   5   3   7         11.57          6.76         2.20 o                         
   6   3   7        163.80        161.58        10.01 o                         
   7   3   7         68.26         83.82        11.19 o                         
   8   3   7         29.85         44.82         6.80 o                         
   8   3   7         13.67         32.09        11.01 o                         
  -8   4   7         22.75         39.59         5.06 o                         
  -6   4   7         29.85         31.01         3.01 o                         
  -5   4   7          3.39          5.66         2.13 o                         
  -4   4   7          9.84          9.94         1.54 o                         
  -4   4   7         53.48         79.06         3.85 o                         
  -4   4   7         34.17         24.02         5.61 o                         
  -4   4   7         50.61         34.10         4.58 o                         
  -3   4   7        467.89        502.17         9.29 o                         
  -2   4   7        237.12        288.24         6.27 o                         
  -2   4   7         66.97         75.58         6.16 o                         
  -1   4   7         76.39         68.29         2.93 o                         
  -1   4   7        282.96        281.90         6.32 o                         
  -1   4   7        265.18        279.46        11.46 o                         
   0   4   7       1019.90       1087.23        20.00 o                         
   1   4   7        425.92        521.70        13.29 o                         
   1   4   7        118.48        114.58         5.93 o                         
   1   4   7        411.30        510.82        22.45 o                         
   2   4   7        502.87        573.18        11.63 o                         
   2   4   7        498.06        557.63        52.53 o                         
   3   4   7         87.84         84.98         2.13 o                         
   4   4   7         30.06         27.67         2.92 o                         
   4   4   7         43.49         45.39         5.24 o                         
   4   4   7          0.30          0.46         2.22 o                         
   5   4   7        150.85        168.77         5.21 o                         
   6   4   7         20.31         27.22         4.08 o                         
   7   4   7         22.14         40.86         9.72 o                         
   8   4   7         19.70         33.41         8.93 o                         
  -8   5   7        289.27        349.61        18.76 o                         
  -7   5   7          5.53         14.65        12.52 o                         
  -6   5   7         99.55         93.43         4.26 o                         
  -5   5   7         13.48         12.21         2.36 o                         
  -4   5   7          3.72         13.40         2.60 o                         
  -4   5   7          0.57          1.82         2.39 o                         
  -4   5   7          1.97          6.47         4.03 o                         
  -4   5   7         83.59         81.95        12.19 o                         
  -3   5   7        121.86        127.22         2.90 o                         
  -2   5   7        527.63        530.79        10.94 o                         
  -1   5   7         16.08         13.86         1.33 o                         
  -1   5   7          3.58          2.77         1.03 o                         
  -1   5   7         12.44          4.89         1.08 o                         
   0   5   7         31.78         31.44         1.13 o                         
   1   5   7        186.36        167.18         4.23 o                         
   1   5   7         33.79         27.20         2.57 o                         
   1   5   7        117.31         93.53         5.14 o                         
   2   5   7        397.47        383.16         8.01 o                         
   2   5   7        386.51        407.06        38.87 o                         
   3   5   7         33.48         28.02         1.49 o                         
   4   5   7        235.74        211.30        14.06 o                         
   4   5   7        217.54        199.97        13.18 o                         
   4   5   7         59.22         77.93        11.38 o                         
   4   5   7        205.57        158.42        16.84 o                         
   5   5   7          0.73          3.95         2.53 o                         
   6   5   7         88.52         72.35         5.53 o                         
   7   5   7         55.58         57.61        11.81 o                         
   8   5   7         36.30         23.48         7.72 o                         
  -8   6   7         78.04         99.21         9.19 o                         
  -6   6   7        114.35        125.05         5.71 o                         
  -5   6   7        343.81        342.43        11.06 o                         
  -4   6   7        126.38        139.46         8.71 o                         
  -4   6   7        112.32        100.87        13.38 o                         
  -4   6   7         32.35         39.56         4.64 o                         
  -3   6   7         39.46         40.99         1.60 o                         
  -2   6   7        437.40        406.95         8.94 o                         
  -1   6   7         35.66         28.94         1.38 o                         
  -1   6   7         33.23         31.45         3.24 o                         
  -1   6   7          9.57         10.57         2.88 o                         
   0   6   7         19.28         12.94         0.79 o                         
   1   6   7          0.55         -0.91         0.98 o                         
   1   6   7          2.77          2.83         1.57 o                         
   1   6   7          1.90          1.51         2.00 o                         
   2   6   7        107.15        110.83         3.06 o                         
   3   6   7        130.82        126.18         3.26 o                         
   4   6   7         36.77         42.97         6.93 o                         
   4   6   7        109.07        116.69        12.49 o                         
   5   6   7         76.96         70.90         4.59 o                         
   6   6   7         66.08         55.04         5.64 o                         
   7   6   7         11.13          9.89        10.62 o                         
   7   6   7         13.38         63.57        20.03 o                         
  -8   7   7          4.00          3.28         6.19 o                         
  -8   7   7          1.01          7.26         8.09 o                         
  -6   7   7         83.58         92.83         7.83 o                         
  -5   7   7        199.58        220.38         9.62 o                         
  -4   7   7        621.78        638.31        30.35 o                         
  -4   7   7        601.36        564.38        57.25 o                         
  -3   7   7         49.19         49.91         2.07 o                         
  -2   7   7        629.16        637.45        12.07 o                         
  -1   7   7          0.21          9.53         4.19 o                         
  -1   7   7        215.97        206.63         4.82 o                         
  -1   7   7          0.72         24.66         4.81 o                         
   0   7   7         69.87         72.34         1.97 o                         
   1   7   7        170.08        183.73         4.36 o                         
   1   7   7         39.70         50.98         9.20 o                         
   1   7   7         11.44         56.65         9.46 o                         
   2   7   7        564.54        544.74        12.21 o                         
   3   7   7        688.62        698.80        16.75 o                         
   4   7   7        303.68        316.03        25.29 o                         
   4   7   7        252.01        239.82        19.31 o                         
   5   7   7         53.14         55.95         4.25 o                         
   6   7   7         32.09         31.46         6.20 o                         
  -6   8   7         17.51          9.49         4.18 o                         
  -5   8   7         22.40         44.59         5.37 o                         
  -4   8   7        110.76         86.74         8.87 o                         
  -3   8   7        805.33        921.25        23.10 o                         
  -2   8   7       1175.40       1212.74        33.47 o                         
  -1   8   7       1276.14       1407.78        37.43 o                         
  -1   8   7        364.81        376.63        39.30 o                         
  -1   8   7       1266.45       1197.91        65.13 o                         
   0   8   7        621.93        567.49        14.60 o                         
   1   8   7       2146.85       2308.02        62.35 o                         
   1   8   7        610.46        490.41        46.07 o                         
   1   8   7       2119.25       1881.48       182.64 o                         
   2   8   7         25.49         37.83         2.81 o                         
   3   8   7        275.11        278.01         7.43 o                         
   4   8   7          7.20        -12.76        12.76 o                         
   5   8   7         13.34          4.15         3.84 o                         
   6   8   7         13.30         11.17         5.19 o                         
   7   8   7         27.78         -8.34        19.89 o                         
  -6   9   7         30.75         27.32         6.36 o                         
  -5   9   7         94.61         99.91         6.37 o                         
  -4   9   7        192.79        231.89        28.91 o                         
  -3   9   7         13.98         16.78         2.62 o                         
  -2   9   7        253.73        224.03         7.44 o                         
  -1   9   7        277.09        293.06         9.78 o                         
   0   9   7        399.12        349.16         9.19 o                         
   1   9   7         63.79         71.72         5.44 o                         
   1   9   7         16.34         13.47         5.31 o                         
   1   9   7         56.73         53.71        10.80 o                         
   2   9   7        265.35        292.26         9.28 o                         
   3   9   7        132.70        165.99         9.03 o                         
   4   9   7         55.02         63.64         9.10 o                         
   4   9   7         14.90         11.34        14.68 o                         
   5   9   7          2.11         -1.75         3.21 o                         
   6   9   7         13.13          6.73         8.11 o                         
  -6  10   7         37.09         47.63         9.15 o                         
  -5  10   7         48.91         59.58         5.51 o                         
  -4  10   7          6.23          1.10        15.21 o                         
  -3  10   7         55.21         43.82         3.82 o                         
  -2  10   7          6.84          2.91         3.34 o                         
  -1  10   7         91.81         73.00         5.31 o                         
  -1  10   7         19.16         45.51        10.73 o                         
   0  10   7        419.56        476.24        16.74 o                         
   1  10   7        311.15        340.54        17.27 o                         
   1  10   7        304.95        247.81        28.18 o                         
   2  10   7         17.03          4.71         3.44 o                         
   3  10   7         58.31         51.49         3.87 o                         
   4  10   7         41.25         35.42        15.20 o                         
   4  10   7         40.58         30.08        15.50 o                         
   5  10   7         26.64         37.26         4.78 o                         
   6  10   7         80.78        106.84        10.03 o                         
   6  10   7         22.25         41.45        13.23 o                         
  -5  11   7         81.27         83.55         6.63 o                         
  -4  11   7         44.02         75.88        18.79 o                         
  -3  11   7          7.03          6.72         4.14 o                         
  -2  11   7         61.57         39.04         4.64 o                         
  -1  11   7         11.65          9.00         5.20 o                         
  -1  11   7          1.19          6.62         5.65 o                         
   0  11   7          5.11         -1.38         1.75 o                         
   1  11   7         24.22         30.21         8.88 o                         
   1  11   7         39.23         52.45         6.41 o                         
   2  11   7          3.17          0.04         4.71 o                         
   3  11   7         16.34         18.91         3.95 o                         
   4  11   7          2.37        -14.40        14.40 o                         
   4  11   7          0.49         11.42        16.43 o                         
   5  11   7         18.47         17.69         4.73 o                         
  -5  12   7         11.71          6.59        12.09 o                         
  -5  12   7         14.49         20.41         8.51 o                         
  -4  12   7          5.24          2.91        16.82 o                         
  -3  12   7         83.41        136.14         7.94 o                         
  -2  12   7          4.26          6.88         6.12 o                         
  -1  12   7          6.96         14.55         7.44 o                         
  -1  12   7          0.00          0.66         5.74 o                         
   0  12   7          0.14          1.02         2.18 o                         
   1  12   7          2.57          4.05         6.63 o                         
   1  12   7          5.38          3.39         8.44 o                         
   2  12   7         12.16          8.02         5.65 o                         
   3  12   7          5.95         -0.85         3.87 o                         
   4  12   7         36.79         16.53        17.15 o                         
  -3  13   7         56.08         56.64         9.32 o                         
  -2  13   7         33.67         29.72         8.49 o                         
  -1  13   7         35.31         42.23        11.07 o                         
   0  13   7         75.47        107.23         5.96 o                         
   1  13   7         24.17         31.44        15.16 o                         
   2  13   7          5.80          3.65        12.23 o                         
   3  13   7         32.15         21.78         5.69 o                         
  -1  14   7         18.84         15.82        11.49 o                         
   0  14   7          0.41         -0.81         5.81 o                         
   1  14   7         10.50         26.01         8.19 o                         
   1  14   7         36.45         48.50        13.92 o                         
  -9   0   8         91.87        112.59        12.16 o                         
  -8   0   8        122.94        154.55        14.82 o                         
  -6   0   8         14.51          8.97         3.90 o                         
  -5   0   8        346.89        308.50        10.08 o                         
  -4   0   8        224.46        200.73         9.75 o                         
  -4   0   8         64.66         54.62         4.88 o                         
  -3   0   8        210.47        197.71         5.58 o                         
  -2   0   8         13.29         11.56         1.83 o                         
  -1   0   8         96.65        117.18         3.55 o                         
   0   0   8        727.24        964.28        23.00 o                         
   1   0   8        131.05        103.38         3.13 o                         
   2   0   8        322.65        372.28         9.26 o                         
   3   0   8        881.98        875.44        21.92 o                         
   4   0   8         19.56         16.01         4.35 o                         
   4   0   8         98.95         67.70         6.92 o                         
   4   0   8         19.56         16.27         3.71 o                         
   5   0   8         19.54         17.56         2.54 o                         
   6   0   8        209.82        224.44        12.33 o                         
   8   0   8          7.44         22.24         9.98 o                         
  -9   1   8          5.27          3.77         7.18 o                         
  -8   1   8         21.55         23.93         5.90 o                         
  -6   1   8          5.52          5.21         2.76 o                         
  -5   1   8         44.51         39.45         1.93 o                         
  -4   1   8       1810.10       1788.85        52.31 o                         
  -4   1   8        501.46        483.09        21.76 o                         
  -4   1   8       1740.83       1905.90       176.94 o                         
  -4   1   8       1752.20       2136.88       214.68 o                         
  -3   1   8        109.10         93.10         2.26 o                         
  -2   1   8        306.99        325.81         6.17 o                         
  -1   1   8        211.32        186.73         3.55 o                         
  -1   1   8          1.55        129.51        13.55 o                         
   0   1   8        347.08        367.14         6.40 o                         
   1   1   8         16.17         16.95         1.05 o                         
   2   1   8          0.42          3.42         1.07 o                         
   3   1   8        315.90        336.87         6.38 o                         
   4   1   8        159.05        175.86        17.38 o                         
   4   1   8        184.85        161.03         8.96 o                         
   4   1   8        165.03        157.01         6.44 o                         
   4   1   8         45.81         52.82         9.40 o                         
   5   1   8         41.61         38.90         2.49 o                         
   6   1   8         79.11         76.19         4.77 o                         
   7   1   8         31.89         50.09        10.35 o                         
   8   1   8         11.29         21.73         6.16 o                         
  -9   2   8         21.15         31.82         8.75 o                         
  -8   2   8         12.52          8.88         4.43 o                         
  -6   2   8        361.47        345.09         9.68 o                         
  -5   2   8         50.77         39.93         1.85 o                         
  -4   2   8        400.14        397.74        11.57 o                         
  -4   2   8        102.70         97.43         5.60 o                         
  -4   2   8        356.54        342.62        33.02 o                         
  -4   2   8        356.59        295.60        30.92 o                         
  -3   2   8        122.37        148.73         3.40 o                         
  -2   2   8        240.53        244.92         4.43 o                         
  -2   2   8          0.15         32.19         3.81 o                         
  -1   2   8       2496.42       2834.31        54.76 o                         
  -1   2   8       1632.78       1736.66        91.71 o                         
  -1   2   8        470.33        628.26        35.04 o                         
  -1   2   8       2575.44       2631.48       238.12 o                         
   0   2   8       1773.88       2196.43        38.62 o                         
   1   2   8        274.33        263.11        26.14 o                         
   1   2   8        314.27        313.16         5.99 o                         
   1   2   8         79.02         57.41         5.24 o                         
   2   2   8        887.03        892.36        16.29 o                         
   3   2   8       1247.13       1205.91        21.61 o                         
   3   2   8        352.45        387.10        40.08 o                         
   4   2   8         76.27         57.54         3.92 o                         
   4   2   8         72.64         74.15         3.20 o                         
   4   2   8         65.56         51.88        10.05 o                         
   5   2   8          1.28         -0.48         2.02 o                         
   6   2   8        127.64        129.57         6.94 o                         
   7   2   8         87.05         77.42        11.12 o                         
   8   2   8         31.16         43.15         7.17 o                         
  -8   3   8         45.38         60.03         5.17 o                         
  -6   3   8         12.83          6.38         3.00 o                         
  -5   3   8         96.68         82.05         2.78 o                         
  -4   3   8         91.40        134.13         8.21 o                         
  -4   3   8        384.61        384.95        13.26 o                         
  -4   3   8         81.74        121.78         9.90 o                         
  -4   3   8         23.55         66.61         9.20 o                         
  -3   3   8        827.83        800.75        14.31 o                         
  -2   3   8        272.48        326.03         6.44 o                         
  -1   3   8       2429.32       2753.85        56.52 o                         
  -1   3   8       2112.99       2259.84       107.80 o                         
  -1   3   8        608.66        589.87        32.90 o                         
   0   3   8        547.96        635.51        11.00 o                         
   1   3   8       1287.34       1671.12        80.32 o                         
   1   3   8       2556.57       2834.33        53.35 o                         
   1   3   8        370.83        523.84        52.01 o                         
   2   3   8        918.50        933.22        20.57 o                         
   3   3   8        429.65        407.51         7.86 o                         
   4   3   8         75.22         80.21         4.17 o                         
   4   3   8         68.47         48.30         4.35 o                         
   4   3   8        101.14         93.72         8.27 o                         
   5   3   8         91.60         86.01         3.72 o                         
   6   3   8          1.77          6.31         4.61 o                         
   7   3   8         17.22         48.53        10.36 o                         
   8   3   8         21.72         27.09         8.62 o                         
  -8   4   8          3.44          7.33         3.70 o                         
  -7   4   8         37.35         69.15        15.49 o                         
  -6   4   8         50.24         38.09         3.41 o                         
  -5   4   8        679.11        670.67        15.69 o                         
  -4   4   8         70.67         62.39         9.18 o                         
  -4   4   8         87.12         86.58         3.93 o                         
  -4   4   8         83.30         80.45         7.33 o                         
  -4   4   8         20.36         27.00         2.64 o                         
  -3   4   8         85.84         90.07         2.39 o                         
  -2   4   8        160.18        176.29         3.73 o                         
  -1   4   8        169.23        177.71         4.33 o                         
  -1   4   8         50.76         53.94         3.51 o                         
  -1   4   8         14.62         22.48         3.75 o                         
   0   4   8       1850.23       2065.50        37.02 o                         
   1   4   8         94.25         88.01         2.52 o                         
   1   4   8         62.59         55.25         4.86 o                         
   1   4   8         18.03         21.05         2.45 o                         
   2   4   8         10.66          9.47         1.35 o                         
   3   4   8         58.90         61.55         1.88 o                         
   4   4   8        143.09        122.99         6.30 o                         
   4   4   8        171.50        165.14        12.28 o                         
   4   4   8        141.74        103.09         8.48 o                         
   5   4   8        193.11        184.18         5.88 o                         
   6   4   8        191.94        185.64         8.99 o                         
   7   4   8         50.90         73.05        11.11 o                         
   8   4   8         21.24         42.46         9.66 o                         
  -8   5   8          6.88         13.73         5.65 o                         
  -6   5   8         37.30         48.13         3.25 o                         
  -5   5   8         16.68          9.69         2.19 o                         
  -4   5   8        145.30        143.86         5.48 o                         
  -4   5   8         18.35         33.26         4.67 o                         
  -3   5   8         69.85         63.98         1.85 o                         
  -2   5   8        149.39        137.27         3.16 o                         
  -2   5   8         38.05         39.87         4.67 o                         
  -2   5   8         10.96         85.84         9.26 o                         
  -1   5   8        239.69        271.64        11.18 o                         
  -1   5   8         69.05         72.86         4.75 o                         
  -1   5   8        273.49        308.82         7.35 o                         
   0   5   8        282.23        300.10         5.59 o                         
   1   5   8        122.26        116.32         3.04 o                         
   1   5   8          9.44          8.17         1.72 o                         
   1   5   8         32.76         28.76         3.45 o                         
   2   5   8         13.92         17.60         1.44 o                         
   2   5   8         13.79         17.24         3.85 o                         
   3   5   8         20.29         20.77         1.48 o                         
   4   5   8         33.09         23.99         5.26 o                         
   4   5   8         44.28         49.87         9.38 o                         
   4   5   8         32.32         23.54         4.35 o                         
   5   5   8        131.29        150.65         6.91 o                         
   6   5   8         93.08         81.23         5.44 o                         
   7   5   8         27.17         50.12        11.95 o                         
   8   5   8          7.55         26.28         8.59 o                         
   8   5   8          1.23         32.25        18.31 o                         
  -8   6   8         97.58         99.67         9.01 o                         
  -6   6   8        362.63        385.54        11.83 o                         
  -5   6   8        400.30        388.15        13.17 o                         
  -4   6   8         15.17          8.09         5.64 o                         
  -3   6   8        232.57        213.00         4.74 o                         
  -2   6   8        154.23        160.46         3.71 o                         
  -1   6   8          3.55          4.00         1.66 o                         
  -1   6   8          0.86          3.65         2.46 o                         
  -1   6   8          3.00          5.33         1.59 o                         
   0   6   8          2.11          1.10         0.76 o                         
   1   6   8          8.88          8.03         2.33 o                         
   1   6   8         47.56         37.93         1.79 o                         
   1   6   8          2.56          3.13         2.58 o                         
   2   6   8        104.13         82.55         2.28 o                         
   3   6   8        392.84        380.25         8.93 o                         
   4   6   8        347.02        314.24        23.68 o                         
   4   6   8        371.73        397.96        30.42 o                         
   4   6   8        345.21        281.68        31.75 o                         
   5   6   8        546.35        576.18        16.42 o                         
   6   6   8         24.54         21.46         5.30 o                         
   7   6   8         49.33         62.73        12.73 o                         
  -8   7   8          0.30         -5.64         7.42 o                         
  -8   7   8          1.37          4.08         8.21 o                         
  -6   7   8         41.52         50.94         7.42 o                         
  -5   7   8        216.06        223.04         8.42 o                         
  -4   7   8         71.38         74.28         6.70 o                         
  -3   7   8        344.90        328.23         7.72 o                         
  -2   7   8        745.25        722.10        16.17 o                         
  -1   7   8        464.05        484.15         9.76 o                         
  -1   7   8        130.38        126.84        15.99 o                         
  -1   7   8        452.61        451.92        32.48 o                         
   0   7   8        193.96        187.04         3.71 o                         
   1   7   8        717.33        745.05        16.79 o                         
   1   7   8        144.36        152.26        11.30 o                         
   2   7   8        542.48        538.45        12.41 o                         
   3   7   8        261.40        258.87         7.37 o                         
   4   7   8        287.29        293.95        24.10 o                         
   4   7   8        207.17        181.95        12.71 o                         
   5   7   8        127.87        127.92         6.08 o                         
   6   7   8         36.84         45.52         6.63 o                         
  -6   8   8          1.84          8.14         4.78 o                         
  -5   8   8         74.28        102.93         7.09 o                         
  -4   8   8        142.13        139.09         8.25 o                         
  -3   8   8         50.96         65.01         2.83 o                         
  -2   8   8         83.60         95.16         3.75 o                         
  -1   8   8        706.30        695.97        17.78 o                         
  -1   8   8         95.83         80.70         9.30 o                         
   0   8   8          0.79         27.21         1.71 o                         
   1   8   8        361.21        409.34        11.86 o                         
   1   8   8        323.60        380.69        40.01 o                         
   2   8   8        180.11        190.57         6.59 o                         
   3   8   8         98.23        112.59         4.52 o                         
   4   8   8         10.45         14.98         7.48 o                         
   5   8   8         10.76          9.02         3.73 o                         
   6   8   8          4.32          2.29         5.26 o                         
   7   8   8          7.72        -11.58        14.85 o                         
  -6   9   8          1.38         -1.73         4.87 o                         
  -5   9   8        133.57        142.88         7.97 o                         
  -4   9   8          6.81          6.98        14.17 o                         
  -3   9   8        346.80        334.73        13.67 o                         
  -2   9   8        264.54        267.24         8.68 o                         
  -1   9   8         40.87         57.44         4.43 o                         
  -1   9   8          7.07         10.50         5.74 o                         
  -1   9   8         24.53         31.61         6.92 o                         
   0   9   8        206.34        186.50         5.22 o                         
   1   9   8          0.21         41.54         8.80 o                         
   1   9   8        166.04        162.12         7.16 o                         
   2   9   8       1132.87       1220.24        47.64 o                         
   3   9   8          7.22         11.99         3.05 o                         
   4   9   8         27.71         33.22        10.51 o                         
   4   9   8         69.54         59.71        11.96 o                         
   5   9   8         86.12         59.22         5.01 o                         
   6   9   8         14.77         12.83         6.28 o                         
  -6  10   8         70.41         60.50        10.04 o                         
  -5  10   8         30.52         48.18         5.44 o                         
  -4  10   8         47.13         33.55        16.95 o                         
  -3  10   8        249.28        272.00        10.04 o                         
  -2  10   8         16.19         14.06         3.86 o                         
  -1  10   8        109.35        106.30         6.92 o                         
   0  10   8         68.85         53.01         4.02 o                         
   1  10   8          4.78          4.38         4.17 o                         
   1  10   8         21.56         19.47         3.95 o                         
   2  10   8        102.64         92.79         7.04 o                         
   3  10   8         67.76         76.69         4.63 o                         
   4  10   8         15.02          7.36        16.15 o                         
   4  10   8         19.39          8.59        13.72 o                         
   5  10   8         85.25        104.25         8.00 o                         
   6  10   8          9.27         -1.81         9.57 o                         
  -5  11   8          3.48          4.64         5.04 o                         
  -4  11   8         32.40         39.14        16.51 o                         
  -3  11   8         75.66        104.37         6.34 o                         
  -2  11   8          2.80          7.79         5.16 o                         
  -1  11   8         59.07         76.98         6.51 o                         
  -1  11   8         15.01         17.12         7.34 o                         
   0  11   8         68.43         73.76         3.83 o                         
   1  11   8         42.05         48.73         7.40 o                         
   2  11   8         13.27          9.97         4.92 o                         
   3  11   8         11.61         11.46         4.44 o                         
   4  11   8          2.22        -16.90        16.90 o                         
   5  11   8          3.25          1.36         4.71 o                         
  -5  12   8         12.09         11.24         9.25 o                         
  -4  12   8         47.32         55.32        13.99 o                         
  -3  12   8         10.68         20.89         4.80 o                         
  -2  12   8         24.59         37.76         7.00 o                         
  -1  12   8         10.51          8.07         6.85 o                         
  -1  12   8          2.81          0.69         6.50 o                         
   0  12   8         10.98          7.16         2.50 o                         
   1  12   8          0.94          4.31         6.61 o                         
   2  12   8         14.71         14.90         5.80 o                         
   3  12   8         47.37         57.66         6.86 o                         
   4  12   8         22.37         33.63        19.83 o                         
  -3  13   8         11.03         17.53         6.96 o                         
  -2  13   8          2.03         -9.01         9.01 o                         
  -1  13   8         32.25         53.56         9.82 o                         
   0  13   8          7.18         13.97         3.75 o                         
   1  13   8         59.29         98.64        19.54 o                         
   3  13   8          3.63         26.85         8.63 o                         
   3  13   8         14.32         10.57         5.83 o                         
   0  14   8        168.14        218.61        12.72 o                         
   8   0   4          1.25          6.67         7.32 o                         
   5   0   6         10.39          8.79         3.26 o                         
   4   0   6         64.42         92.76         8.97 o                         
   2   0   8         92.94         95.85         3.29 o                         
   1   0   8         37.75         30.78         1.60 o                         
  -1   0  10         42.58         32.37         1.86 o                         
  -2   0  10          5.87         10.25         1.51 o                         
  -4   0  12         61.27         55.01         6.75 o                         
  -5   0  12        121.28        118.92         5.73 o                         
  -8   0  14          0.21         26.26         8.19 o                         
  -9   1   9          6.66         17.34         7.23 o                         
  -8   1   9         29.97         34.99         5.73 o                         
  -6   1   9        337.58        368.09        10.68 o                         
  -5   1   9         18.33         25.57         2.06 o                         
  -4   1   9        139.54        327.34        12.49 o                         
  -4   1   9         36.92         44.09         5.33 o                         
  -4   1   9        128.17        128.16        14.26 o                         
  -3   1   9        216.79        214.73         4.39 o                         
  -2   1   9          0.60          1.03         1.09 o                         
  -1   1   9         47.42         31.93         1.39 o                         
  -1   1   9         48.03         35.53         8.43 o                         
   0   1   9         41.75         65.03         1.60 o                         
   1   1   9          4.85         13.36         1.09 o                         
   2   1   9        127.48        126.21         2.81 o                         
   3   1   9        980.93        907.88        17.95 o                         
   4   1   9          6.06          4.08         3.36 o                         
   4   1   9          0.02         -0.15         4.27 o                         
   4   1   9          3.27         -3.54         3.54 o                         
   4   1   9          0.08          2.88         4.36 o                         
   5   1   9        335.02        340.61         8.95 o                         
   6   1   9         13.16          7.18         3.60 o                         
   7   1   9         23.42         56.83        10.70 o                         
   8   1   9          4.75          8.80         7.06 o                         
  -9   2   9         19.98         33.30        15.46 o                         
  -8   2   9         27.24         40.10         5.12 o                         
  -6   2   9         24.56         16.85         3.03 o                         
  -5   2   9          3.20          6.65         1.86 o                         
  -4   2   9        169.87        140.56        11.26 o                         
  -4   2   9        169.76        192.85         6.62 o                         
  -4   2   9         48.89         55.45         8.04 o                         
  -3   2   9        264.66        253.88         4.79 o                         
  -2   2   9       2878.31       3248.68        64.79 o                         
  -2   2   9       2860.12       2114.82       193.03 o                         
  -1   2   9        217.69        204.37         4.42 o                         
  -1   2   9         39.95         62.25         8.15 o                         
  -1   2   9        138.67        121.58         7.58 o                         
   0   2   9       2556.54       3032.43        50.42 o                         
   1   2   9        186.29        215.28         4.14 o                         
   1   2   9          7.39         14.69         5.05 o                         
   1   2   9          2.13         94.58        10.66 o                         
   2   2   9        783.83        886.09        16.85 o                         
   3   2   9        474.49        474.28         9.82 o                         
   4   2   9        212.53        178.11         6.34 o                         
   4   2   9        196.60        177.52         9.47 o                         
   4   2   9        189.52        126.41        14.00 o                         
   5   2   9        106.52        111.79         3.91 o                         
   6   2   9         54.61         54.77         5.20 o                         
   7   2   9          6.78         33.88        13.06 o                         
   8   2   9          0.32          3.65         7.34 o                         
  -8   3   9          7.73          7.56         4.61 o                         
  -6   3   9        116.74        104.55         4.53 o                         
  -5   3   9        516.10        487.73        11.33 o                         
  -4   3   9        510.36        476.84        13.80 o                         
  -4   3   9        514.73        458.78        33.52 o                         
  -4   3   9        144.23        133.27         8.62 o                         
  -3   3   9        250.66        254.66         4.92 o                         
  -2   3   9        623.63        646.15        12.92 o                         
  -1   3   9       4776.97       5795.74       119.08 o                         
  -1   3   9       4406.15       5063.10       345.84 o                         
  -1   3   9       1269.22       1257.29        60.57 o                         
   0   3   9         20.86         30.45         1.10 o                         
   1   3   9       1166.35       1423.90        29.54 o                         
   1   3   9       1156.29       1414.75       137.97 o                         
   1   3   9        333.08        307.29        31.17 o                         
   2   3   9       1528.17       1612.00        32.74 o                         
   3   3   9         14.94         15.63         1.15 o                         
   4   3   9        135.95        133.54         8.78 o                         
   4   3   9        129.20        102.99         8.38 o                         
   4   3   9        131.63        127.96         6.35 o                         
   5   3   9         85.46         89.42         3.90 o                         
   6   3   9        194.41        206.73         9.66 o                         
   7   3   9         95.08         94.42        15.67 o                         
   8   3   9          3.44          2.51         9.58 o                         
  -8   4   9          7.77         11.55         4.54 o                         
  -6   4   9         39.55         33.45         3.24 o                         
  -5   4   9        523.32        505.52        11.74 o                         
  -4   4   9        162.57        152.58         6.05 o                         
  -4   4   9        150.03        141.11         9.79 o                         
  -4   4   9        149.94        139.33        15.72 o                         
  -4   4   9         43.19         46.39         4.55 o                         
  -3   4   9         69.26         66.50         2.01 o                         
  -2   4   9         16.83         11.77         1.32 o                         
  -1   4   9        127.93        152.20         3.76 o                         
  -1   4   9        109.90        140.88         8.93 o                         
  -1   4   9         31.66         38.19         4.08 o                         
   0   4   9          2.49          3.33         0.80 o                         
   0   4   9          1.93          6.16         3.12 o                         
   1   4   9        358.39        410.27         8.47 o                         
   1   4   9         91.27         83.98         9.94 o                         
   1   4   9        316.86        366.37        37.60 o                         
   2   4   9        502.04        479.43        10.33 o                         
   3   4   9        179.56        175.50         3.82 o                         
   4   4   9         20.42         16.73         4.28 o                         
   4   4   9          2.02          0.74         2.52 o                         
   4   4   9          3.37         -0.44         7.91 o                         
   5   4   9         60.42         75.03         4.15 o                         
   6   4   9         28.18         22.50         4.94 o                         
   6   4   9          3.80         53.19        11.74 o                         
   7   4   9         31.54         43.97        10.35 o                         
   8   4   9         16.34         25.89         8.31 o                         
  -8   5   9         40.88         54.29         7.53 o                         
  -6   5   9         63.16         59.75         3.94 o                         
  -5   5   9         11.57         10.31         2.32 o                         
  -4   5   9        111.33        108.92         6.06 o                         
  -3   5   9        115.98        102.38         2.42 o                         
  -2   5   9          4.42          5.05         1.49 o                         
  -2   5   9          0.13          2.92         1.95 o                         
  -1   5   9        310.70        343.45        17.40 o                         
  -1   5   9        320.13        308.92         7.87 o                         
  -1   5   9         89.50         79.97         5.84 o                         
   0   5   9          5.35          3.07         0.65 o                         
   1   5   9        101.50        100.87         2.79 o                         
   1   5   9         63.66         58.37         6.54 o                         
   1   5   9         18.34         21.79         3.23 o                         
   2   5   9        456.67        478.12         9.77 o                         
   2   5   9        443.90        429.62        40.87 o                         
   3   5   9         19.44         17.36         1.83 o                         
   4   5   9         76.12         56.41        11.82 o                         
   4   5   9         76.90         90.99        11.82 o                         
   4   5   9        113.97        121.86         8.14 o                         
   5   5   9        113.21        110.68         5.65 o                         
   6   5   9         11.93         14.64         4.65 o                         
   7   5   9        212.96        221.62        21.52 o                         
  -8   6   9          5.23          1.92         4.64 o                         
  -6   6   9        120.55        120.45         6.00 o                         
  -5   6   9         74.90         60.34         4.63 o                         
  -4   6   9        381.98        421.87        24.90 o                         
  -3   6   9        104.87        100.20         2.66 o                         
  -2   6   9        260.99        244.49         5.78 o                         
  -1   6   9        136.85        127.64         3.46 o                         
  -1   6   9        134.29        140.92        11.92 o                         
  -1   6   9         38.68         33.07         4.13 o                         
   0   6   9         61.97         58.63         1.67 o                         
   1   6   9         24.67         19.18         1.45 o                         
   1   6   9         20.23          8.00         4.79 o                         
   1   6   9          5.83          5.43         2.60 o                         
   2   6   9        407.16        405.70         9.81 o                         
   3   6   9        108.83        107.36         3.88 o                         
   4   6   9         77.88         42.77         6.80 o                         
   4   6   9         78.82         78.03        11.31 o                         
   5   6   9        250.48        290.59         8.92 o                         
   6   6   9         10.92         12.34         5.77 o                         
   7   6   9        124.24        120.13        22.01 o                         
  -6   7   9         91.63         90.78         7.87 o                         
  -5   7   9        379.26        432.97        15.26 o                         
  -4   7   9        467.79        516.98        25.43 o                         
  -3   7   9        723.95        739.86        18.04 o                         
  -2   7   9        261.39        256.88         7.55 o                         
  -1   7   9        894.88        907.26        22.44 o                         
  -1   7   9        750.52        737.85        48.99 o                         
  -1   7   9        216.19        369.20        39.33 o                         
   0   7   9          9.52         15.84         1.03 o                         
   1   7   9        996.54        961.64        22.64 o                         
   1   7   9        337.82        375.11        39.32 o                         
   2   7   9         99.00        112.13         4.16 o                         
   3   7   9        766.62        766.96        18.66 o                         
   4   7   9        220.52        253.32        30.81 o                         
   4   7   9        221.83        201.33        13.83 o                         
   4   7   9        220.52        231.61        27.32 o                         
   5   7   9         47.68         52.47         4.94 o                         
   6   7   9        169.24        185.75         9.91 o                         
   7   7   9         73.46         73.90        20.08 o                         
  -6   8   9         27.97         13.20         4.92 o                         
  -5   8   9          5.98          8.02         5.30 o                         
  -4   8   9         28.69         20.10         8.86 o                         
  -3   8   9        451.43        444.47        12.26 o                         
  -2   8   9        272.33        252.48         8.55 o                         
  -1   8   9        223.81        223.12         7.47 o                         
   0   8   9       3244.84       3239.85        83.65 o                         
   1   8   9       2093.80       2365.13        62.91 o                         
   2   8   9        495.21        554.65        15.35 o                         
   3   8   9        538.87        543.79        20.67 o                         
   4   8   9          8.21        -11.98        14.14 o                         
   4   8   9          1.48         -7.76         7.76 o                         
   5   8   9         26.07         25.91         3.82 o                         
   6   8   9          5.38         -5.78         5.78 o                         
  -7   9   9          0.15         -9.21         9.40 o                         
  -6   9   9          2.66          5.69         5.56 o                         
  -5   9   9          1.76          2.91         4.33 o                         
  -4   9   9         35.96         37.23        16.36 o                         
  -3   9   9        328.97        371.60        12.97 o                         
  -2   9   9        348.02        363.42        13.78 o                         
  -1   9   9        574.05        680.87        20.86 o                         
   0   9   9         40.55         53.87         3.17 o                         
   1   9   9        378.97        385.69        17.52 o                         
   2   9   9         16.93         43.58         4.93 o                         
   3   9   9         29.50         30.22         3.21 o                         
   4   9   9         83.72         58.71        12.43 o                         
   4   9   9         86.25         79.72        13.89 o                         
   5   9   9         58.32         60.34         5.20 o                         
   6   9   9          3.66          0.94         5.77 o                         
  -6  10   9          6.29         -4.20         7.48 o                         
  -5  10   9         48.37         45.92         5.66 o                         
  -4  10   9         31.53         34.08        11.61 o                         
  -3  10   9        107.82        119.93         6.79 o                         
  -2  10   9         66.69         88.19         5.74 o                         
  -1  10   9         22.02         20.20         4.41 o                         
   0  10   9        378.58        418.84        11.82 o                         
   1  10   9         65.82         69.41         7.26 o                         
   2  10   9         21.48         20.26         4.58 o                         
   3  10   9         67.31         61.26         4.97 o                         
   4  10   9         18.38         -5.62        15.89 o                         
   4  10   9         14.66         11.97        14.23 o                         
   5  10   9         28.44         35.90         6.95 o                         
  -5  11   9         18.81         29.06         5.74 o                         
  -4  11   9          6.62          8.80        15.31 o                         
  -3  11   9         54.76         57.55         5.25 o                         
  -2  11   9          3.83          5.76         4.77 o                         
  -1  11   9        118.02        118.13         7.35 o                         
   0  11   9          5.39          2.52         2.01 o                         
   1  11   9         38.86         50.93         7.23 o                         
   2  11   9         28.67         28.41         5.91 o                         
   3  11   9         17.60         13.39         4.62 o                         
   4  11   9         40.04         25.89        18.82 o                         
   5  11   9          8.01          7.68         8.03 o                         
   5  11   9          3.65         13.48        14.65 o                         
  -4  12   9         25.42         48.02        14.10 o                         
  -3  12   9          1.75          2.49         4.61 o                         
  -2  12   9         47.01         29.07         6.09 o                         
  -1  12   9          0.27          8.94         7.17 o                         
   0  12   9          1.11         -2.29         2.29 o                         
   1  12   9         23.66         40.56         7.43 o                         
   2  12   9        109.34        133.08         9.85 o                         
   3  12   9         42.15         57.98         7.43 o                         
   4  12   9          3.15         15.53        11.48 o                         
  -3  13   9         10.34         12.01         6.01 o                         
  -2  13   9         11.16         15.46         9.53 o                         
  -1  13   9        201.47        299.38        25.47 o                         
   0  13   9          1.73          7.02         5.66 o                         
   1  13   9         18.46         26.80        15.76 o                         
   2  13   9         66.13         65.06        11.53 o                         
  -9   0  10         17.68          4.64        13.77 o                         
  -8   0  10          8.43          5.60         6.68 o                         
  -6   0  10        176.32        177.95         8.61 o                         
  -5   0  10        387.98        376.51        37.07 o                         
  -5   0  10        387.98        387.50        15.27 o                         
  -4   0  10        275.59        230.71        14.06 o                         
  -4   0  10         79.39         71.17         7.85 o                         
  -3   0  10        256.54        231.72         6.10 o                         
  -2   0  10         20.39         28.92         2.03 o                         
  -1   0  10        147.82        125.87         3.77 o                         
   0   0  10          0.00          0.88         0.95 o                         
   1   0  10        126.43        128.56         3.83 o                         
   2   0  10         14.05          7.55         1.60 o                         
   3   0  10        214.42        211.15         6.87 o                         
   4   0  10        363.05        340.15        16.89 o                         
   4   0  10        424.31        442.61        47.84 o                         
   5   0  10       1133.57       1196.79        42.11 o                         
   6   0  10         10.75         13.39         4.78 o                         
   8   0  10         66.91        107.98        21.77 o                         
  -9   1  10         13.80         22.60         8.97 o                         
  -8   1  10          7.45          3.32         4.57 o                         
  -6   1  10         34.67         36.28         3.25 o                         
  -5   1  10         32.62         22.08         2.27 o                         
  -4   1  10         92.65         86.50         4.09 o                         
  -3   1  10        161.10        152.37         3.25 o                         
  -2   1  10        252.17        275.80         5.80 o                         
  -1   1  10         10.08         26.66         1.25 o                         
  -1   1  10          9.47         24.18         5.44 o                         
   0   1  10          0.25          5.84         0.81 o                         
   1   1  10        155.95        162.15         3.55 o                         
   2   1  10        203.74        202.19         3.84 o                         
   3   1  10        114.34        119.38         2.89 o                         
   4   1  10         15.31         42.48         4.34 o                         
   4   1  10          8.19         -3.04         6.25 o                         
   4   1  10          5.00          8.31         5.06 o                         
   5   1  10        196.83        206.90         6.51 o                         
   6   1  10          8.94          8.47         3.32 o                         
   7   1  10         44.42         66.85        11.44 o                         
   8   1  10          6.33          4.52         8.02 o                         
  -8   2  10          4.70          9.06         4.79 o                         
  -6   2  10         93.72         87.24         4.26 o                         
  -5   2  10        385.88        398.82         9.68 o                         
  -4   2  10         10.71         14.48         3.08 o                         
  -4   2  10         37.34         36.17         2.62 o                         
  -4   2  10         56.06         34.04         9.42 o                         
  -3   2  10        434.37        386.09         6.82 o                         
  -2   2  10        576.85        618.62        12.70 o                         
  -1   2  10        623.19        818.74        15.72 o                         
  -1   2  10        178.90        205.74        22.53 o                         
   0   2  10       1472.32       1696.08        29.29 o                         
   1   2  10       1865.80       2148.77        39.70 o                         
   2   2  10        296.94        324.41         6.21 o                         
   2   2  10         65.32        153.98        16.35 o                         
   3   2  10        316.29        310.69         6.05 o                         
   4   2  10         58.72         56.71         3.94 o                         
   4   2  10         64.05         56.79         5.83 o                         
   5   2  10        165.32        163.13         5.15 o                         
   6   2  10         12.76         15.02         3.57 o                         
   7   2  10         57.54         84.01        12.08 o                         
   8   2  10          8.76          2.94         6.32 o                         
  -8   3  10         48.67         60.63         6.00 o                         
  -6   3  10          1.07          6.26         2.97 o                         
  -5   3  10         12.41          5.86         2.14 o                         
  -4   3  10        127.43        140.05         4.95 o                         
  -4   3  10        133.12        113.96        16.79 o                         
  -4   3  10         32.66         33.69         6.22 o                         
  -3   3  10       1486.41       1447.80        29.78 o                         
  -2   3  10        505.20        498.63         9.49 o                         
  -1   3  10         34.93         73.19         9.11 o                         
  -1   3  10        368.01        393.95         8.65 o                         
   0   3  10         99.72        140.39         2.93 o                         
   1   3  10         98.62        124.96         2.97 o                         
   1   3  10         51.84         72.38        10.07 o                         
   2   3  10         87.09        122.14         3.01 o                         
   3   3  10        313.54        280.00         5.30 o                         
   4   3  10        180.39        162.86         7.50 o                         
   4   3  10        171.49        162.52        21.44 o                         
   4   3  10        169.07        143.72        14.37 o                         
   5   3  10         13.37          9.71         2.64 o                         
   6   3  10         28.23         25.86         4.38 o                         
   7   3  10          7.20         20.57        13.45 o                         
   8   3  10         14.75         29.99         6.83 o                         
  -8   4  10          5.38          6.13         5.61 o                         
  -6   4  10         32.35         39.08         3.63 o                         
  -5   4  10        167.24        177.76         5.12 o                         
  -4   4  10         29.76         38.99         4.65 o                         
  -4   4  10        103.40        117.17         5.95 o                         
  -3   4  10        195.43        196.21         4.40 o                         
  -2   4  10        381.34        394.54         8.15 o                         
  -1   4  10        235.43        232.05         4.77 o                         
  -1   4  10         41.53         46.09         8.86 o                         
  -1   4  10        144.16        138.27        15.10 o                         
   0   4  10         14.19         10.88         0.82 o                         
   1   4  10        235.36        262.77         5.81 o                         
   1   4  10         86.28        114.48         9.79 o                         
   1   4  10         24.85         34.66         6.01 o                         
   1   4  10        127.80        357.27        39.71 o                         
   2   4  10         44.48         40.46         1.69 o                         
   3   4  10        115.58        120.15         2.86 o                         
   4   4  10         54.92         43.46         5.00 o                         
   4   4  10         25.79         31.85         6.96 o                         
   4   4  10          7.40          5.78         4.48 o                         
   5   4  10        155.20        134.51         5.84 o                         
   6   4  10         16.28          8.74         4.80 o                         
   7   4  10          9.50          9.26        22.42 o                         
   7   4  10          8.65         39.56        13.65 o                         
  -8   5  10         38.61         36.37         6.37 o                         
  -6   5  10          6.01          2.72         2.97 o                         
  -5   5  10          0.53          4.78         2.50 o                         
  -4   5  10        100.76         92.13         4.84 o                         
  -4   5  10         11.97         10.52         3.86 o                         
  -4   5  10         50.85         39.49        10.94 o                         
  -3   5  10         32.30         32.47         1.62 o                         
  -2   5  10        172.21        166.30         4.31 o                         
  -2   5  10         12.77        219.27        21.34 o                         
  -1   5  10        149.73        176.50         4.62 o                         
  -1   5  10        131.39        156.25        12.18 o                         
  -1   5  10         37.85         36.21         7.88 o                         
   0   5  10        179.74        176.27         3.64 o                         
   1   5  10         15.05         13.61         1.45 o                         
   1   5  10          0.00          2.30         2.62 o                         
   1   5  10          0.00         -0.13         2.26 o                         
   2   5  10         32.40         34.41         1.58 o                         
   3   5  10         70.77         68.07         2.77 o                         
   4   5  10        124.27        151.64        22.28 o                         
   4   5  10         86.43         92.54        14.96 o                         
   4   5  10        179.16        172.92        10.35 o                         
   5   5  10         22.75         13.95         3.02 o                         
   6   5  10          0.63          3.46         4.88 o                         
   7   5  10         70.26        107.50        15.50 o                         
  -8   6  10         21.52         21.45         6.15 o                         
  -6   6  10         33.44         34.52         4.03 o                         
  -5   6  10         87.74         91.69         5.62 o                         
  -4   6  10         95.03        107.04         7.19 o                         
  -4   6  10         26.52         72.64        11.93 o                         
  -3   6  10        291.49        268.36         6.47 o                         
  -2   6  10        141.46        124.00         3.89 o                         
  -1   6  10         21.25         16.96         1.55 o                         
  -1   6  10          4.44          5.36         4.82 o                         
  -1   6  10         15.42         11.09         3.06 o                         
   0   6  10         59.63         53.54         1.64 o                         
   1   6  10         50.80         54.36         2.07 o                         
   1   6  10         43.64         40.14         4.47 o                         
   1   6  10         12.57         16.40         4.30 o                         
   2   6  10         81.60         73.14         2.86 o                         
   3   6  10        371.67        386.59        10.92 o                         
   4   6  10        137.74        110.03        11.59 o                         
   4   6  10        116.97        118.27        13.72 o                         
   5   6  10        138.91        157.40         6.41 o                         
   6   6  10         63.55         55.64         6.14 o                         
   7   6  10        134.70        133.99        23.69 o                         
  -7   7  10         11.26          0.46        16.71 o                         
  -6   7  10         37.97         28.34         4.52 o                         
  -5   7  10         74.25         84.30         4.98 o                         
  -4   7  10        327.67        365.68        16.70 o                         
  -3   7  10        668.97        687.30        16.86 o                         
  -2   7  10         28.70         28.35         2.23 o                         
  -1   7  10       2384.06       2425.65        73.00 o                         
  -1   7  10        658.72        585.41        59.32 o                         
   0   7  10         77.57         79.81         2.46 o                         
   1   7  10        301.18        278.63         8.89 o                         
   1   7  10         88.39        124.28        17.08 o                         
   1   7  10         25.46        218.50        26.72 o                         
   2   7  10         95.43         85.90         4.21 o                         
   3   7  10        456.77        479.83        13.27 o                         
   4   7  10         68.05         56.90        17.08 o                         
   4   7  10         69.69         61.79         8.09 o                         
   5   7  10        247.06        242.25        10.95 o                         
   6   7  10         31.41         41.65         5.72 o                         
   7   7  10          6.14          2.60        19.26 o                         
  -7   8  10         19.87         -0.14        18.73 o                         
  -6   8  10          5.53          6.88         4.62 o                         
  -5   8  10         31.62         29.37         5.20 o                         
  -4   8  10          2.40         -8.27         8.27 o                         
  -3   8  10        116.63        109.26         4.48 o                         
  -2   8  10        145.05        139.38         5.43 o                         
  -1   8  10        886.82        875.75        24.82 o                         
   0   8  10        251.52        288.71         9.13 o                         
   1   8  10        301.60        393.56        11.83 o                         
   1   8  10        261.03        284.35        31.76 o                         
   2   8  10         18.66         28.60         3.89 o                         
   3   8  10          5.77         11.25         3.05 o                         
   4   8  10          0.03        -10.79        10.79 o                         
   4   8  10          3.59          5.27         8.14 o                         
   5   8  10         26.76         26.75         3.80 o                         
   6   8  10          3.15          0.81         6.89 o                         
  -6   9  10         20.40         13.21         6.98 o                         
  -5   9  10          1.18          3.08         3.85 o                         
  -4   9  10        160.15        112.12        20.95 o                         
  -3   9  10          4.22          7.24         2.27 o                         
  -2   9  10          6.32          9.82         3.75 o                         
  -1   9  10       1077.59       1251.40        52.65 o                         
   0   9  10         26.40         25.77         3.26 o                         
   1   9  10         81.44        108.19         9.54 o                         
   2   9  10          4.87          5.19         3.85 o                         
   3   9  10        191.66        197.66         7.14 o                         
   4   9  10         90.01         77.93        13.92 o                         
   4   9  10         84.10         74.89        10.69 o                         
   5   9  10          5.19         -3.35         3.74 o                         
   6   9  10         30.02         34.81         6.08 o                         
  -6  10  10          1.92          0.50         5.99 o                         
  -5  10  10         92.21        112.43         7.67 o                         
  -4  10  10         14.11         29.94        12.03 o                         
  -3  10  10         20.11         30.76         4.46 o                         
  -2  10  10         29.88         25.75         4.72 o                         
  -1  10  10         19.62         10.26         4.14 o                         
   0  10  10         52.67         64.18         3.46 o                         
   1  10  10        149.99        180.43        11.70 o                         
   2  10  10         47.26         32.20         5.53 o                         
   3  10  10         10.82         12.21         3.80 o                         
   4  10  10         93.01        106.33        16.33 o                         
   4  10  10        111.36         94.38        17.73 o                         
   5  10  10          9.05         13.04         4.89 o                         
  -5  11  10         62.31         81.21         8.32 o                         
  -4  11  10          0.25          7.29        15.93 o                         
  -3  11  10          5.34         11.76         4.24 o                         
  -2  11  10         19.26         22.64         4.70 o                         
  -1  11  10         34.20         31.48         4.88 o                         
   0  11  10         10.28          3.22         2.23 o                         
   1  11  10         26.76         33.79         6.08 o                         
   2  11  10         25.88         32.77         6.13 o                         
   3  11  10         43.72         44.18         5.15 o                         
  -4  12  10         10.67         12.69        17.00 o                         
  -3  12  10         27.78         43.30         6.51 o                         
  -2  12  10         65.13         67.56         6.95 o                         
  -1  12  10          8.30          1.02         7.27 o                         
   0  12  10          9.35         13.04         2.74 o                         
   1  12  10         18.81         19.35        16.58 o                         
   1  12  10         18.35         25.42         7.22 o                         
   2  12  10          3.42          1.72         7.72 o                         
   3  12  10          6.89         19.05         7.18 o                         
  -3  13  10          9.58         20.18         8.05 o                         
  -2  13  10         38.10         39.93         9.12 o                         
  -1  13  10         21.26         53.93        15.83 o                         
   0  13  10         13.38          5.08         6.26 o                         
   1  13  10          4.99         20.89        12.13 o                         
   2  13  10         35.04         46.50         9.58 o                         
   8   0   6          0.17         -4.49         6.62 o                         
   5   0   8          5.63         14.37         3.58 o                         
   4   0   8          5.63         14.42         4.92 o                         
   2   0  10          4.05          4.61         1.82 o                         
   1   0  10         36.42         36.32         2.38 o                         
  -1   0  12        140.92        128.23         4.40 o                         
  -2   0  12        301.08        250.65         6.63 o                         
  -4   0  14          6.11          5.09         4.89 o                         
  -5   0  14         51.53         57.80         5.06 o                         
  -8   0  16         53.43        104.52        21.92 o                         
  -8   1  11          0.23         -4.77         4.77 o                         
  -6   1  11        163.37        161.09         6.49 o                         
  -5   1  11         82.43         83.17         3.61 o                         
  -4   1  11         66.57         68.43         3.92 o                         
  -4   1  11         20.76          9.00         4.95 o                         
  -4   1  11          5.98          7.66         4.73 o                         
  -3   1  11        641.10        563.59        11.68 o                         
  -2   1  11         85.48         67.99         1.95 o                         
  -1   1  11        502.25        543.73        11.13 o                         
   0   1  11        964.11       1069.28        18.47 o                         
   1   1  11        271.73        305.96         6.47 o                         
   1   1  11         68.32         78.75         9.63 o                         
   2   1  11         78.18         68.62         1.81 o                         
   3   1  11        127.31        119.75         2.75 o                         
   4   1  11        595.51        688.13        50.51 o                         
   4   1  11        607.23        559.87        23.04 o                         
   4   1  11        585.20        516.70        33.66 o                         
   5   1  11        170.41        162.92         5.62 o                         
   6   1  11          3.87          6.33         3.67 o                         
   7   1  11        162.30        191.72        20.94 o                         
   8   1  11          9.02         17.55         7.63 o                         
  -8   2  11         76.78         84.24         6.48 o                         
  -6   2  11         46.08         60.22         3.78 o                         
  -5   2  11          0.72         -2.02         2.02 o                         
  -4   2  11         43.46         51.14         3.39 o                         
  -4   2  11          7.08         13.69         5.15 o                         
  -4   2  11         79.17         79.09        12.65 o                         
  -3   2  11        156.86        137.57         3.01 o                         
  -2   2  11        308.92        312.58         6.35 o                         
  -1   2  11       1510.73       1705.05        33.36 o                         
   0   2  11        240.54        326.14         6.02 o                         
   1   2  11         90.13        104.96         2.42 o                         
   2   2  11         46.24         48.69         1.79 o                         
   3   2  11        101.17        106.84         2.59 o                         
   3   2  11         29.13         38.58         7.74 o                         
   4   2  11        335.27        351.98        15.75 o                         
   4   2  11        330.24        360.76        27.90 o                         
   5   2  11        153.05        135.00         4.83 o                         
   6   2  11          1.19         -0.46         3.63 o                         
   7   2  11         41.65         62.32        11.98 o                         
   8   2  11          3.75         21.62         6.97 o                         
   8   2  11          1.08          6.21        15.07 o                         
  -8   3  11         40.20         39.73         7.09 o                         
  -6   3  11        160.27        173.47         6.53 o                         
  -5   3  11        304.08        304.33         8.29 o                         
  -4   3  11          6.75          5.48         2.23 o                         
  -4   3  11         43.15         48.97         4.15 o                         
  -3   3  11         30.91         29.76         1.48 o                         
  -2   3  11         25.40         32.85         1.70 o                         
  -1   3  11        177.35        209.84         4.34 o                         
  -1   3  11        407.28        445.14        44.51 o                         
  -1   3  11         46.79         48.46         8.30 o                         
   0   3  11        105.87        122.03         2.71 o                         
   1   3  11        860.70       1064.16        24.27 o                         
   1   3  11        244.86        241.90        25.27 o                         
   2   3  11        143.86        134.08         3.05 o                         
   3   3  11        223.82        214.55         4.30 o                         
   4   3  11         55.79         42.35         4.74 o                         
   4   3  11         61.33         66.61        14.71 o                         
   5   3  11         39.43         37.04         3.65 o                         
   6   3  11          9.48          0.93         4.09 o                         
   7   3  11         11.21         29.39        13.39 o                         
  -8   4  11         20.09         26.21         6.38 o                         
  -6   4  11         70.00         76.96         4.30 o                         
  -5   4  11         59.04         53.50         2.91 o                         
  -4   4  11         45.51         41.50         3.48 o                         
  -4   4  11          1.35         -0.35         2.35 o                         
  -3   4  11        115.39        119.82         2.85 o                         
  -2   4  11         57.52         52.17         2.16 o                         
  -1   4  11        542.41        667.49        15.00 o                         
  -1   4  11        517.56        547.29        54.68 o                         
  -1   4  11        149.09        147.78        12.16 o                         
   0   4  11        148.54        189.65         3.77 o                         
   1   4  11          8.27         10.03         1.50 o                         
   1   4  11          0.25          1.17         3.46 o                         
   1   4  11          0.07          1.01         2.54 o                         
   2   4  11        130.71        126.60         3.06 o                         
   3   4  11         29.16         27.41         1.83 o                         
   4   4  11         67.21         72.22         6.69 o                         
   4   4  11        106.09         94.06        12.45 o                         
   4   4  11         58.57         54.45        13.66 o                         
   5   4  11          1.17         -0.06         3.38 o                         
   6   4  11         49.10         44.98         6.81 o                         
   7   4  11          7.60         28.55        13.60 o                         
  -8   5  11          8.04          8.86         4.84 o                         
  -6   5  11         25.53         27.62         3.44 o                         
  -5   5  11        285.01        297.61         9.79 o                         
  -4   5  11         12.00          9.84         3.52 o                         
  -4   5  11          0.77          3.20         6.36 o                         
  -4   5  11         24.62          6.66        10.20 o                         
  -3   5  11         47.29         38.24         1.75 o                         
  -2   5  11        100.01        118.08         4.02 o                         
  -1   5  11         52.25         57.99         2.34 o                         
  -1   5  11         15.05         20.30         4.17 o                         
  -1   5  11         52.25         41.55         6.97 o                         
   0   5  11        146.48        167.19         3.72 o                         
   1   5  11         32.71         32.53         1.73 o                         
   1   5  11          0.34         -2.90         4.06 o                         
   1   5  11          0.10         -2.42         2.42 o                         
   2   5  11        312.27        295.94         6.45 o                         
   3   5  11         19.70         10.75         2.37 o                         
   4   5  11         13.07          5.35         7.25 o                         
   4   5  11          1.51         -5.10         5.10 o                         
   4   5  11         94.25         75.45        16.82 o                         
   5   5  11         31.41         31.98         3.58 o                         
   6   5  11         39.78         32.97         5.62 o                         
   7   5  11          8.14         30.08        17.75 o                         
  -8   6  11          1.40         12.10        11.37 o                         
  -8   6  11          1.41         -4.14         6.84 o                         
  -6   6  11         92.25         74.63         5.47 o                         
  -5   6  11        256.33        281.94        10.02 o                         
  -4   6  11        105.74        119.41         7.60 o                         
  -4   6  11         28.48         50.17        12.86 o                         
  -3   6  11        207.80        215.27         5.90 o                         
  -2   6  11        283.26        287.91         7.53 o                         
  -1   6  11         37.44         36.55         2.07 o                         
  -1   6  11         24.87         16.32         4.42 o                         
  -1   6  11          7.16         -2.67         2.67 o                         
   0   6  11        474.01        485.28         8.90 o                         
   1   6  11        127.11        130.25         3.61 o                         
   1   6  11         30.49         17.93         4.84 o                         
   1   6  11        105.85        114.32        16.02 o                         
   2   6  11         64.47         45.23         3.03 o                         
   3   6  11        134.95        131.68         4.66 o                         
   4   6  11         71.66         73.27         9.95 o                         
   4   6  11         93.19         75.49        17.96 o                         
   5   6  11        195.61        175.00         8.13 o                         
   6   6  11        140.30        157.82         9.76 o                         
   7   6  11          2.08         21.74        18.48 o                         
  -6   7  11         17.04         15.80         5.38 o                         
  -5   7  11         81.77         76.63         4.65 o                         
  -4   7  11          0.00         10.36         4.85 o                         
  -4   7  11         59.69         79.19         8.51 o                         
  -3   7  11        301.37        292.67         8.17 o                         
  -2   7  11        103.88        111.86         4.30 o                         
  -1   7  11        764.16        763.76        25.34 o                         
  -1   7  11        212.79        171.39        21.38 o                         
   0   7  11        459.55        436.66        11.10 o                         
   1   7  11        153.67        182.77         6.74 o                         
   1   7  11        137.77        121.54        17.02 o                         
   2   7  11        427.24        413.21        12.72 o                         
   3   7  11         30.35         13.31         3.43 o                         
   4   7  11         94.61         59.59         9.92 o                         
   4   7  11         96.68         80.82        17.78 o                         
   5   7  11        150.94        161.31         7.48 o                         
   6   7  11          4.11          3.58         6.02 o                         
  -7   8  11          2.87         -4.98        19.37 o                         
  -7   8  11         10.39        -21.78        23.86 o                         
  -6   8  11          4.46          4.51         5.11 o                         
  -5   8  11         31.33         27.24         4.69 o                         
  -4   8  11         24.47         39.05         6.72 o                         
  -3   8  11        155.25        137.95         6.19 o                         
  -2   8  11         53.04         38.27         3.60 o                         
  -1   8  11        216.03        218.52         7.77 o                         
  -1   8  11         40.57        146.53        19.95 o                         
   0   8  11        839.86        884.27        23.50 o                         
   1   8  11       1115.31       1172.48        34.83 o                         
   2   8  11        245.83        244.54        12.72 o                         
   3   8  11         55.03         64.44         4.15 o                         
   4   8  11         59.64         54.86         9.53 o                         
   4   8  11         53.24         48.89        12.56 o                         
   5   8  11         20.88         15.04         3.98 o                         
   6   8  11         18.60         25.88         8.36 o                         
  -6   9  11         17.39         19.48         8.54 o                         
  -5   9  11         33.24         26.93         4.98 o                         
  -4   9  11         19.11         33.83        16.99 o                         
  -3   9  11         86.99         84.68         3.84 o                         
  -2   9  11          2.94          1.36         4.34 o                         
  -1   9  11         40.65         74.80         7.91 o                         
   0   9  11          6.08          2.82         2.97 o                         
   1   9  11         56.34         40.60         6.23 o                         
   2   9  11          4.33         -0.70         4.44 o                         
   3   9  11        239.56        272.17         9.59 o                         
   4   9  11         11.95         18.03         8.85 o                         
   4   9  11          6.77         13.96        12.02 o                         
   5   9  11         11.78          6.08         5.51 o                         
   6   9  11          9.19          6.17         7.22 o                         
  -6  10  11         34.48         51.08         6.90 o                         
  -5  10  11         99.82        108.60         7.64 o                         
  -4  10  11         21.72         30.38        12.52 o                         
  -3  10  11        178.68        176.43         7.14 o                         
  -2  10  11         37.97         54.33         4.94 o                         
  -1  10  11         77.16         95.94         5.97 o                         
   0  10  11        110.51        112.88         4.61 o                         
   1  10  11         30.58         24.32         6.51 o                         
   2  10  11          7.47          2.92         4.72 o                         
   3  10  11         78.71         92.99         5.32 o                         
   4  10  11         32.01         54.12        14.54 o                         
   5  10  11          5.33         -6.41         6.41 o                         
   5  10  11          4.51          5.64        12.35 o                         
  -5  11  11          1.74         -9.58         9.58 o                         
  -4  11  11          1.10         -5.19        16.35 o                         
  -3  11  11          6.32          2.14         3.64 o                         
  -2  11  11         47.51         79.11         6.72 o                         
  -1  11  11         31.14         27.51         5.13 o                         
   0  11  11         55.56         65.97         4.17 o                         
   1  11  11          8.50         20.82         6.73 o                         
   2  11  11         99.89        112.75        10.01 o                         
   3  11  11         42.40         28.59         4.64 o                         
  -4  12  11         12.11         25.24        18.12 o                         
  -3  12  11         68.79         83.10        10.31 o                         
  -2  12  11          3.00          6.05         8.38 o                         
  -1  12  11          5.32         10.99         7.35 o                         
   0  12  11          6.40          8.44         2.59 o                         
   1  12  11          0.68         -4.44        16.07 o                         
   1  12  11          6.70         16.53        15.39 o                         
   2  12  11          0.07         -8.71         8.71 o                         
   3  12  11         35.27         24.06         7.05 o                         
  -2  13  11         35.29         33.40         8.93 o                         
  -1  13  11          2.28          5.17        13.20 o                         
   0  13  11         37.40         24.41         6.17 o                         
   1  13  11         12.52         19.51         7.96 o                         
  -8   0  12          1.86         -6.90         6.90 o                         
  -6   0  12        146.35        150.30         9.29 o                         
  -5   0  12        421.01        400.75        16.11 o                         
  -4   0  12        212.69        162.12        18.16 o                         
  -3   0  12         71.47         54.54         2.61 o                         
  -2   0  12       1045.22       1055.03        28.28 o                         
  -1   0  12        489.22        480.99        16.33 o                         
   0   0  12        188.18        185.78         4.96 o                         
   1   0  12        275.21        276.91         7.67 o                         
   2   0  12        660.32        642.65        16.16 o                         
   3   0  12         52.44         36.54         2.24 o                         
   4   0  12        259.67        327.47        38.04 o                         
   4   0  12        253.56        265.62        12.31 o                         
   5   0  12          1.48          0.37         3.85 o                         
   6   0  12         33.66         19.66         7.99 o                         
  -8   1  12          4.35          1.42         5.47 o                         
  -6   1  12         32.79         38.72         4.12 o                         
  -5   1  12         98.37         97.78         3.85 o                         
  -4   1  12          3.19          1.55         3.42 o                         
  -4   1  12         11.08          6.91         4.52 o                         
  -4   1  12         12.50        -10.24        10.63 o                         
  -3   1  12        192.78        178.66         3.91 o                         
  -2   1  12         22.52         23.22         1.37 o                         
  -1   1  12        188.26        178.53         4.32 o                         
   0   1  12          5.69         12.89         0.88 o                         
   1   1  12        263.56        320.57         6.01 o                         
   2   1  12         28.91         26.91         1.61 o                         
   2   1  12         28.69         16.41         4.11 o                         
   3   1  12         50.72         39.61         1.87 o                         
   4   1  12         81.20         81.34         5.18 o                         
   4   1  12         24.17         95.02         7.31 o                         
   5   1  12         61.38         56.79         3.57 o                         
   6   1  12         28.30         17.93         4.55 o                         
   7   1  12         26.99         67.48        15.41 o                         
  -8   2  12          8.41         16.67         5.66 o                         
  -6   2  12         83.74         78.21         4.57 o                         
  -5   2  12         47.11         45.25         3.09 o                         
  -4   2  12         23.00         22.19         4.84 o                         
  -4   2  12         91.68         74.39        12.52 o                         
  -4   2  12        134.45        127.70         6.67 o                         
  -3   2  12        110.04        109.44         2.41 o                         
  -2   2  12         32.55         31.11         1.70 o                         
  -1   2  12        311.67        408.88         9.26 o                         
   0   2  12        153.48        195.99         3.69 o                         
   1   2  12        295.74        323.21         6.89 o                         
   2   2  12        222.57        178.19         3.92 o                         
   3   2  12        215.46        206.37         4.67 o                         
   4   2  12         98.47        110.70         8.49 o                         
   4   2  12         87.18         78.68         5.43 o                         
   5   2  12         14.83         15.77         2.85 o                         
   6   2  12         29.25         24.59         4.78 o                         
   7   2  12         32.61         54.38        11.96 o                         
  -8   3  12         60.10         61.76         7.10 o                         
  -6   3  12          0.65          3.71         3.48 o                         
  -5   3  12        108.98        108.75         4.10 o                         
  -4   3  12         45.64         43.43         5.01 o                         
  -4   3  12          2.43          5.13         3.07 o                         
  -3   3  12        197.72        170.82         3.45 o                         
  -2   3  12        138.35        114.02         3.07 o                         
  -1   3  12        281.90        293.70         6.30 o                         
  -1   3  12        182.28        484.01        48.29 o                         
   0   3  12        127.91        146.75         3.14 o                         
   1   3  12        585.78        713.81        17.81 o                         
   1   3  12        145.24        208.35        22.30 o                         
   2   3  12         22.92         25.44         1.76 o                         
   3   3  12        285.67        252.93         6.44 o                         
   4   3  12          6.77         -2.34         7.49 o                         
   4   3  12          2.28         -2.47        11.24 o                         
   5   3  12         15.40         14.62         3.45 o                         
   6   3  12         21.03         12.30         5.00 o                         
   7   3  12         45.72         59.15        22.86 o                         
  -8   4  12         48.90         67.55         7.01 o                         
  -6   4  12         79.63         83.70         4.57 o                         
  -5   4  12        116.41        104.81         4.17 o                         
  -4   4  12         64.44         53.48         4.62 o                         
  -4   4  12         18.40         14.68         5.22 o                         
  -3   4  12        173.83        166.42         3.60 o                         
  -2   4  12        115.22        113.37         3.12 o                         
  -1   4  12         27.91         29.83         2.03 o                         
  -1   4  12          8.02          2.73         3.90 o                         
  -1   4  12         27.84         21.92         5.57 o                         
   0   4  12        206.18        229.35         4.95 o                         
   1   4  12         95.24        120.88         2.91 o                         
   2   4  12        196.61        220.41         4.83 o                         
   3   4  12        276.68        290.96         7.84 o                         
   3   4  12         69.03        157.62        17.76 o                         
   4   4  12        155.72        146.58         9.65 o                         
   4   4  12         43.68         49.75        15.31 o                         
   5   4  12        109.82         94.63         4.80 o                         
   6   4  12         47.55         44.79         5.99 o                         
   7   4  12         86.84        108.89        25.62 o                         
  -8   5  12         17.70         19.27         6.13 o                         
  -6   5  12        162.00        155.89         6.69 o                         
  -5   5  12         35.89         33.95         3.45 o                         
  -4   5  12        153.32        158.25         7.75 o                         
  -4   5  12         37.85         51.29        11.56 o                         
  -3   5  12        142.66        149.26         4.32 o                         
  -2   5  12        937.59       1030.93        24.77 o                         
  -1   5  12        112.45        126.47         3.29 o                         
  -1   5  12         32.36         25.99         7.29 o                         
  -1   5  12        112.35        106.85        12.80 o                         
   0   5  12          5.27          8.69         0.95 o                         
   1   5  12        126.93        127.49         3.50 o                         
   1   5  12        132.62        137.92        23.06 o                         
   1   5  12         28.88         33.98         7.23 o                         
   2   5  12         91.99         83.20         2.96 o                         
   3   5  12        133.62        116.76         4.20 o                         
   4   5  12         73.98         62.48        17.18 o                         
   4   5  12         68.50         55.02        13.23 o                         
   5   5  12        138.69        132.69         7.09 o                         
   6   5  12         24.39         20.92         5.77 o                         
  -7   6  12         36.65         26.90        20.11 o                         
  -6   6  12         23.81         19.56         4.60 o                         
  -5   6  12        214.39        211.08         7.22 o                         
  -4   6  12         25.19         19.42         5.26 o                         
  -4   6  12         36.45         34.66        12.52 o                         
  -3   6  12        381.84        341.51         9.07 o                         
  -2   6  12        207.61        196.73         6.21 o                         
  -1   6  12        104.29         86.38         3.49 o                         
  -1   6  12         73.80         35.99         7.53 o                         
  -1   6  12         21.26         15.91         6.67 o                         
   0   6  12        384.09        401.10         9.07 o                         
   1   6  12         75.87         69.66         3.39 o                         
   1   6  12         11.47         12.23         4.32 o                         
   1   6  12         39.81         41.73         9.47 o                         
   2   6  12         59.32         39.77         3.03 o                         
   3   6  12         11.36         17.55         3.01 o                         
   4   6  12          7.11          9.64         9.76 o                         
   4   6  12         42.99         39.95         8.89 o                         
   5   6  12        103.56         89.38         6.26 o                         
   6   6  12         30.02         45.62         6.67 o                         
   7   6  12         63.49         91.27        22.44 o                         
  -6   7  12         20.58         22.45         4.71 o                         
  -5   7  12         35.09         24.57         3.94 o                         
  -4   7  12         68.08         79.00         8.60 o                         
  -3   7  12        136.54        142.27         5.06 o                         
  -2   7  12        593.07        619.19        18.98 o                         
  -1   7  12         15.90         23.71         8.05 o                         
  -1   7  12         94.87        110.86         4.88 o                         
   0   7  12         14.24         11.47         1.55 o                         
   1   7  12         59.09         44.92         8.88 o                         
   1   7  12        205.57        252.90         9.21 o                         
   2   7  12         79.09         76.75         4.03 o                         
   3   7  12        141.10        138.36         5.90 o                         
   4   7  12          0.67          3.65        11.44 o                         
   4   7  12          1.47         31.27        15.63 o                         
   5   7  12         17.39          9.65         3.53 o                         
   6   7  12          5.95          1.84         6.71 o                         
  -7   8  12          3.17          5.66        24.33 o                         
  -6   8  12          6.00         -1.60         5.42 o                         
  -5   8  12          7.77          2.70         3.86 o                         
  -4   8  12          0.47         -3.83         6.13 o                         
  -3   8  12         15.84         14.92         2.71 o                         
  -2   8  12        115.75         96.45         5.26 o                         
  -1   8  12        796.57        793.01        26.82 o                         
   0   8  12        169.92        166.77         5.82 o                         
   1   8  12        213.80        264.93        14.61 o                         
   2   8  12         50.54         47.00         6.21 o                         
   3   8  12         43.97         35.22         3.61 o                         
   4   8  12         24.53         14.49        12.08 o                         
   4   8  12         18.82          6.46        11.76 o                         
   5   8  12         23.63         23.63         4.38 o                         
   6   8  12         15.18         21.08         6.04 o                         
  -6   9  12         40.56         44.39         8.48 o                         
  -5   9  12        112.47        120.53         6.90 o                         
  -4   9  12         44.02         27.03        10.83 o                         
  -3   9  12         62.19         62.92         3.95 o                         
  -2   9  12          1.26         -1.36         4.02 o                         
  -1   9  12         28.40         22.42         4.88 o                         
   0   9  12         22.88         22.80         2.91 o                         
   1   9  12          6.35          2.16         5.22 o                         
   2   9  12         92.43         84.80         5.95 o                         
   3   9  12         66.04         76.76         5.83 o                         
   4   9  12         35.31         16.95        13.12 o                         
   4   9  12         33.58         46.27        13.71 o                         
   5   9  12        159.63        196.55        16.04 o                         
  -6  10  12          7.36         17.33        10.56 o                         
  -5  10  12         37.17         44.03         6.22 o                         
  -4  10  12          8.50         16.97        12.49 o                         
  -3  10  12          6.67         13.93         2.74 o                         
  -2  10  12         17.09         23.40         5.05 o                         
  -1  10  12         17.94         23.01         5.93 o                         
   0  10  12        538.20        636.15        21.82 o                         
   1  10  12         15.95         24.60         5.97 o                         
   2  10  12         89.14         95.18         7.61 o                         
   3  10  12          6.83          6.01         4.14 o                         
   4  10  12         11.66          2.62        13.80 o                         
   5  10  12         35.12         32.17         6.50 o                         
   5  10  12         29.18         54.40        17.20 o                         
  -5  11  12         16.17         22.99         9.64 o                         
  -5  11  12         15.11         35.67         9.38 o                         
  -5  11  12          4.35         14.82         8.56 o                         
  -4  11  12         12.34         -9.24        16.59 o                         
  -3  11  12        114.29        133.39         6.63 o                         
  -2  11  12        234.58        309.49        13.65 o                         
  -1  11  12          3.33          9.46         5.08 o                         
   0  11  12          1.70          0.90         2.43 o                         
   1  11  12         22.74         23.64         9.34 o                         
   2  11  12         34.21         33.74         6.86 o                         
   3  11  12          5.55         -2.47         6.26 o                         
  -3  12  12         15.95         19.47         7.06 o                         
  -2  12  12          0.24         -6.09         8.17 o                         
  -1  12  12         21.12         30.70         9.01 o                         
   0  12  12         17.54         10.54         3.21 o                         
   1  12  12          9.79         -3.57        14.68 o                         
   1  12  12          5.38         14.83        15.38 o                         
   2  12  12          9.45          5.73         8.92 o                         
   3  12  12          2.50         -5.85         5.85 o                         
   3  12  12          0.72         13.14         5.80 o                         
   3  12  12          6.63         15.66        10.72 o                         
  -1  13  12          5.74          8.83         9.76 o                         
   0  13  12         36.88         37.69         4.84 o                         
   1  13  12          2.71         12.17        10.64 o                         
   1  13  12          9.39          9.52        10.38 o                         
   8   0   8          2.14          1.97         7.10 o                         
   5   0  10        326.53        348.58        14.47 o                         
   4   0  10        104.58        132.24        12.46 o                         
   2   0  12        190.21        161.14         5.04 o                         
   1   0  12         79.28         84.80         3.55 o                         
  -1   0  14         13.02         12.84         2.18 o                         
  -2   0  14        344.04        340.82         9.11 o                         
  -4   0  16         29.76         68.17         6.88 o                         
  -5   0  16          0.95          3.66         3.64 o                         
  -8   1  13         26.57         28.63         6.47 o                         
  -6   1  13         45.07         34.75         3.87 o                         
  -5   1  13        151.44        152.89         4.91 o                         
  -4   1  13         37.22         47.64         5.18 o                         
  -4   1  13         10.31         44.20         8.18 o                         
  -3   1  13         48.66         53.90         1.77 o                         
  -2   1  13          9.05         10.84         1.35 o                         
  -1   1  13        111.23        124.31         3.36 o                         
   0   1  13         12.79         14.00         1.02 o                         
   1   1  13        676.83        755.43        14.49 o                         
   2   1  13        690.44        694.28        12.71 o                         
   3   1  13        377.44        308.24         6.57 o                         
   4   1  13        240.96        219.33        10.14 o                         
   4   1  13        113.94        130.87        11.49 o                         
   5   1  13        157.78        148.21         5.42 o                         
   6   1  13         10.10         10.62         4.03 o                         
   7   1  13         51.63         57.51        15.33 o                         
  -8   2  13        106.94        149.17        10.58 o                         
  -6   2  13        165.91        165.74         6.22 o                         
  -5   2  13         75.18         71.58         3.58 o                         
  -4   2  13         73.16         80.95         5.82 o                         
  -3   2  13         29.30         32.44         1.59 o                         
  -2   2  13        724.54        719.29        13.29 o                         
  -1   2  13        271.83        300.81         6.80 o                         
   0   2  13        783.29        822.15        15.88 o                         
   1   2  13         46.22         47.56         2.01 o                         
   2   2  13         72.40         66.10         2.06 o                         
   3   2  13         36.69         32.75         1.96 o                         
   4   2  13         26.87         30.14         4.63 o                         
   4   2  13         38.29         41.64         8.12 o                         
   5   2  13        117.27        108.39         5.07 o                         
   6   2  13         14.93          7.70         6.14 o                         
   7   2  13          5.83         32.02        14.78 o                         
  -8   3  13         47.54         50.15         6.71 o                         
  -6   3  13        128.40        131.39         5.71 o                         
  -5   3  13          5.76          3.01         2.81 o                         
  -4   3  13         88.01         79.98         5.80 o                         
  -3   3  13        511.56        461.38         9.50 o                         
  -2   3  13         71.04         71.19         2.47 o                         
  -1   3  13        428.49        477.07        11.24 o                         
  -1   3  13         81.59        148.55        18.34 o                         
   0   3  13          0.13          0.65         0.85 o                         
   1   3  13         11.43         17.17         1.65 o                         
   1   3  13         10.24         10.38         4.27 o                         
   2   3  13        104.69         99.85         2.75 o                         
   3   3  13         85.45         68.34         2.99 o                         
   4   3  13        197.80        192.29        11.58 o                         
   4   3  13        158.40        149.24        21.91 o                         
   5   3  13        113.10         99.50         5.38 o                         
   6   3  13          5.30          3.68         5.18 o                         
   7   3  13         57.97         68.74        24.11 o                         
  -8   4  13         21.35         24.57         6.80 o                         
  -7   4  13        110.47        141.55        25.35 o                         
  -6   4  13         55.83         44.93         4.20 o                         
  -5   4  13         51.14         48.79         3.92 o                         
  -4   4  13        167.10        143.50         7.21 o                         
  -4   4  13         47.52         40.08         9.17 o                         
  -3   4  13         22.74         17.87         1.62 o                         
  -2   4  13         69.54         63.67         2.52 o                         
  -1   4  13         36.04         35.92         1.89 o                         
   0   4  13        209.19        247.28         5.26 o                         
   1   4  13         23.06         25.12         1.74 o                         
   2   4  13         33.24         34.46         2.05 o                         
   3   4  13         14.13         11.23         2.13 o                         
   4   4  13         89.16         85.82         8.72 o                         
   4   4  13         45.85         53.85        10.17 o                         
   4   4  13        166.53        125.85        20.43 o                         
   5   4  13         51.32         63.48         4.63 o                         
   6   4  13          6.08          4.02         5.45 o                         
   7   4  13          9.21         21.92        22.42 o                         
  -8   5  13         12.57          9.23         7.30 o                         
  -8   5  13         11.34         11.78         7.13 o                         
  -6   5  13         40.20         47.97         4.03 o                         
  -5   5  13         52.82         50.15         3.93 o                         
  -4   5  13        346.82        351.01        14.23 o                         
  -4   5  13         92.73         75.32        13.54 o                         
  -3   5  13         54.83         47.84         2.64 o                         
  -2   5  13        260.87        283.54         8.28 o                         
  -1   5  13        121.50        117.01         3.50 o                         
  -1   5  13         92.62         72.83        10.27 o                         
   0   5  13         49.46         44.81         1.63 o                         
   1   5  13        146.62        150.02         4.68 o                         
   2   5  13        280.30        271.07         7.54 o                         
   3   5  13         27.58         28.27         2.94 o                         
   4   5  13        155.74        157.68        20.77 o                         
   4   5  13         16.17         31.33        11.21 o                         
   5   5  13         51.71         59.86         5.14 o                         
   6   5  13          0.70         -6.19         6.19 o                         
   7   5  13          5.76         56.05        20.06 o                         
  -6   6  13         29.57         17.43         4.34 o                         
  -5   6  13         62.82         72.87         4.75 o                         
  -4   6  13        108.59        123.44        10.04 o                         
  -3   6  13        322.31        314.81         9.10 o                         
  -2   6  13         92.37         74.16         4.22 o                         
  -1   6  13        136.64        128.34         5.10 o                         
  -1   6  13        125.18         89.77        12.18 o                         
  -1   6  13         36.06         39.38         9.67 o                         
   0   6  13         48.26         55.38         2.25 o                         
   1   6  13        136.31        124.14         5.50 o                         
   1   6  13        172.23        162.90        27.48 o                         
   2   6  13         68.42         84.64         4.11 o                         
   3   6  13         71.64         70.00         4.38 o                         
   4   6  13         52.20         43.72        15.45 o                         
   4   6  13         23.22         12.58        11.70 o                         
   5   6  13          3.51          0.68         3.44 o                         
   6   6  13          1.15         -2.90         6.08 o                         
  -7   7  13         46.18         53.92        25.80 o                         
  -6   7  13        110.65        108.71         6.38 o                         
  -5   7  13         73.70         71.87         5.45 o                         
  -4   7  13         29.47         21.29         7.33 o                         
  -3   7  13         16.98          5.21         2.73 o                         
  -2   7  13        231.17        275.10         9.40 o                         
  -1   7  13         60.62         58.78         4.36 o                         
   0   7  13          7.84          1.13         1.67 o                         
   1   7  13        232.71        274.62        11.38 o                         
   2   7  13         43.00         40.92         4.92 o                         
   3   7  13         72.21         56.89         3.58 o                         
   4   7  13         57.21         63.40        13.07 o                         
   4   7  13         89.24         97.03        16.20 o                         
   5   7  13         24.06         21.49         4.23 o                         
   6   7  13          2.78          2.43         7.34 o                         
  -6   8  13          7.93         -4.98         7.74 o                         
  -5   8  13         24.77         21.52         4.05 o                         
  -4   8  13         12.42         11.82         7.49 o                         
  -3   8  13         27.74         26.27         3.11 o                         
  -2   8  13        105.37        123.36         7.05 o                         
  -1   8  13         66.35         73.98         6.73 o                         
   0   8  13          0.35         -0.28         2.37 o                         
   1   8  13         58.72         49.02         8.03 o                         
   2   8  13        172.82        207.51         8.66 o                         
   3   8  13         71.65         64.55         5.75 o                         
   4   8  13         19.61          4.40        11.92 o                         
   5   8  13         10.18          2.43         4.44 o                         
   6   8  13         37.55         21.39         7.04 o                         
  -6   9  13          1.17          0.21         8.81 o                         
  -5   9  13          3.19         -2.96         3.92 o                         
  -4   9  13         24.58          4.74         9.14 o                         
  -3   9  13         85.04         94.62         4.74 o                         
  -2   9  13        169.47        216.03         9.29 o                         
  -1   9  13         20.89         16.90         4.71 o                         
   0   9  13         95.05        106.96         6.01 o                         
   1   9  13        111.17         97.02         6.53 o                         
   2   9  13          2.88          2.40         4.15 o                         
   3   9  13         46.96         44.22         4.32 o                         
   4   9  13          6.95         14.29        13.80 o                         
   4   9  13          4.28         26.54        13.97 o                         
   5   9  13          8.69         14.84         6.89 o                         
  -5  10  13         30.50         31.52         6.77 o                         
  -4  10  13         94.74         73.33        20.80 o                         
  -3  10  13         23.06         25.91         3.63 o                         
  -2  10  13        135.54        175.23         8.52 o                         
  -1  10  13         17.80         22.02         6.24 o                         
   0  10  13          9.34         21.07         2.89 o                         
   1  10  13         62.57         79.40         7.72 o                         
   2  10  13         43.14         29.97         6.20 o                         
   3  10  13          1.20         -0.57         4.15 o                         
  -3  11  13        115.98        135.47         7.23 o                         
  -2  11  13        117.79        132.88         8.74 o                         
  -1  11  13         34.17         35.37         5.60 o                         
   0  11  13         24.65         30.45         3.48 o                         
   1  11  13         35.63         43.57        13.05 o                         
   2  11  13         58.22         57.09         7.57 o                         
   3  11  13          7.31          8.21         8.39 o                         
  -3  12  13         75.11         94.05         8.18 o                         
  -2  12  13         26.90         24.49         8.48 o                         
  -1  12  13          6.69          0.41         9.93 o                         
   0  12  13         55.05         66.97         7.27 o                         
   1  12  13          1.04         11.86        11.93 o                         
   1  12  13          1.62        -12.70        16.28 o                         
   2  12  13          7.63         -5.11         7.35 o                         
  -8   0  14          0.73          8.05         9.48 o                         
  -6   0  14          3.85         -3.26         4.63 o                         
  -5   0  14        178.88        161.14         8.86 o                         
  -4   0  14         21.21         28.25        13.32 o                         
  -3   0  14         94.30         82.39         3.49 o                         
  -2   0  14       1194.35       1322.92        33.83 o                         
  -1   0  14         45.18         41.31         2.62 o                         
   0   0  14        372.65        365.36         9.10 o                         
   1   0  14        603.38        641.64        17.29 o                         
   2   0  14        170.43        179.37         5.41 o                         
   3   0  14       2501.57       2279.16        57.95 o                         
   4   0  14        354.30        302.79        18.19 o                         
   4   0  14        384.06        369.25        42.07 o                         
   5   0  14          2.09          0.60         3.85 o                         
   6   0  14         30.53         17.90         6.67 o                         
  -8   1  14          2.92         -7.74         7.74 o                         
  -6   1  14         28.14         19.17         3.58 o                         
  -5   1  14        182.58        197.48         6.82 o                         
  -4   1  14        245.05        216.48        11.00 o                         
  -4   1  14         22.03         92.77        11.83 o                         
  -3   1  14        149.07        114.68         2.88 o                         
  -2   1  14        367.20        371.29         7.33 o                         
  -1   1  14        355.06        329.48         6.90 o                         
   0   1  14        171.83        160.10         3.31 o                         
   1   1  14         10.19         33.96         1.99 o                         
   2   1  14        146.61        140.37         3.22 o                         
   3   1  14         19.20         19.68         2.15 o                         
   4   1  14         97.40        102.92         6.68 o                         
   4   1  14        222.79        214.77        26.39 o                         
   5   1  14        126.39        137.93         5.34 o                         
   6   1  14         57.09         53.79         6.32 o                         
  -8   2  14          1.09          5.35         6.36 o                         
  -6   2  14         35.76         36.29         3.55 o                         
  -5   2  14        144.28        140.01         5.44 o                         
  -5   2  14        109.26        121.93        18.34 o                         
  -4   2  14        168.86        146.89         7.27 o                         
  -3   2  14         67.86         58.33         2.10 o                         
  -2   2  14        227.60        253.79         5.31 o                         
  -1   2  14        107.98        115.04         3.15 o                         
   0   2  14         37.77         55.78         1.66 o                         
   1   2  14         20.42         14.55         1.75 o                         
   2   2  14         74.49         75.53         2.35 o                         
   3   2  14        466.06        426.79        10.07 o                         
   4   2  14         99.68         91.63         6.73 o                         
   4   2  14         98.53         85.10        11.85 o                         
   5   2  14         69.43         73.62         4.93 o                         
   6   2  14         33.52         25.69         6.83 o                         
  -8   3  14          4.98         -0.45         6.32 o                         
  -6   3  14         91.67         82.78         4.80 o                         
  -5   3  14         64.58         59.37         3.98 o                         
  -4   3  14         34.47         26.77         4.79 o                         
  -3   3  14        116.39        108.90         3.19 o                         
  -2   3  14        102.35         99.27         3.14 o                         
  -1   3  14          7.08         19.74         1.80 o                         
  -1   3  14          1.19          5.87         3.97 o                         
   0   3  14         72.24         76.34         2.07 o                         
   1   3  14         20.21         15.96         1.80 o                         
   1   3  14          4.58          8.86         6.39 o                         
   2   3  14         54.44         58.42         2.44 o                         
   3   3  14         69.10         62.28         2.91 o                         
   4   3  14          7.21         -2.55         5.06 o                         
   4   3  14         43.73         50.44        10.39 o                         
   5   3  14         25.20         26.06         4.14 o                         
   6   3  14         82.72         81.15         7.13 o                         
   7   3  14         10.74         90.88        22.42 o                         
  -8   4  14          9.93          1.71         6.93 o                         
  -8   4  14          5.69         -1.57         9.77 o                         
  -7   4  14          2.70         17.64        19.26 o                         
  -6   4  14          5.81          6.36         3.53 o                         
  -5   4  14          0.58         -2.09         3.41 o                         
  -4   4  14         40.10        112.07        16.77 o                         
  -4   4  14         46.87         61.33         4.97 o                         
  -3   4  14        197.61        205.72         5.40 o                         
  -2   4  14         21.99         10.13         2.17 o                         
  -1   4  14          9.74          8.24         1.73 o                         
   0   4  14         59.02         51.68         1.85 o                         
   1   4  14         49.58         54.96         2.36 o                         
   2   4  14        167.09        162.15         4.50 o                         
   3   4  14         80.68         64.59         3.11 o                         
   4   4  14         73.88         70.25         8.56 o                         
   4   4  14          5.05          9.76         5.81 o                         
   4   4  14         48.36         59.96        17.03 o                         
   5   4  14         68.37         78.72         5.60 o                         
   6   4  14         30.95         26.93         6.07 o                         
   7   4  14         71.12        126.39        17.69 o                         
  -6   5  14          0.20         -4.30         4.30 o                         
  -5   5  14         40.10         31.05         3.74 o                         
  -4   5  14         58.10         52.17        13.80 o                         
  -4   5  14         40.56         68.16         8.10 o                         
  -3   5  14        207.01        193.59         6.00 o                         
  -2   5  14        684.91        767.21        21.32 o                         
  -1   5  14         66.52         79.80         3.47 o                         
   0   5  14         58.97         70.97         2.64 o                         
   0   5  14         45.79         56.45        10.33 o                         
   1   5  14        116.03        113.10         3.96 o                         
   2   5  14         57.80         59.30         3.37 o                         
   3   5  14        219.89        173.92         6.57 o                         
   4   5  14         79.42         95.21        11.14 o                         
   4   5  14        222.46        253.05        32.27 o                         
   5   5  14          6.17          8.91         3.75 o                         
   6   5  14         13.84         12.85         5.46 o                         
  -6   6  14         19.97         23.64         4.31 o                         
  -5   6  14         89.59         85.25         5.95 o                         
  -4   6  14         21.00         31.42         7.26 o                         
  -3   6  14          4.56          9.89         2.55 o                         
  -2   6  14         22.67         16.13         3.27 o                         
  -2   6  14          3.23         10.17         6.40 o                         
  -1   6  14         39.71         32.73         2.67 o                         
   0   6  14          2.37          0.38         1.40 o                         
   1   6  14        123.45         97.29         5.06 o                         
   1   6  14          2.99        118.30        25.25 o                         
   2   6  14        347.07        355.11        12.40 o                         
   3   6  14        425.54        392.32        14.10 o                         
   4   6  14         41.81         39.64        13.15 o                         
   4   6  14         14.42         30.85        15.35 o                         
   5   6  14         45.59         40.03         4.52 o                         
   6   6  14         11.71         10.91         7.60 o                         
  -6   7  14         58.28         53.70         5.03 o                         
  -5   7  14         45.12         47.83         5.19 o                         
  -4   7  14         30.06         20.93         9.00 o                         
  -3   7  14        118.45        122.64         5.08 o                         
  -2   7  14        139.10        154.56         7.49 o                         
  -1   7  14        127.52        105.09         5.35 o                         
   0   7  14          0.17         -1.80         1.80 o                         
   1   7  14        134.74        154.10        10.27 o                         
   2   7  14         23.73         16.79         4.55 o                         
   3   7  14         91.25         87.46         5.34 o                         
   4   7  14         35.66         38.47        12.68 o                         
   4   7  14          7.59         10.51        11.75 o                         
   5   7  14          9.10         -2.37         3.98 o                         
   6   7  14          0.53         -5.96         5.96 o                         
   6   7  14          0.14         -5.67         8.69 o                         
   6   7  14          0.49          4.31         8.32 o                         
  -6   8  14          2.52         -6.98         6.98 o                         
  -5   8  14         15.10          9.29         4.00 o                         
  -4   8  14         38.83         51.84        18.90 o                         
  -4   8  14         48.95         39.53        10.01 o                         
  -3   8  14         96.39         77.34         4.54 o                         
  -2   8  14         56.56         54.79         5.95 o                         
  -1   8  14        140.40        144.32        10.97 o                         
   0   8  14          2.71         -2.32         2.32 o                         
   1   8  14         23.07         22.24         5.57 o                         
   2   8  14         13.38         22.56         4.77 o                         
   3   8  14        156.48        167.20         7.56 o                         
   4   8  14          3.14         -4.91        12.71 o                         
   5   8  14         79.59         75.51         8.59 o                         
  -6   9  14         60.21         60.85         8.19 o                         
  -5   9  14         17.21          7.64         4.91 o                         
  -4   9  14         20.30         16.90         9.69 o                         
  -3   9  14         80.66         89.42         4.84 o                         
  -2   9  14          9.13          6.84         5.39 o                         
  -1   9  14         82.16         78.60         6.22 o                         
   0   9  14          7.03          8.05         3.13 o                         
   1   9  14         26.05         30.07         5.99 o                         
   2   9  14         64.12         50.89         5.35 o                         
   3   9  14         32.82         29.35         4.07 o                         
   4   9  14        120.09         87.10        16.39 o                         
   5   9  14          5.42          4.56         6.36 o                         
  -5  10  14          4.15          0.22         5.71 o                         
  -4  10  14         22.26          7.51        19.41 o                         
  -3  10  14          9.17          6.90         3.38 o                         
  -2  10  14         12.45          4.38         4.49 o                         
  -1  10  14        144.82        168.34         8.92 o                         
   0  10  14         86.33         89.46         4.81 o                         
   1  10  14         81.66         87.36        11.49 o                         
   2  10  14         87.49        112.10         7.47 o                         
   3  10  14         48.30         56.51         6.53 o                         
   4  10  14          2.81          8.89        10.97 o                         
  -3  11  14          3.75         19.02         6.92 o                         
  -2  11  14        172.68        193.54         9.61 o                         
  -1  11  14         24.09         29.96         5.76 o                         
   0  11  14          6.02          2.74         3.07 o                         
   1  11  14         10.73          9.99         8.71 o                         
   2  11  14         33.59         46.89        10.64 o                         
   3  11  14         28.08         32.77         6.78 o                         
  -3  12  14         15.05         19.73        12.20 o                         
  -2  12  14         18.31         34.88        12.13 o                         
  -1  12  14          3.60         -3.20        12.84 o                         
   0  12  14         30.90         27.34         4.90 o                         
   1  12  14         47.53         48.95        11.73 o                         
   1  12  14         48.57         87.82        24.00 o                         
   8   0  10         19.27         27.95        14.66 o                         
   5   0  12          0.43         -2.39         4.44 o                         
   4   0  12         73.04         71.47        10.31 o                         
   2   0  14         49.09         65.16         3.05 o                         
   1   0  14        173.81        154.07         4.86 o                         
  -1   0  16       1279.61       1094.10        27.06 o                         
  -2   0  16          0.19          6.72         2.68 o                         
  -4   0  18         78.84         72.60         8.21 o                         
  -5   0  18         46.63         56.18         5.26 o                         
  -8   1  15         13.66          6.83         7.36 o                         
  -6   1  15          7.39         11.11         4.40 o                         
  -5   1  15         84.83         81.24         4.27 o                         
  -4   1  15        275.10        251.81        15.76 o                         
  -3   1  15       1036.28        942.23        20.41 o                         
  -2   1  15        485.32        470.29         8.78 o                         
  -1   1  15         11.66         28.19         1.92 o                         
   0   1  15         95.48         90.74         2.22 o                         
   1   1  15        760.17        806.24        16.98 o                         
   2   1  15        259.62        220.64         5.07 o                         
   3   1  15        601.25        595.85        13.57 o                         
   4   1  15         31.09         42.94         5.14 o                         
   4   1  15        103.07         85.46        16.95 o                         
   5   1  15         27.89         20.63         3.68 o                         
   6   1  15         55.89         40.51         5.69 o                         
  -8   2  15         20.64         22.83         7.63 o                         
  -7   2  15        149.96        168.23        27.59 o                         
  -6   2  15          2.71          6.01         4.25 o                         
  -5   2  15         51.32         52.05         3.65 o                         
  -4   2  15         61.45         50.95         5.48 o                         
  -3   2  15         11.28          7.91         1.72 o                         
  -2   2  15         39.01         31.74         2.04 o                         
  -2   2  15         19.14         34.59         7.80 o                         
  -1   2  15         10.08         13.64         1.77 o                         
   0   2  15        204.23        198.16         4.21 o                         
   1   2  15        221.69        218.79         5.16 o                         
   2   2  15         59.40         50.08         2.50 o                         
   3   2  15         69.98         76.92         3.35 o                         
   4   2  15         11.78          7.57         5.09 o                         
   4   2  15          0.90          5.86         6.26 o                         
   4   2  15          2.06         17.28        12.81 o                         
   5   2  15         58.75         50.58         4.62 o                         
   6   2  15          9.82         11.03         5.13 o                         
   7   2  15         13.65         40.19        16.05 o                         
  -8   3  15         44.43         39.69         8.10 o                         
  -8   3  15         43.82         58.57        15.03 o                         
  -7   3  15         34.31         74.98        22.07 o                         
  -6   3  15         24.85          6.77         3.57 o                         
  -5   3  15         50.88         47.56         4.25 o                         
  -4   3  15          4.78          9.96         4.83 o                         
  -4   3  15         49.75         57.60        12.21 o                         
  -3   3  15         43.62         36.93         2.32 o                         
  -2   3  15         39.63         37.74         2.41 o                         
  -1   3  15         55.58         40.04         2.53 o                         
   0   3  15         24.14         19.63         1.52 o                         
   1   3  15        234.51        239.75         6.11 o                         
   2   3  15        260.50        243.32         6.43 o                         
   3   3  15         35.28         35.19         2.53 o                         
   4   3  15         15.84         15.06         8.22 o                         
   4   3  15         18.61          5.62         9.50 o                         
   5   3  15         33.33         39.51         4.77 o                         
   6   3  15         31.36         35.22         5.79 o                         
   7   3  15          2.39         43.62        14.83 o                         
  -7   4  15          5.24          6.25        19.36 o                         
  -6   4  15        169.70        149.11         6.51 o                         
  -5   4  15        333.42        293.48        10.18 o                         
  -4   4  15        429.03        445.81        19.44 o                         
  -3   4  15         35.68         46.19         2.64 o                         
  -2   4  15         53.36         45.15         2.99 o                         
  -2   4  15         14.15         56.40        13.60 o                         
  -1   4  15         48.81         56.25         2.92 o                         
   0   4  15         36.62         25.89         1.54 o                         
   1   4  15         67.90         56.96         3.07 o                         
   2   4  15         56.49         50.31         3.26 o                         
   3   4  15        168.77        139.74         5.24 o                         
   4   4  15         64.86         63.58         9.78 o                         
   4   4  15         76.87         72.23        18.34 o                         
   5   4  15         43.15         42.64         4.95 o                         
   6   4  15         26.15         37.65         5.95 o                         
  -7   5  15         47.17         70.23        22.85 o                         
  -6   5  15         17.93          3.41         4.37 o                         
  -5   5  15         40.68         39.83         4.76 o                         
  -4   5  15         39.10         51.36         9.27 o                         
  -4   5  15         24.03         90.47        16.41 o                         
  -3   5  15         85.75         96.14         4.02 o                         
  -2   5  15         88.65         78.35         3.91 o                         
  -1   5  15         36.92         30.50         3.08 o                         
   0   5  15        109.82         96.16         3.34 o                         
   1   5  15        168.00        145.38         5.58 o                         
   2   5  15         61.07         44.61         3.66 o                         
   3   5  15         56.71         45.62         3.79 o                         
   4   5  15         54.00         59.93        13.88 o                         
   5   5  15         73.49         79.79         5.68 o                         
   6   5  15         10.35         18.24         7.78 o                         
  -6   6  15         42.67         47.81         4.67 o                         
  -5   6  15        145.08        146.54         6.71 o                         
  -4   6  15        126.95        117.38        10.76 o                         
  -4   6  15        129.60        122.61        19.27 o                         
  -3   6  15         43.32         42.59         3.79 o                         
  -2   6  15        100.35         95.43         5.11 o                         
  -2   6  15         19.84        107.78        18.82 o                         
  -1   6  15        419.47        403.40        12.46 o                         
   0   6  15         21.18         22.68         1.99 o                         
   1   6  15        183.16        184.86         9.26 o                         
   2   6  15          5.67         13.82         5.14 o                         
   3   6  15         94.93         78.67         4.55 o                         
   4   6  15         15.89         10.22        11.69 o                         
   5   6  15         15.83         20.96         4.21 o                         
   6   6  15         16.18         29.19         7.40 o                         
  -6   7  15          6.01          4.46         4.71 o                         
  -5   7  15         14.03          3.06         4.50 o                         
  -4   7  15          0.46          7.58         8.11 o                         
  -3   7  15        203.51        175.31         6.56 o                         
  -2   7  15         78.38         78.85         6.45 o                         
  -1   7  15        122.88        125.50         6.80 o                         
   0   7  15        206.90        239.18        11.60 o                         
   1   7  15         83.82         75.21        11.44 o                         
   2   7  15         10.87          4.10         4.61 o                         
   3   7  15         89.21         68.96         6.34 o                         
   4   7  15         39.26         20.10        12.92 o                         
   5   7  15          4.87          5.76         4.87 o                         
  -6   8  15         11.82         16.82         8.74 o                         
  -5   8  15         57.32         53.25         4.78 o                         
  -4   8  15         19.00          8.84         8.20 o                         
  -4   8  15         19.23          6.60        18.14 o                         
  -3   8  15         20.81         24.51         3.31 o                         
  -2   8  15          8.42          6.52         4.15 o                         
  -1   8  15         22.90         18.72         5.27 o                         
   0   8  15          0.75          0.67         2.20 o                         
   1   8  15         17.27         10.32         5.28 o                         
   2   8  15         16.50         14.14         5.02 o                         
   3   8  15          3.79         10.18         3.69 o                         
   4   8  15         39.71         28.68        14.04 o                         
   5   8  15         11.01         22.98         5.88 o                         
  -5   9  15         57.95         63.62         6.49 o                         
  -4   9  15         13.33         16.41        20.01 o                         
  -4   9  15         21.00         20.51        10.43 o                         
  -3   9  15         13.53         18.16         3.17 o                         
  -2   9  15         23.30         25.63         5.09 o                         
  -1   9  15         16.09         12.06         5.14 o                         
   0   9  15          0.57         -2.04         2.97 o                         
   1   9  15         13.46         -1.11         7.02 o                         
   2   9  15          0.67         -1.94         5.08 o                         
   3   9  15         41.82         43.48         5.02 o                         
  -5  10  15         20.60         25.26         7.21 o                         
  -5  10  15         29.01         21.04         8.00 o                         
  -3  10  15          1.88          4.01         3.47 o                         
  -2  10  15         26.10         22.40         5.34 o                         
  -1  10  15         88.61        102.29         7.27 o                         
   0  10  15          2.09          0.50         3.03 o                         
   1  10  15         37.42         35.92         7.99 o                         
   2  10  15         50.58         92.21         6.72 o                         
   3  10  15          0.35         -3.28         6.24 o                         
  -4  11  15          4.55        -20.38        20.38 o                         
  -4  11  15          1.28          3.99         7.17 o                         
  -3  11  15         22.84         35.95        10.70 o                         
  -2  11  15         60.21         61.22        11.56 o                         
  -1  11  15          3.59          0.77         6.87 o                         
   0  11  15        126.26        126.98         7.67 o                         
   1  11  15         16.20         38.45        13.82 o                         
   2  11  15         71.85         77.02        18.88 o                         
   3  11  15          3.66          8.41         8.61 o                         
   3  11  15         12.71         14.36         9.26 o                         
  -2  12  15          3.24         24.57         3.88 o                         
  -2  12  15         22.91         14.78        16.00 o                         
  -2  12  15         11.24         16.33         7.01 o                         
  -1  12  15         19.94         12.99         8.27 o                         
   0  12  15          0.04         -3.28         3.28 o                         
   1  12  15          2.15          4.31         4.21 o                         
   1  12  15          7.45          9.62         5.04 o                         
  -8   0  16        185.48        206.90        19.38 o                         
  -6   0  16         98.11         74.48         9.03 o                         
  -5   0  16          3.30         -4.35         4.35 o                         
  -4   0  16        103.31        105.08        11.86 o                         
  -3   0  16       3505.90       3403.65       103.45 o                         
  -2   0  16          0.66         12.64         2.99 o                         
  -1   0  16       4442.22       4568.00       132.34 o                         
   0   0  16       2297.48       2382.75        56.66 o                         
   1   0  16        770.58        796.27        23.83 o                         
   2   0  16       1303.08       1278.57        45.88 o                         
   3   0  16        148.16        140.12         6.73 o                         
   4   0  16         14.29         13.37         6.89 o                         
   4   0  16         93.13         79.64        12.73 o                         
   5   0  16         12.54         18.49         4.72 o                         
   6   0  16         48.24         60.38        16.66 o                         
  -8   1  16          2.70         -0.52         7.87 o                         
  -6   1  16         73.16         69.77         6.36 o                         
  -5   1  16        162.25        153.34         5.82 o                         
  -4   1  16        725.48        752.97        40.50 o                         
  -3   1  16         52.45         59.25         2.94 o                         
  -2   1  16        687.35        669.97        15.07 o                         
  -1   1  16        372.36        355.52         7.89 o                         
   0   1  16        278.58        276.36         5.85 o                         
   1   1  16        369.44        326.80         7.12 o                         
   2   1  16         11.26         19.00         2.46 o                         
   3   1  16        788.83        745.13        18.79 o                         
   4   1  16         20.93         31.52         6.05 o                         
   4   1  16         27.88         45.68        11.31 o                         
   5   1  16         85.22         88.02         6.32 o                         
   6   1  16         50.64         36.34         6.34 o                         
  -8   2  16          6.71         10.97         5.61 o                         
  -8   2  16          7.79         -1.53        17.08 o                         
  -8   2  16          1.93          8.11         7.22 o                         
  -7   2  16        101.95        137.97        26.26 o                         
  -6   2  16         95.97         84.81         6.33 o                         
  -5   2  16        378.28        375.18        11.21 o                         
  -4   2  16          7.74         13.62         5.39 o                         
  -3   2  16        233.88        210.27         6.26 o                         
  -2   2  16         38.92         35.41         2.69 o                         
  -1   2  16        174.19        170.42         4.65 o                         
   0   2  16         85.23         82.95         2.51 o                         
   1   2  16         24.19         13.85         2.23 o                         
   2   2  16         89.08         71.81         3.19 o                         
   3   2  16        237.58        221.70         7.07 o                         
   4   2  16          0.58          3.25         6.46 o                         
   4   2  16         15.41         21.49         6.72 o                         
   5   2  16         55.55         56.34         5.52 o                         
   6   2  16         75.55         70.66         6.97 o                         
  -7   3  16        131.39        182.33        29.70 o                         
  -6   3  16          7.30          2.81         4.11 o                         
  -5   3  16         53.54         37.92         4.45 o                         
  -4   3  16        186.54        197.74        16.25 o                         
  -4   3  16        142.16        166.55        21.04 o                         
  -3   3  16        139.07        128.48         4.28 o                         
  -2   3  16        287.19        295.76         8.11 o                         
  -1   3  16        170.49        149.63         4.15 o                         
   0   3  16          8.77          9.32         1.39 o                         
   1   3  16         12.35         14.38         2.50 o                         
   2   3  16         41.30         40.50         2.80 o                         
   3   3  16        128.64        118.25         5.26 o                         
   4   3  16         14.92         11.20         8.39 o                         
   4   3  16          8.24         21.11        13.62 o                         
   5   3  16         20.39         16.40         4.89 o                         
   6   3  16         34.71         44.15         6.72 o                         
  -6   4  16        117.24        103.87         6.45 o                         
  -5   4  16        173.26        184.45         7.93 o                         
  -4   4  16        163.55        179.71        12.72 o                         
  -3   4  16         76.60         59.94         3.34 o                         
  -2   4  16        183.61        189.62         6.80 o                         
  -1   4  16        202.43        207.95         6.97 o                         
   0   4  16        113.68         97.61         3.46 o                         
   1   4  16         78.61         77.49         3.59 o                         
   2   4  16        173.32        166.29         6.01 o                         
   3   4  16         55.93         44.95         4.32 o                         
   4   4  16          5.54         17.07        12.29 o                         
   5   4  16        135.14        122.33         6.58 o                         
   6   4  16         38.79         47.95         6.84 o                         
  -6   5  16         18.09          7.84         4.69 o                         
  -5   5  16         21.82         17.64         4.96 o                         
  -4   5  16        508.55        513.02        29.24 o                         
  -3   5  16        637.76        570.65        16.07 o                         
  -2   5  16        114.62        105.52         5.86 o                         
  -1   5  16        186.57        190.64         6.70 o                         
   0   5  16        639.02        601.17        15.65 o                         
   1   5  16        243.75        265.13         9.82 o                         
   2   5  16         18.09         13.73         3.80 o                         
   3   5  16        125.17        103.89         5.89 o                         
   4   5  16          9.45          2.77        16.99 o                         
   4   5  16         13.82         38.33         9.18 o                         
   5   5  16         17.36         20.23         4.36 o                         
   6   5  16         31.59         35.89         8.24 o                         
  -6   6  16         12.89         11.81         4.58 o                         
  -5   6  16          9.55         19.69         4.91 o                         
  -4   6  16         28.98         31.14         8.12 o                         
  -3   6  16        284.64        251.83         8.95 o                         
  -2   6  16          9.39          2.68         5.61 o                         
  -2   6  16        108.40        111.07        19.61 o                         
  -1   6  16        165.60        156.12         7.09 o                         
   0   6  16          7.58          2.16         2.05 o                         
   1   6  16        133.69        133.52        10.89 o                         
   2   6  16          8.27          7.56         4.28 o                         
   3   6  16         13.78          9.57         3.74 o                         
   5   6  16         11.89          8.73         4.76 o                         
   6   6  16          0.77         12.35        10.56 o                         
  -6   7  16         19.28         11.25         6.40 o                         
  -5   7  16          7.08          6.84         4.43 o                         
  -4   7  16        127.96        139.44        10.92 o                         
  -3   7  16        162.70        157.21         6.51 o                         
  -2   7  16         31.62         28.25         5.19 o                         
  -1   7  16         32.57         36.92         5.95 o                         
   0   7  16         14.31         14.06         2.78 o                         
   1   7  16        173.42        180.46        10.54 o                         
   2   7  16         27.85         21.23         4.73 o                         
   3   7  16         14.92         17.19         4.41 o                         
   5   7  16          6.21          4.64         7.78 o                         
  -6   8  16          4.48         14.82         7.26 o                         
  -5   8  16         11.74         13.95         6.07 o                         
  -5   8  16          9.61          1.82         8.14 o                         
  -4   8  16          9.07         22.81        10.25 o                         
  -3   8  16         95.96         91.19         4.77 o                         
  -2   8  16         25.77         17.52         4.41 o                         
  -2   8  16         22.92         29.45         9.74 o                         
  -1   8  16         51.03         59.95         5.94 o                         
   0   8  16          9.81          1.85         2.54 o                         
   1   8  16          1.53         -1.20         6.23 o                         
   2   8  16          8.67          4.49         5.11 o                         
   3   8  16         31.60         29.87         4.07 o                         
   5   8  16         31.29         35.85         8.35 o                         
   5   8  16          0.00         41.73        17.61 o                         
  -5   9  16          5.06          9.97         9.93 o                         
  -5   9  16          2.79          6.21        10.09 o                         
  -4   9  16          4.06         29.33        19.81 o                         
  -4   9  16          3.09          8.62         7.39 o                         
  -3   9  16         95.97         86.34         4.66 o                         
  -2   9  16          0.43         -4.61         4.61 o                         
  -1   9  16          3.90          0.19         6.03 o                         
  -1   9  16          0.01          8.46        13.85 o                         
   0   9  16          3.70         -0.69         3.20 o                         
   1   9  16          7.96         -5.71         7.11 o                         
   2   9  16          2.08         -0.36         5.37 o                         
   3   9  16         15.50         10.27         5.52 o                         
   4   9  16         24.75         55.33        16.44 o                         
  -3  10  16         23.66         22.84         4.41 o                         
  -2  10  16         46.15         42.56         6.64 o                         
  -1  10  16         13.10         16.57         7.24 o                         
   0  10  16          0.05          1.22         3.53 o                         
   1  10  16         79.53         83.32         9.22 o                         
   2  10  16         42.15         55.77         8.75 o                         
   3  10  16         52.69         55.00         6.62 o                         
  -3  11  16         63.72         47.42         6.32 o                         
  -2  11  16         21.06         16.64        16.23 o                         
  -1  11  16         20.35         17.07        14.10 o                         
   0  11  16         16.91         31.89         5.15 o                         
   1  11  16          8.52         25.10        13.98 o                         
   2  11  16          0.26        -17.78        17.78 o                         
   7   0  12         10.14         31.21        20.05 o                         
   5   0  14          0.60          9.17         4.65 o                         
   4   0  14        102.06         99.28        20.07 o                         
   4   0  14        102.06        102.96        16.22 o                         
   2   0  16        375.36        323.02        11.85 o                         
   1   0  16        221.97        454.98        22.23 o                         
  -1   0  18          4.86        113.31         8.95 o                         
  -2   0  18        473.77        469.78        16.44 o                         
  -4   0  20          6.36         16.89        11.69 o                         
  -5   0  20         34.93         34.93         6.79 o                         
  -7   1  17          0.96         56.43        14.98 o                         
  -6   1  17         32.72         32.77         5.16 o                         
  -5   1  17        417.90        426.99        12.95 o                         
  -5   1  17        452.78        579.52        62.50 o                         
  -4   1  17        286.60        335.86        38.87 o                         
  -4   1  17        284.96        354.39        25.07 o                         
  -3   1  17        892.90        854.52        20.34 o                         
  -2   1  17         36.45         34.31         2.95 o                         
  -1   1  17       1211.84       1354.73        31.00 o                         
   0   1  17        276.26        265.03         6.07 o                         
   1   1  17        178.82        212.09         5.67 o                         
   2   1  17        634.29        639.00        16.16 o                         
   3   1  17        123.47        107.83         4.33 o                         
   4   1  17        110.35        128.10        15.43 o                         
   4   1  17        125.52        119.68         8.98 o                         
   5   1  17        132.11        108.54         7.38 o                         
   6   1  17         19.98         27.94         8.12 o                         
  -7   2  17         17.72         68.44        22.60 o                         
  -6   2  17         44.89         23.51         5.08 o                         
  -5   2  17        210.66        222.48         8.70 o                         
  -4   2  17         32.39         29.04         5.54 o                         
  -4   2  17          1.15          6.10         6.73 o                         
  -3   2  17         83.21         69.98         3.90 o                         
  -2   2  17        276.76        282.69         7.55 o                         
  -1   2  17         63.82         59.07         3.07 o                         
   0   2  17         59.55         57.30         2.17 o                         
   1   2  17         12.31         12.66         2.62 o                         
   2   2  17        141.44        131.83         4.47 o                         
   3   2  17         28.84         26.33         3.20 o                         
   4   2  17         22.82         32.94         7.22 o                         
   4   2  17         22.39          8.04         7.20 o                         
   5   2  17        496.11        507.94        19.97 o                         
   6   2  17         15.13          5.13         5.63 o                         
  -6   3  17          2.37         -1.08         4.53 o                         
  -5   3  17         79.02         75.82         4.98 o                         
  -4   3  17         18.65         19.59        11.24 o                         
  -4   3  17         15.36         32.20         8.46 o                         
  -3   3  17         97.18        103.72         4.03 o                         
  -2   3  17         13.24          5.09         2.87 o                         
  -1   3  17         25.09         31.43         2.83 o                         
   0   3  17         80.57         61.83         2.35 o                         
   1   3  17        197.12        191.21         6.36 o                         
   2   3  17          5.63          2.75         2.83 o                         
   3   3  17         93.87         84.58         4.61 o                         
   4   3  17         48.68         45.95        13.42 o                         
   5   3  17         41.67         53.66         5.21 o                         
   6   3  17         12.63         27.71         7.24 o                         
  -6   4  17          6.63          8.98         4.39 o                         
  -5   4  17         31.73         27.25         4.54 o                         
  -4   4  17        240.39        236.07        15.96 o                         
  -3   4  17        104.71         85.59         4.11 o                         
  -2   4  17         50.48         53.64         4.02 o                         
  -1   4  17         75.43         75.27         3.76 o                         
   0   4  17         52.55         37.87         2.34 o                         
   1   4  17        310.92        286.97         9.23 o                         
   2   4  17        174.85        143.09         6.09 o                         
   3   4  17         38.21         19.56         3.89 o                         
   4   4  17          3.61         -3.62        16.45 o                         
   4   4  17         18.04         24.95        12.07 o                         
   5   4  17         94.15        113.34         6.83 o                         
   6   4  17         32.07         42.60         8.94 o                         
  -6   5  17          2.02         -3.54         4.31 o                         
  -5   5  17          4.58         -1.70         4.37 o                         
  -4   5  17         31.20         95.43         8.72 o                         
  -3   5  17        122.41        105.97         5.38 o                         
  -2   5  17         50.72         39.33         5.78 o                         
  -1   5  17         70.44         74.44         4.50 o                         
   0   5  17        122.43        123.62         4.83 o                         
   1   5  17        402.01        330.56        12.88 o                         
   2   5  17          0.91          4.70         4.04 o                         
   3   5  17        187.35        154.41         7.36 o                         
   4   5  17         21.10          1.25        18.16 o                         
   4   5  17         16.70         21.03        13.47 o                         
   5   5  17         36.85         36.35         5.42 o                         
   6   5  17          0.05          1.01        10.51 o                         
  -6   6  17          3.67         -4.88         5.30 o                         
  -5   6  17        108.19        115.15         7.64 o                         
  -4   6  17        121.54        138.49        12.49 o                         
  -3   6  17         45.33         28.24         3.43 o                         
  -2   6  17         26.32         21.91         5.33 o                         
  -1   6  17        196.60        167.48        10.09 o                         
   0   6  17        303.26        303.38        10.18 o                         
   1   6  17         94.46         95.80         6.80 o                         
   2   6  17         37.36         24.44         4.10 o                         
   3   6  17        132.13        100.08         6.59 o                         
   4   6  17          5.89         -1.93        12.87 o                         
   5   6  17          6.81          8.16         6.71 o                         
  -6   7  17          1.69         -2.81         6.08 o                         
  -5   7  17         27.14         22.28         5.97 o                         
  -5   7  17         26.73         46.11        12.84 o                         
  -4   7  17         14.05         39.19        10.02 o                         
  -4   7  17         15.07         24.74        12.11 o                         
  -3   7  17         74.55         75.61         4.71 o                         
  -2   7  17         38.36         37.24         5.40 o                         
  -1   7  17        156.29        152.72         7.93 o                         
   0   7  17         19.01         15.97         2.61 o                         
   1   7  17         15.99         21.40         7.51 o                         
   2   7  17          6.58          4.07         4.90 o                         
   3   7  17         25.16         21.36         4.10 o                         
   5   7  17         29.76         40.82         8.52 o                         
  -5   8  17         82.20         82.25         9.34 o                         
  -5   8  17         66.77         92.14        24.71 o                         
  -4   8  17         49.15         56.40        10.21 o                         
  -3   8  17          1.18         -1.50         3.01 o                         
  -2   8  17         20.28         15.07         4.56 o                         
  -1   8  17          1.69          5.89         5.53 o                         
   0   8  17          5.61         -0.37         2.71 o                         
   1   8  17         35.28         43.33         6.61 o                         
   1   8  17         35.22        -24.02        24.02 o                         
   2   8  17         22.59         19.28         5.03 o                         
   3   8  17          0.24         -2.19         4.36 o                         
  -5   9  17          8.76         11.37         7.96 o                         
  -5   9  17         10.12         13.22        23.09 o                         
  -5   9  17          2.26         14.98         9.33 o                         
  -4   9  17         51.69         77.26        20.74 o                         
  -3   9  17         32.51         47.09         4.04 o                         
  -2   9  17          5.98          8.64         5.53 o                         
  -1   9  17          2.68         -5.21         7.42 o                         
   0   9  17          1.82         -2.91         2.91 o                         
   1   9  17         12.62          4.83         6.79 o                         
   2   9  17         12.02         16.08         6.25 o                         
   3   9  17         51.16         51.53         7.39 o                         
  -4  10  17         24.55         19.51        14.63 o                         
  -4  10  17          6.26         -5.65        10.95 o                         
  -4  10  17         21.74         13.51        16.31 o                         
  -3  10  17          0.16          7.83         4.74 o                         
  -2  10  17         26.05         19.12         8.95 o                         
  -1  10  17         36.85         17.79         7.54 o                         
   0  10  17         96.18        110.85         6.51 o                         
   1  10  17         11.02          9.64         8.52 o                         
   2  10  17          1.28          1.28         8.88 o                         
   3  10  17          6.65          6.39         6.73 o                         
   3  10  17         23.19          5.92        16.98 o                         
  -2  11  17          0.15          2.42         7.10 o                         
  -1  11  17         12.63          2.53        15.49 o                         
   0  11  17         37.07         54.35         5.40 o                         
   1  11  17         65.90         63.21        13.58 o                         
   1  11  17         16.07         24.41        10.24 o                         
  -6   0  18         49.90         49.13         7.04 o                         
  -5   0  18        161.87        161.62        10.61 o                         
  -4   0  18        273.68        255.01        19.20 o                         
  -3   0  18        469.82        490.65        18.37 o                         
  -2   0  18       1644.69       1593.99        66.08 o                         
  -1   0  18         16.87         90.43         5.56 o                         
   0   0  18        506.63        442.33        14.84 o                         
   1   0  18       4440.19       4832.71       184.33 o                         
   2   0  18         69.39         66.03         5.21 o                         
   3   0  18        781.06        773.91        26.13 o                         
   4   0  18         68.89         77.17        11.47 o                         
   4   0  18         75.25         88.13        23.57 o                         
   5   0  18         53.11         61.30        10.32 o                         
   6   0  18         30.95         40.00         9.89 o                         
  -6   1  18         40.94         33.54         4.99 o                         
  -5   1  18         46.60         36.36         4.66 o                         
  -4   1  18         35.80         37.86        11.02 o                         
  -4   1  18         36.72         62.61         8.32 o                         
  -3   1  18        763.92        717.21        19.09 o                         
  -2   1  18        275.98        266.32         8.48 o                         
  -1   1  18        400.76        498.18        14.32 o                         
   0   1  18        792.41        812.17        17.45 o                         
   1   1  18       1083.07       1088.29        28.17 o                         
   2   1  18        254.79        293.82         8.49 o                         
   3   1  18        130.55        121.37         4.82 o                         
   4   1  18        293.73        327.85        15.71 o                         
   4   1  18        310.39        294.91        37.18 o                         
   5   1  18         25.88         21.18         5.57 o                         
   6   1  18          2.68         -7.43         7.43 o                         
  -6   2  18        104.88         78.54         5.98 o                         
  -5   2  18         84.19         82.49         7.34 o                         
  -5   2  18         76.10        290.28        36.35 o                         
  -4   2  18         37.92         44.55        14.51 o                         
  -4   2  18         38.01         26.11         6.61 o                         
  -4   2  18         10.87         12.42         7.25 o                         
  -3   2  18        349.36        335.59        10.25 o                         
  -2   2  18         57.97         47.21         3.40 o                         
  -1   2  18         32.44         26.50         3.11 o                         
   0   2  18         69.62         67.17         2.86 o                         
   1   2  18        437.54        480.94        13.33 o                         
   2   2  18          2.92          2.96         3.30 o                         
   3   2  18         19.94         17.53         3.03 o                         
   4   2  18         27.28         56.07         9.99 o                         
   4   2  18         27.15         19.86         8.42 o                         
   5   2  18        128.08        143.38         7.99 o                         
   6   2  18          3.92         17.07         6.57 o                         
  -6   3  18        179.19        174.10         8.45 o                         
  -5   3  18         16.75         14.93         4.79 o                         
  -5   3  18          8.56         67.46        21.56 o                         
  -4   3  18          9.01          2.14         5.60 o                         
  -3   3  18         52.73         39.82         3.57 o                         
  -2   3  18         16.06          4.61         3.47 o                         
  -2   3  18         15.74         24.34         8.03 o                         
  -1   3  18         57.24         40.32         3.42 o                         
   0   3  18        128.12        119.54         4.09 o                         
   1   3  18        327.73        321.79        10.69 o                         
   2   3  18        131.72        117.77         5.57 o                         
   3   3  18        162.54        153.77         6.55 o                         
   4   3  18         26.50         37.12        13.27 o                         
   5   3  18         12.02         22.38         5.05 o                         
   6   3  18         22.97         16.56         9.46 o                         
   6   3  18          6.30         11.91         9.53 o                         
  -6   4  18         52.58         44.24         5.33 o                         
  -5   4  18        125.89        103.10         5.85 o                         
  -4   4  18        199.57        235.61        14.10 o                         
  -3   4  18         33.69         24.95         3.65 o                         
  -2   4  18        553.48        538.36        20.04 o                         
  -1   4  18        118.54         96.66         5.31 o                         
   0   4  18        118.35        108.46         4.58 o                         
   1   4  18         13.81         11.47         3.93 o                         
   2   4  18         16.43         14.25         3.53 o                         
   3   4  18        202.62        215.31        10.33 o                         
   4   4  18         58.20         61.89        15.48 o                         
   5   4  18        199.43        202.27        10.43 o                         
  -6   5  18          7.53          0.11         4.70 o                         
  -5   5  18         21.30         17.87         5.18 o                         
  -4   5  18         16.78         23.07         7.38 o                         
  -3   5  18        300.02        303.80        11.12 o                         
  -2   5  18          0.83          1.45         5.01 o                         
  -1   5  18        994.53        981.49        34.76 o                         
   0   5  18        216.78        201.40         6.48 o                         
   1   5  18        209.38        187.95         8.93 o                         
   1   5  18        181.04        209.67        25.91 o                         
   2   5  18        292.52        327.09        12.94 o                         
   3   5  18         32.20         27.98         4.25 o                         
   4   5  18         43.30         38.76        14.95 o                         
   4   5  18         41.41          6.81        18.72 o                         
   5   5  18         20.62         28.63         7.04 o                         
  -6   6  18         19.86         25.12        13.78 o                         
  -6   6  18         21.59         13.49         6.77 o                         
  -5   6  18         52.45         50.17         6.38 o                         
  -4   6  18          4.68         17.75         7.57 o                         
  -3   6  18          4.12          7.20         3.38 o                         
  -2   6  18         12.39          1.12         4.32 o                         
  -1   6  18         83.33         77.77         6.89 o                         
   0   6  18          9.16         10.17         2.33 o                         
   1   6  18        233.26        236.32        10.97 o                         
   2   6  18        125.56        105.00         6.80 o                         
   3   6  18         32.94         26.99         4.47 o                         
   4   6  18         10.88         -2.84        13.11 o                         
   5   6  18         10.14         25.77         6.26 o                         
  -6   7  18          0.28         -1.95         6.34 o                         
  -5   7  18         16.46         14.44         6.01 o                         
  -5   7  18         16.82         70.17        23.41 o                         
  -4   7  18         29.14         27.58        11.82 o                         
  -3   7  18          7.42         15.35         3.57 o                         
  -2   7  18         20.83         20.74         5.04 o                         
  -1   7  18         48.02         45.37         5.41 o                         
   0   7  18          7.22         13.14         2.93 o                         
   1   7  18         18.83         11.70         7.92 o                         
   2   7  18        179.25        184.07         7.98 o                         
   3   7  18         17.74          8.19         4.16 o                         
  -5   8  18          4.96         16.49         9.09 o                         
  -5   8  18         22.52         89.00        27.56 o                         
  -4   8  18         17.52         38.08        13.53 o                         
  -3   8  18         54.94         53.54         4.30 o                         
  -2   8  18          9.91         13.07         6.37 o                         
  -1   8  18         11.58         -2.02         6.72 o                         
   0   8  18          6.42         -0.96         3.05 o                         
   1   8  18         46.34         49.10         6.43 o                         
   2   8  18         19.60         20.17         4.99 o                         
   3   8  18         22.36         24.07         6.05 o                         
   4   8  18          1.31          5.92         6.77 o                         
   4   8  18          4.55          7.30         9.82 o                         
  -4   9  18         33.00         34.19        14.57 o                         
  -3   9  18          4.47         10.48         4.30 o                         
  -2   9  18         19.70          9.17         6.91 o                         
  -2   9  18         17.71         21.61        10.25 o                         
  -1   9  18         23.00         17.78         7.62 o                         
   0   9  18          0.18         -0.88         2.81 o                         
   1   9  18         80.36         77.38         8.23 o                         
   2   9  18         24.49         23.29         7.81 o                         
   3   9  18         43.01         31.04         6.04 o                         
  -3  10  18         33.38         39.86         5.28 o                         
  -2  10  18          0.38          8.24         7.56 o                         
  -1  10  18         33.41         65.03         9.88 o                         
   0  10  18          1.59         -0.88         4.85 o                         
   2  10  18         38.78         22.92         9.90 o                         
   2  10  18         38.59         53.69        13.77 o                         
  -1  11  18         51.20         48.83         8.71 o                         
   0  11  18          0.03         -4.28         4.28 o                         
   5   0  16          3.61          4.70         7.21 o                         
   4   0  16          4.12         36.95         7.71 o                         
   2   0  18         19.99         53.92         8.32 o                         
   1   0  18       1279.03       1080.94        36.65 o                         
  -1   0  20         13.82        114.14         7.58 o                         
  -2   0  20          7.20         10.73         4.96 o                         
  -4   0  22          2.78         -1.05         9.94 o                         
  -5   0  22          8.51         15.49         8.70 o                         
  -7   1  19         15.66          1.60        17.97 o                         
  -6   1  19         21.25         15.16         4.77 o                         
  -5   1  19         98.93        106.53         8.78 o                         
  -4   1  19         11.67         16.93         7.93 o                         
  -4   1  19         37.43         36.53        17.14 o                         
  -3   1  19         89.76        109.22         5.40 o                         
  -2   1  19        247.01        281.11        10.07 o                         
  -1   1  19       1204.22       1318.39        38.10 o                         
   0   1  19        186.42        204.73         5.76 o                         
   1   1  19         29.04         57.92         4.36 o                         
   2   1  19         28.21         43.20         4.42 o                         
   3   1  19        185.92        164.03         6.02 o                         
   4   1  19         77.05         64.00         8.32 o                         
   4   1  19         77.31        130.10        21.81 o                         
   5   1  19         10.90          9.47         7.55 o                         
  -6   2  19         31.83         27.09         5.11 o                         
  -5   2  19         33.19         35.46         5.65 o                         
  -4   2  19         14.82         19.46         8.37 o                         
  -4   2  19         51.63         46.43         8.26 o                         
  -4   2  19         57.91         45.15        15.75 o                         
  -3   2  19         15.97         22.75         4.12 o                         
  -2   2  19          4.21          5.96         3.29 o                         
  -1   2  19        240.01        235.91         9.94 o                         
   0   2  19         13.96         14.66         2.51 o                         
   1   2  19        187.22        191.64         7.40 o                         
   2   2  19        156.25        113.37         6.14 o                         
   3   2  19         92.21         66.43         4.31 o                         
   4   2  19        212.33        215.11        28.99 o                         
   4   2  19        212.21        187.82        13.96 o                         
   5   2  19          9.31         18.65         5.53 o                         
  -6   3  19        106.45         84.01         6.20 o                         
  -5   3  19         21.74         18.82         4.93 o                         
  -5   3  19         26.26         18.75        20.11 o                         
  -4   3  19         30.00         23.70         6.13 o                         
  -3   3  19         53.23         39.14         3.87 o                         
  -2   3  19        138.58        134.08         6.56 o                         
  -1   3  19        533.39        528.42        18.64 o                         
   0   3  19        251.41        236.07         7.79 o                         
   1   3  19         67.77         73.34         4.87 o                         
   2   3  19         12.16         16.41         4.07 o                         
   3   3  19         17.37         10.61         3.83 o                         
   4   3  19          0.38          2.06        14.55 o                         
   5   3  19         16.05          5.20         7.62 o                         
  -6   4  19          9.24         11.17         5.49 o                         
  -5   4  19        242.40        226.25         9.42 o                         
  -5   4  19        224.04        358.66        43.51 o                         
  -4   4  19         10.36         72.27        12.65 o                         
  -3   4  19         58.06         40.95         4.45 o                         
  -2   4  19         55.42         63.90         4.98 o                         
  -1   4  19         19.05         16.00         4.33 o                         
   0   4  19          7.57          4.19         2.16 o                         
   1   4  19         13.36         14.33         4.08 o                         
   1   4  19         11.74          5.90         6.57 o                         
   2   4  19          4.96         -3.06         4.46 o                         
   3   4  19         19.53         22.18         4.08 o                         
   4   4  19         56.45         91.07        18.75 o                         
   5   4  19         58.00         68.28         9.68 o                         
  -6   5  19         13.65         14.82         6.77 o                         
  -5   5  19         37.04         38.21         5.74 o                         
  -5   5  19         34.94         57.82        13.21 o                         
  -5   5  19         56.10         61.55        23.48 o                         
  -4   5  19         19.13         28.08        12.31 o                         
  -3   5  19        109.55        114.98         5.29 o                         
  -2   5  19        172.53        152.66         7.87 o                         
  -1   5  19        150.52        201.33         9.42 o                         
   0   5  19        119.18        107.11         4.96 o                         
   1   5  19         11.90          1.70         5.49 o                         
   1   5  19         39.95        164.41        24.70 o                         
   2   5  19         16.84         27.72         4.86 o                         
   3   5  19          4.24          5.02         4.44 o                         
   4   5  19         12.44         13.05        19.62 o                         
   4   5  19         12.49         -7.28        14.05 o                         
   5   5  19         15.67         24.63         6.52 o                         
  -6   6  19         45.68         50.99         8.25 o                         
  -5   6  19         28.96         16.07         5.78 o                         
  -4   6  19          8.88          3.49        12.09 o                         
  -3   6  19         64.03         48.48         4.74 o                         
  -2   6  19         84.43         68.41         6.10 o                         
  -1   6  19         73.39         62.48         5.98 o                         
   0   6  19          3.75          1.69         2.69 o                         
   1   6  19        153.82        110.51        10.37 o                         
   2   6  19         37.20         26.54         6.04 o                         
   3   6  19         22.31         17.16         4.57 o                         
   4   6  19         31.72         33.90        15.54 o                         
  -5   7  19          3.67          3.45         6.91 o                         
  -4   7  19         12.68         12.20        10.36 o                         
  -4   7  19          6.98        -10.27        19.26 o                         
  -3   7  19         42.80         33.98         4.39 o                         
  -2   7  19         63.55         68.06         6.62 o                         
  -1   7  19          9.95          6.25         5.91 o                         
   0   7  19          0.00         -2.60         2.60 o                         
   1   7  19         20.52          7.48         6.88 o                         
   2   7  19          9.69         20.44         4.60 o                         
   3   7  19         12.45          4.03         4.95 o                         
  -5   8  19         31.29         23.27         8.97 o                         
  -5   8  19        108.61        120.05         9.60 o                         
  -4   8  19         33.70         41.14        12.26 o                         
  -3   8  19          0.58         -3.28         3.51 o                         
  -2   8  19          6.14          1.03         5.71 o                         
  -1   8  19         52.70         34.55         7.61 o                         
   0   8  19          8.28          5.57         3.12 o                         
   1   8  19          3.50         -6.11         6.40 o                         
   2   8  19          5.57         -0.60         4.92 o                         
   3   8  19          4.96          2.66         8.69 o                         
  -4   9  19          7.15          1.53        11.66 o                         
  -3   9  19         75.54        110.81         7.99 o                         
  -2   9  19         11.74          8.58         8.49 o                         
  -1   9  19         23.17         11.72         7.85 o                         
   0   9  19          0.44         -1.22         2.96 o                         
   1   9  19          4.21         -2.55        10.59 o                         
   2   9  19          7.35          4.43         8.05 o                         
  -3  10  19          7.00          4.05        15.74 o                         
  -2  10  19         11.78          5.92         8.29 o                         
  -1  10  19         81.43        138.84        15.40 o                         
   0  10  19         13.48         10.51         4.80 o                         
   1  10  19         18.33         24.34         7.79 o                         
   1  10  19         63.63         88.42        12.36 o                         
   1  10  19         64.82          1.09        19.66 o                         
  -7   0  20          0.54         11.61         9.60 o                         
  -7   0  20          1.88          5.17        20.29 o                         
  -6   0  20         43.29         23.71         8.16 o                         
  -5   0  20        121.26        141.17        11.08 o                         
  -4   0  20         22.09          1.27        15.12 o                         
  -3   0  20        342.06        338.45        18.00 o                         
  -2   0  20         24.99         19.37         7.44 o                         
  -1   0  20         47.96         44.06         7.77 o                         
   0   0  20        749.38        790.54        33.98 o                         
   1   0  20        207.94        195.01        13.17 o                         
   2   0  20        406.55        428.32        22.34 o                         
   3   0  20         42.13         35.73         5.65 o                         
   4   0  20         12.90          6.90        10.37 o                         
   4   0  20         15.68          9.06        13.58 o                         
   5   0  20         11.80         -8.36        13.86 o                         
  -7   1  20         11.18         45.61        15.53 o                         
  -7   1  20          0.47          7.61         9.17 o                         
  -6   1  20         19.29          9.55         5.60 o                         
  -5   1  20         44.57         40.39         5.36 o                         
  -4   1  20         90.08         91.01        13.19 o                         
  -3   1  20         50.68         41.65         4.57 o                         
  -2   1  20         31.46         33.24         6.37 o                         
  -1   1  20         95.52        154.09         8.31 o                         
   0   1  20         57.51         59.12         3.68 o                         
   1   1  20          4.53          5.41         3.90 o                         
   2   1  20         99.61         82.97         4.90 o                         
   3   1  20         78.51         72.76         4.80 o                         
   4   1  20         11.46         13.78        16.36 o                         
   5   1  20         61.22         56.27        11.57 o                         
  -6   2  20         24.17         33.41         7.02 o                         
  -5   2  20        458.34        448.32        16.54 o                         
  -4   2  20          7.94         -4.83        14.19 o                         
  -4   2  20          9.31         27.51        11.95 o                         
  -3   2  20         40.23         35.41         4.17 o                         
  -2   2  20        131.40        117.77         6.23 o                         
  -1   2  20        189.98        190.39         8.34 o                         
   0   2  20        340.20        346.81         9.97 o                         
   1   2  20         34.05         46.67         4.32 o                         
   2   2  20         34.00         32.06         4.00 o                         
   3   2  20        125.10         96.45         5.97 o                         
   4   2  20         22.34         12.19        11.73 o                         
   4   2  20         20.98         74.38        18.58 o                         
   5   2  20         33.74         32.09         8.27 o                         
  -6   3  20         12.92         21.27         6.59 o                         
  -5   3  20         15.31         12.83         4.70 o                         
  -4   3  20         14.53         49.21        16.63 o                         
  -3   3  20         82.36         64.56         4.70 o                         
  -2   3  20         40.42         40.10         4.11 o                         
  -1   3  20         19.53         53.25         4.97 o                         
   0   3  20         22.39         23.24         2.70 o                         
   1   3  20        183.27        153.14         6.95 o                         
   2   3  20          4.80          4.15         4.64 o                         
   3   3  20         64.21         66.78         4.80 o                         
   4   3  20         15.01          6.84        14.41 o                         
   5   3  20         13.92          5.23         7.20 o                         
  -6   4  20         96.18         91.01         9.11 o                         
  -5   4  20         69.19         58.88         6.48 o                         
  -5   4  20         66.39        302.84        39.15 o                         
  -5   4  20         45.87         75.40        17.78 o                         
  -4   4  20         59.91         68.23        11.05 o                         
  -4   4  20         66.45         44.88        20.05 o                         
  -3   4  20         58.54         51.70         4.77 o                         
  -2   4  20          4.15         -3.48         4.15 o                         
  -1   4  20          8.99          7.50         4.15 o                         
   0   4  20         17.26         14.30         2.50 o                         
   1   4  20         11.93          9.01        15.78 o                         
   1   4  20         10.67         15.14         5.56 o                         
   2   4  20         32.64         29.37         5.14 o                         
   3   4  20        141.60        108.63         6.86 o                         
   4   4  20          8.00         17.04        15.48 o                         
   5   4  20         10.33         19.01         6.66 o                         
  -6   5  20         89.04         92.83         9.29 o                         
  -5   5  20         49.39         50.48         6.14 o                         
  -5   5  20         44.39        128.26        26.52 o                         
  -4   5  20          5.94         16.51        12.17 o                         
  -4   5  20         13.06        -18.74        18.74 o                         
  -3   5  20         36.28         32.12         3.96 o                         
  -2   5  20          4.94          9.52         5.00 o                         
  -1   5  20          4.32         15.35         5.01 o                         
   0   5  20         37.46         32.05         3.96 o                         
   1   5  20        100.85         92.94         7.69 o                         
   1   5  20        100.64        116.45        22.18 o                         
   2   5  20          1.42          1.99         4.68 o                         
   3   5  20          7.05          4.84         4.22 o                         
   4   5  20          9.68          0.30        14.88 o                         
  -5   6  20         11.71          9.18         7.49 o                         
  -4   6  20         19.44         16.15        11.48 o                         
  -4   6  20         20.84          3.59        20.14 o                         
  -3   6  20          9.80         13.57         4.24 o                         
  -3   6  20          0.34         12.51         8.92 o                         
  -2   6  20         35.20         28.71         6.57 o                         
  -2   6  20          7.69         19.54         6.92 o                         
  -1   6  20         56.95         35.87         6.41 o                         
   0   6  20          5.83          0.56         3.18 o                         
   1   6  20          0.78         -4.79         6.88 o                         
   2   6  20          4.41         -0.36         4.83 o                         
   3   6  20          5.53          2.97         4.91 o                         
   4   6  20         28.13         35.06        16.76 o                         
  -5   7  20         27.49         27.63         9.67 o                         
  -4   7  20          7.79         -0.02        10.86 o                         
  -3   7  20         34.18         26.29         4.76 o                         
  -2   7  20          5.35         -3.39         5.22 o                         
  -1   7  20         49.40         37.47         6.23 o                         
   0   7  20          3.40         -2.99         2.99 o                         
   1   7  20          1.70         -5.06         7.79 o                         
   2   7  20          9.15         12.52         5.66 o                         
   3   7  20         28.68         37.71         8.14 o                         
  -4   8  20          5.23         28.29        15.83 o                         
  -4   8  20          6.54         33.89        25.20 o                         
  -3   8  20         27.14         36.72         5.36 o                         
  -2   8  20         11.13          3.26         6.65 o                         
  -1   8  20         11.97         13.29         6.83 o                         
  -1   8  20          3.44         -2.38        13.88 o                         
   0   8  20         19.88         18.00         3.51 o                         
   1   8  20         16.68         14.61         8.97 o                         
   2   8  20          7.15          1.68         8.93 o                         
   3   8  20          2.03         12.40         6.94 o                         
   3   8  20         13.37         -0.22         7.57 o                         
   3   8  20          0.58         24.01         7.44 o                         
  -3   9  20         61.06         55.28         6.87 o                         
  -2   9  20         22.59         31.22        11.25 o                         
  -1   9  20         14.61         11.53        12.91 o                         
   0   9  20         26.02         23.46         4.57 o                         
   2   9  20          9.97          7.63         9.92 o                         
  -1  10  20         22.46         12.60         9.89 o                         
   0  10  20          2.62         -0.19        11.52 o                         
   5   0  18         15.30         33.68         8.08 o                         
   4   0  18         19.84         11.46        15.24 o                         
   2   0  20        117.11        112.68        10.65 o                         
   1   0  20         59.90         34.08         7.50 o                         
  -1   0  22          1.71         -3.22         9.75 o                         
  -2   0  22         32.01         58.96         6.89 o                         
  -5   0  24          6.73          1.49        10.07 o                         
  -6   1  21          7.81         11.84         8.17 o                         
  -5   1  21         52.93         61.46         6.27 o                         
  -4   1  21         85.49         91.92        13.63 o                         
  -3   1  21         82.76         80.49         5.92 o                         
  -2   1  21         29.27         26.50         5.11 o                         
  -1   1  21          8.95         20.66         5.23 o                         
   0   1  21          1.37         -2.39         3.41 o                         
   1   1  21         58.16         48.67         6.98 o                         
   2   1  21        107.74         94.08         5.48 o                         
   3   1  21         45.83         48.12         5.52 o                         
   4   1  21          1.62         -4.89        17.19 o                         
   4   1  21         10.50         15.24        24.12 o                         
   5   1  21         16.12         24.56         7.47 o                         
  -6   2  21         11.22          9.70         7.63 o                         
  -5   2  21        142.14        475.00        52.38 o                         
  -5   2  21         62.36         76.12         6.13 o                         
  -4   2  21          8.27         26.52         7.32 o                         
  -4   2  21         61.58        100.16        23.02 o                         
  -3   2  21        191.33        177.29         7.56 o                         
  -2   2  21         40.86         40.89         5.42 o                         
  -1   2  21         10.46         40.74         4.88 o                         
   0   2  21        415.18        422.17        11.50 o                         
   1   2  21          5.63         -4.49         5.40 o                         
   2   2  21         81.27         63.98         4.98 o                         
   3   2  21         78.57         74.60         5.34 o                         
   4   2  21        111.27        123.69        16.17 o                         
   5   2  21          4.84         11.06        10.21 o                         
  -6   3  21          4.20         -2.33         7.28 o                         
  -5   3  21         41.57         45.45         5.47 o                         
  -5   3  21         41.56         43.20        11.98 o                         
  -4   3  21         33.22         17.10         8.18 o                         
  -3   3  21         26.69         28.70         5.52 o                         
  -2   3  21         10.17         17.68         4.13 o                         
  -1   3  21        439.59        440.34        16.60 o                         
   0   3  21        151.32        118.95         4.64 o                         
   1   3  21        180.18        186.98        11.00 o                         
   2   3  21          5.00          3.15         4.91 o                         
   3   3  21        150.44        160.65         7.41 o                         
   4   3  21          2.84        -11.87        15.43 o                         
  -6   4  21         27.37         39.69         7.18 o                         
  -5   4  21         59.31         60.22         7.30 o                         
  -5   4  21         25.34        137.16        19.60 o                         
  -4   4  21        126.98        124.62        12.31 o                         
  -4   4  21        121.19        115.55        15.88 o                         
  -3   4  21         11.89         12.12         3.88 o                         
  -2   4  21         10.07         -1.44         5.48 o                         
  -2   4  21          0.73          6.82         8.69 o                         
  -1   4  21          4.20          6.45         5.16 o                         
   0   4  21          2.96          4.41         2.90 o                         
   1   4  21          6.07          6.13         5.64 o                         
   2   4  21         36.90         28.50         4.68 o                         
   3   4  21         51.76         47.43         5.10 o                         
   4   4  21          0.99          1.57        15.17 o                         
  -5   5  21          5.95          6.82         6.43 o                         
  -5   5  21          0.01         11.48         8.89 o                         
  -4   5  21         19.64         26.65         8.88 o                         
  -4   5  21         10.75         14.81        20.49 o                         
  -3   5  21          4.57          1.53         3.97 o                         
  -2   5  21          4.69          6.14         5.30 o                         
  -1   5  21         30.62         25.83         7.08 o                         
   0   5  21         31.50         18.52         3.19 o                         
   1   5  21        100.92        101.65         8.89 o                         
   1   5  21         90.57        156.02        25.34 o                         
   2   5  21         35.55         21.06         5.47 o                         
   3   5  21         22.57         20.25         5.57 o                         
   4   5  21          0.43         17.01        16.89 o                         
   4   5  21          8.61          3.92        15.91 o                         
  -5   6  21          4.84         14.27        10.99 o                         
  -4   6  21         28.05        -15.01        21.57 o                         
  -4   6  21         21.21         58.48        13.07 o                         
  -3   6  21         44.35         43.22         5.26 o                         
  -3   6  21         50.81         78.69        21.74 o                         
  -2   6  21          2.19          0.38         5.82 o                         
  -1   6  21          2.59          1.86         6.66 o                         
   0   6  21          7.02         -1.28         3.42 o                         
   1   6  21         12.51          7.78         8.28 o                         
   1   6  21         11.83         18.08        18.51 o                         
   2   6  21          0.60          0.09         4.75 o                         
   3   6  21         19.17         18.38         6.50 o                         
  -4   7  21          2.55          0.48         8.08 o                         
  -3   7  21         12.37          9.18         4.41 o                         
  -2   7  21         28.14         22.01         6.43 o                         
  -1   7  21          2.72         14.96         7.06 o                         
   0   7  21          1.46          3.17         3.33 o                         
   1   7  21         24.21         28.06        11.38 o                         
   2   7  21          8.25         10.60         7.01 o                         
   3   7  21          5.46          5.17         7.10 o                         
  -4   8  21          0.20         -3.15        10.08 o                         
  -3   8  21         17.12         19.86         6.07 o                         
  -2   8  21         13.05         22.17        10.33 o                         
  -1   8  21         54.97         61.21        12.40 o                         
   0   8  21         13.58         11.21         3.59 o                         
   1   8  21          3.25         19.47        14.45 o                         
   2   8  21          6.37          0.54         7.89 o                         
  -2   9  21          3.00         -9.13         9.13 o                         
  -2   9  21          0.04          2.84         6.24 o                         
  -1   9  21         47.83         49.71        15.50 o                         
   0   9  21          0.04         -1.77         3.66 o                         
   1   9  21          2.11         14.50         9.24 o                         
  -6   0  22          9.12          1.71         9.93 o                         
  -5   0  22         29.54         30.15         9.56 o                         
  -4   0  22          9.65          9.01         9.93 o                         
  -3   0  22         12.71          4.06         5.52 o                         
  -2   0  22        111.13        139.70        13.14 o                         
  -1   0  22          5.95          9.78         7.58 o                         
   0   0  22         24.27         19.82         5.31 o                         
   1   0  22          6.21         18.52        14.36 o
[truncated: 23,896 more chars]
